# Supplementary material for: Intergenic sequences harboring potential enhancer elements contribute to Axenfeld-Rieger syndrome by regulating PITX2
Source: JCI Insight. 2024 Apr 9;9(9):e177032. doi: 10.1172/jci.insight.177032 (PMC11141933; doi:10.1172/jci.insight.177032)
Supplement: Supplemental tables 1-8 [file jciinsight-9-177032-s048.xlsx]

## Sheet: Table s1
Table s1 Clinical characteristics of individuals in the Axenfeld-Rieger syndrome family
ID	Gender	Age	Status	Clinical feature	Ocular Phenotype						Other Phenotype
					Cornea Embryotoxon	Iridocorneal adhesion	Iris hypoplasia	Iris Corectopia	Polycoria	Glaucoma	Dental	Umbilicus	Heart	Hearing
Ⅱ:5	Female	49	Patient	ARS	+	+	+	+	-	+	All negative
Ⅱ:6	Male	46	Patient	ARS	+	+	+	+	+	+
Ⅱ:8	Male	42	Patient	ARS	+	+	+	+	-	+
Ⅲ:3	Female	22	Patient	ARS	+	+	+	+	+	+
Ⅲ:4	Male	32	Normal	Normal	-	-	-	-	-	-
Ⅲ:5	Male	30	Patient	ARS	+	+	+	+	-	+
Ⅲ:6	Female	12	Patient	ARS	+	+	+	+	-	-
Ⅲ:7	Female	8	Patient	ARS	+	+	+	+	+	-

## Sheet: Table s2
Table s2 Genome-wide multi-point parameter linkage analysis results of Axenfeld-Rieger syndrome family
Cytoband	Markers	LOD_Score	Size
4q22.1-q26	rs1349350	-6.168	21.2Mb
	rs1433666	0.799
	…
	rs1031804	1.15
	…
	rs12641015	3.067
	…
	rs1354680	3.258
	…
	rs29327	2.986
	rs9884278	-0.218

## Sheet: Table s3
Table s3 Differentially expressed genes in RNA-seq of KO VS WT mice
gene_id	KO1	KO2	KO3	WT1	WT2	WT3	KO	WT	log2FoldChange	pvalue	padj	gene_name	gene_chr	gene_start	gene_end	gene_strand	gene_length	gene_biotype	gene_description	tf_family
ENSMUSG00000031849	2483.77	2231.24	2181.41	454.825	436.314	469.257	2298.81	453.465	2.34174	1.91247e-87	3.77349e-83	Comp	8	70373558	70382066	+	2967	protein_coding	cartilage oligomeric matrix protein [Source:MGI Symbol;Acc:MGI:88469]	-
ENSMUSG00000051225	27.7919	30.9007	33.8049	1711.95	1008.92	833.269	30.8325	1184.71	-5.26335	4.23686e-79	4.17987e-75	Fam83a	15	57985419	58011009	+	3171	protein_coding	family with sequence similarity 83, member A [Source:MGI Symbol;Acc:MGI:2447773]	-
ENSMUSG00000039084	2515.68	2345.25	2121.76	508.5	473.573	536.845	2327.56	506.306	2.20058	9.80474e-71	6.44858e-67	Chad	11	94565047	94569127	+	1680	protein_coding	chondroadherin [Source:MGI Symbol;Acc:MGI:1096866]	-
ENSMUSG00000022595	53.5251	29.8351	41.759	6976.81	5383.83	3355.28	41.7064	5238.64	-6.97184	1.22138e-69	6.02477e-66	Lypd2	15	74732247	74734329	-	679	protein_coding	Ly6/Plaur domain containing 2 [Source:MGI Symbol;Acc:MGI:1915561]	-
ENSMUSG00000022596	30.8799	15.9831	44.7418	3813.75	3262.06	2033.45	30.5349	3036.42	-6.63258	1.83331e-48	7.23459e-45	Slurp1	15	74724318	74728034	-	2933	protein_coding	secreted Ly6/Plaur domain containing 1 [Source:MGI Symbol;Acc:MGI:1930923]	-
ENSMUSG00000021943	924.337	830.056	821.261	139.367	200.018	179.592	858.551	172.992	2.31207	2.98951e-44	8.93006e-41	Gdf10	14	33923587	33937983	+	5210	protein_coding	growth differentiation factor 10 [Source:MGI Symbol;Acc:MGI:95684]	-
ENSMUSG00000021388	1027.27	1067.67	780.496	181.742	184.331	204.696	958.479	190.256	2.33258	3.16813e-44	8.93006e-41	Aspn	13	49544443	49567565	+	2354	protein_coding	asporin [Source:MGI Symbol;Acc:MGI:1913945]	-
ENSMUSG00000044594	766.85	1404.38	664.167	85.6917	57.8484	55.0363	945.133	66.1921	3.83444	9.80907e-44	2.41929e-40	Serpinb3a	1	107045587	107052303	-	1631	protein_coding	serine (or cysteine) peptidase inhibitor, clade B (ovalbumin), member 3A [Source:MGI Symbol;Acc:MGI:3573933]	-
ENSMUSG00000020912	204.836	194.994	374.837	22660.3	15009.2	10662.6	258.222	16110.7	-5.96295	7.52408e-40	1.64953e-36	Krt12	11	99415666	99422259	-	1852	protein_coding	keratin 12 [Source:MGI Symbol;Acc:MGI:96687]	-
ENSMUSG00000031952	43.2318	24.5074	29.8279	256.133	337.286	245.249	32.5224	279.556	-3.10213	3.18998e-30	6.29415e-27	Chst5	8	111889136	111910447	-	2182	protein_coding	carbohydrate (N-acetylglucosamine 6-O) sulfotransferase 5 [Source:MGI Symbol;Acc:MGI:1931825]	-
ENSMUSG00000027656	475.55	473.1	440.458	139.367	133.346	123.59	463.036	132.101	1.80913	1.56365e-28	2.80476e-25	Wisp2	2	163820861	163833146	+	1924	protein_coding	WNT1 inducible signaling pathway protein 2 [Source:MGI Symbol;Acc:MGI:1328326]	-
ENSMUSG00000046733	132.783	177.945	100.421	830.55	660.845	540.707	137.05	677.368	-2.30713	2.60176e-24	4.27794e-21	Gprc5a	6	135065651	135084709	+	2083	protein_coding	G protein-coupled receptor, family C, group 5, member A [Source:MGI Symbol;Acc:MGI:1891250]	-
ENSMUSG00000084890	7.2053	1.06554	14.9139	213.758	133.346	168.971	7.72826	172.025	-4.45784	2.22937e-23	3.38367e-20	A830036E02Rik	11	99416956	99425497	+	6039	antisense	RIKEN cDNA A830036E02 gene [Source:MGI Symbol;Acc:MGI:3686876]	-
ENSMUSG00000074796	64.8477	54.3426	54.6844	242.95	335.325	264.56	57.9582	280.945	-2.27683	5.45982e-23	7.69483e-20	Slc4a11	2	130684113	130697519	-	4998	protein_coding	solute carrier family 4, sodium bicarbonate transporter-like, member 11 [Source:MGI Symbol;Acc:MGI:2138987]	-
ENSMUSG00000022122	604.216	510.394	494.148	1244.88	1375.62	1279.35	536.253	1299.95	-1.27748	2.68867e-22	3.53668e-19	Ednrb	14	103814625	103844402	-	4266	protein_coding	endothelin receptor type B [Source:MGI Symbol;Acc:MGI:102720]	-
ENSMUSG00000031375	6955.17	6111.94	5931.77	3213.91	2993.41	3127.41	6332.96	3111.58	1.0252	1.76428e-21	2.17569e-18	Bgn	X	73483602	73495933	+	6099	protein_coding	biglycan [Source:MGI Symbol;Acc:MGI:88158]	-
ENSMUSG00000022132	76.1703	95.8986	54.6844	390.792	346.11	292.561	75.5845	343.154	-2.18557	1.24284e-20	1.4425e-17	Cldn10	14	118787908	118875489	+	2591	protein_coding	claudin 10 [Source:MGI Symbol;Acc:MGI:1913101]	-
ENSMUSG00000048368	318.063	415.561	328.107	94.1667	113.736	82.0716	353.91	96.6581	1.87245	2.61112e-19	2.86223e-16	Omd	13	49582462	49592822	+	2249	protein_coding	osteomodulin [Source:MGI Symbol;Acc:MGI:1350918]	-
ENSMUSG00000029188	71.0237	118.275	64.6271	582.892	484.358	310.907	84.6419	459.386	-2.44253	9.58547e-19	9.95426e-16	Slc34a2	5	53038081	53071664	+	5013	protein_coding	solute carrier family 34 (sodium phosphate), member 2 [Source:MGI Symbol;Acc:MGI:1342284]	-
ENSMUSG00000030218	5465.73	4883.37	4662.1	2137.58	2237.46	1489.84	5003.73	1954.96	1.35586	7.23617e-18	7.13884e-15	Mgp	6	136872435	136875823	-	1187	protein_coding	matrix Gla protein [Source:MGI Symbol;Acc:MGI:96976]	-
ENSMUSG00000032925	1344.3	1234.96	1155.33	616.792	587.309	617.951	1244.87	607.351	1.03524	2.07344e-17	1.94814e-14	Itgbl1	14	123659971	123975618	+	4229	protein_coding	integrin, beta-like 1 [Source:MGI Symbol;Acc:MGI:2443439]	-
ENSMUSG00000021957	5848.64	5789.08	4952.42	17887.9	12662.9	11118.3	5530.05	13889.7	-1.32869	2.28896e-15	1.88181e-12	Tkt	14	30548359	30574720	+	7355	protein_coding	transketolase [Source:MGI Symbol;Acc:MGI:105992]	-
ENSMUSG00000025105	23.6746	29.8351	21.8738	177.033	125.502	115.866	25.1278	139.467	-2.47544	9.54636e-15	7.53437e-12	Bnc1	7	81966672	81992292	-	4646	protein_coding	basonuclin 1 [Source:MGI Symbol;Acc:MGI:1097164]	-
ENSMUSG00000058022	11.3226	19.1797	3.97705	142.192	132.365	84.9683	11.4931	119.842	-3.39347	1.15813e-14	8.78888e-12	Adtrp	13	41763148	41847684	-	2866	protein_coding	androgen dependent TFPI regulating protein [Source:MGI Symbol;Acc:MGI:1924596]	-
ENSMUSG00000037820	393.204	389.988	289.33	1330.58	1077.55	774.37	357.507	1060.83	-1.56967	1.63633e-14	1.19579e-11	Tgm2	2	158116402	158146436	-	4608	protein_coding	transglutaminase 2, C polypeptide [Source:MGI Symbol;Acc:MGI:98731]	-
ENSMUSG00000024529	371.588	382.529	493.154	169.5	152.955	140.005	415.757	154.153	1.43155	2.03558e-14	1.43443e-11	Lox	18	52516069	52529867	-	4810	protein_coding	lysyl oxidase [Source:MGI Symbol;Acc:MGI:96817]	-
ENSMUSG00000029819	103.962	98.0297	91.4721	305.1	357.876	240.422	97.8213	301.133	-1.62236	5.6949e-14	3.8747e-11	Npy	6	49822710	49829507	+	566	protein_coding	neuropeptide Y [Source:MGI Symbol;Acc:MGI:97374]	-
ENSMUSG00000067377	208.954	202.453	186.921	483.075	427.49	441.256	199.443	450.607	-1.17641	6.99072e-14	4.59779e-11	Tspan6	X	133891068	133898429	-	2060	protein_coding	tetraspanin 6 [Source:MGI Symbol;Acc:MGI:1926264]	-
ENSMUSG00000072845	282.036	551.95	317.17	1813.65	1193.25	1041.83	383.719	1349.57	-1.81505	5.87721e-13	3.51404e-10	Tmprss11a	5	86410410	86468990	-	5715	protein_coding	transmembrane protease, serine 11a [Source:MGI Symbol;Acc:MGI:2684853]	-
ENSMUSG00000061259	30.8799	75.6534	63.6328	455.767	274.535	199.869	56.722	310.057	-2.45152	8.40102e-13	4.87531e-10	Tmprss11d	5	86302217	86373420	-	2796	protein_coding	transmembrane protease, serine 11d [Source:MGI Symbol;Acc:MGI:2385221]	-
ENSMUSG00000095079	212.042	140.651	41.759	4.70834	13.7267	3.8622	131.484	7.43243	4.14891	1.1978e-12	6.75251e-10	Igha	12	113254830	113260236	-	2668	IG_C_gene	immunoglobulin heavy constant alpha [Source:MGI Symbol;Acc:MGI:96444]	-
ENSMUSG00000096001	176.015	194.994	129.254	980.275	559.855	416.152	166.754	652.094	-1.96825	1.26715e-12	6.94503e-10	2610528A11Rik	14	37102140	37114022	-	828	protein_coding	RIKEN cDNA 2610528A11 gene [Source:MGI Symbol;Acc:MGI:1917295]	-
ENSMUSG00000023064	488.931	572.195	608.489	1289.14	1218.74	989.687	556.538	1165.86	-1.06677	1.70563e-12	8.85625e-10	Sncg	14	34370274	34374789	-	852	protein_coding	synuclein, gamma [Source:MGI Symbol;Acc:MGI:1298397]	-
ENSMUSG00000054325	24.7039	30.9007	26.8451	218.467	190.213	84.9683	27.4832	164.55	-2.5829	3.0727e-12	1.51569e-09	Lce3a	3	92925287	92926230	-	549	protein_coding	late cornified envelope 3A [Source:MGI Symbol;Acc:MGI:3645650]	-
ENSMUSG00000024784	587.747	509.328	358.929	170.442	185.311	106.21	485.335	153.988	1.65593	7.86466e-12	3.6947e-09	Gpha2	19	6226380	6227768	+	770	protein_coding	glycoprotein hormone alpha 2 [Source:MGI Symbol;Acc:MGI:2156541]	-
ENSMUSG00000054537	34.9972	64.998	70.5926	250.483	198.057	186.351	56.8626	211.631	-1.89578	1.26036e-11	5.65186e-09	Tmprss11e	5	86705186	86745815	-	3416	protein_coding	transmembrane protease, serine 11e [Source:MGI Symbol;Acc:MGI:3513175]	-
ENSMUSG00000031098	31.9092	66.0635	34.7992	244.833	219.628	135.177	44.2573	199.879	-2.17842	3.86393e-11	1.65737e-08	Syt8	7	142434850	142440396	+	1894	protein_coding	synaptotagmin VIII [Source:MGI Symbol;Acc:MGI:1859867]	-
ENSMUSG00000031362	14.4106	17.0486	7.9541	89.4584	66.6728	97.5204	13.1378	84.5505	-2.69231	3.97933e-11	1.67056e-08	Xlr4c	X	73233688	73243130	-	2232	protein_coding	X-linked lymphocyte-regulated 4C [Source:MGI Symbol;Acc:MGI:3574099]	-
ENSMUSG00000027978	253.215	194.994	187.916	64.0334	84.3214	69.5195	212.041	72.6248	1.54653	5.15941e-11	2.12084e-08	Prss12	3	123446913	123506597	+	2602	protein_coding	protease, serine 12 neurotrypsin (motopsin) [Source:MGI Symbol;Acc:MGI:1100881]	-
ENSMUSG00000050359	60.7304	179.011	86.5008	14.125	8.82434	16.4143	108.747	13.1212	3.04862	6.02721e-11	2.427e-08	Sprr1a	3	92483952	92485895	-	806	protein_coding	small proline-rich protein 1A [Source:MGI Symbol;Acc:MGI:106660]	-
ENSMUSG00000032278	69.9943	98.0297	52.6959	436.934	266.691	197.937	73.5733	300.521	-2.03243	6.95034e-11	2.74274e-08	Paqr5	9	61953481	62026856	-	3954	protein_coding	progestin and adipoQ receptor family member V [Source:MGI Symbol;Acc:MGI:1921340]	-
ENSMUSG00000076609	258.361	132.127	84.5123	28.25	27.4535	26.0698	158.334	27.2578	2.5378	1.28396e-10	4.9674e-08	Igkc	6	70726435	70726966	+	532	IG_C_gene	immunoglobulin kappa constant [Source:MGI Symbol;Acc:MGI:96495]	-
ENSMUSG00000019102	3172.39	5440.65	2644.74	31822.7	20888.2	17685	3752.59	23465.3	-2.6446	3.59163e-10	1.3371e-07	Aldh3a1	11	61207537	61218421	+	1942	protein_coding	aldehyde dehydrogenase family 3, subfamily A1 [Source:MGI Symbol;Acc:MGI:1353451]	-
ENSMUSG00000027996	698.914	866.284	679.081	330.525	356.895	423.876	748.093	370.432	1.01383	4.12187e-10	1.50609e-07	Sfrp2	3	83766321	83774316	+	2153	protein_coding	secreted frizzled-related protein 2 [Source:MGI Symbol;Acc:MGI:108078]	-
ENSMUSG00000044217	1791.03	2315.42	1464.55	12881.1	9410.67	5558.66	1857	9283.46	-2.32174	1.06001e-09	3.80274e-07	Aqp5	15	99590782	99594829	+	2599	protein_coding	aquaporin 5 [Source:MGI Symbol;Acc:MGI:106215]	-
ENSMUSG00000037225	798.759	545.557	609.483	324.875	306.891	312.838	651.266	314.868	1.04855	1.19179e-09	4.19914e-07	Fgf2	3	37348346	37410108	+	6782	protein_coding	fibroblast growth factor 2 [Source:MGI Symbol;Acc:MGI:95516]	-
ENSMUSG00000029727	17.4986	38.3595	17.8967	189.275	100.99	95.5893	24.5849	128.618	-2.3922	2.27521e-09	7.74001e-07	Cyp3a13	5	137892932	137921619	-	2956	protein_coding	cytochrome P450, family 3, subfamily a, polypeptide 13 [Source:MGI Symbol;Acc:MGI:88610]	-
ENSMUSG00000056973	209.983	203.518	142.18	802.3	526.519	350.494	185.227	559.771	-1.5963	3.24621e-09	1.08561e-06	Ces1d	8	93166068	93197838	-	2369	protein_coding	carboxylesterase 1D [Source:MGI Symbol;Acc:MGI:2148202]	-
ENSMUSG00000047104	90.5809	120.406	96.4435	338.059	311.793	196.972	102.477	282.275	-1.46276	3.49271e-09	1.14858e-06	Pbp2	6	135309127	135310405	-	1279	protein_coding	phosphatidylethanolamine binding protein 2 [Source:MGI Symbol;Acc:MGI:1923650]	-
ENSMUSG00000039114	182.191	250.402	219.732	567.825	401.017	462.498	217.442	477.113	-1.13438	3.71676e-09	1.20222e-06	Nrn1	13	36725361	36735131	-	2249	protein_coding	neuritin 1 [Source:MGI Symbol;Acc:MGI:1915654]	-
ENSMUSG00000027559	722.589	437.937	278.393	2540.62	2791.43	2117.45	479.64	2483.17	-2.37225	5.17282e-09	1.64621e-06	Car3	3	14863512	14872523	+	2865	protein_coding	carbonic anhydrase 3 [Source:MGI Symbol;Acc:MGI:88270]	-
ENSMUSG00000028635	200.719	88.4399	148.145	32.9584	41.1802	38.622	145.768	37.5868	1.95666	5.99132e-09	1.87643e-06	Edn2	4	120161206	120167360	+	1462	protein_coding	endothelin 2 [Source:MGI Symbol;Acc:MGI:95284]	-
ENSMUSG00000090588	326.297	490.149	300.267	1014.18	790.268	700.988	372.238	835.144	-1.16665	1.98646e-08	6.02997e-06	Gm9573	17	35617923	35626637	-	5231	protein_coding	predicted gene 9573 [Source:MGI Symbol;Acc:MGI:3779983]	-
ENSMUSG00000039462	114.255	115.078	187.916	32.9584	34.3169	53.1052	139.083	40.1268	1.79458	2.60639e-08	7.67563e-06	Col10a1	10	34389981	34397085	+	3130	protein_coding	collagen, type X, alpha 1 [Source:MGI Symbol;Acc:MGI:88445]	-
ENSMUSG00000107768	64.8477	90.5709	55.6787	222.233	176.487	167.04	70.3658	188.587	-1.4249	3.04816e-08	8.8446e-06	Gm44275	6	135312155	135319561	-	2519	lincRNA	predicted gene, 44275 [Source:MGI Symbol;Acc:MGI:5690667]	-
ENSMUSG00000025330	20.5866	2.13108	1.98852	109.233	78.4386	65.6573	8.23539	84.4431	-3.35837	3.35076e-08	9.58173e-06	Padi4	4	140745865	140774236	-	4835	protein_coding	peptidyl arginine deiminase, type IV [Source:MGI Symbol;Acc:MGI:1338898]	-
ENSMUSG00000026822	449.817	310.072	232.657	152.55	86.2824	68.554	330.849	102.462	1.68997	3.9476e-08	1.09189e-05	Lcn2	2	32384633	32388252	-	2623	protein_coding	lipocalin 2 [Source:MGI Symbol;Acc:MGI:96757]	-
ENSMUSG00000043969	21.6159	21.3108	18.891	131.833	94.1263	56.0018	20.6059	93.9872	-2.19065	3.9844e-08	1.09189e-05	Emx2	19	59458372	59465357	+	3002	protein_coding	empty spiracles homeobox 2 [Source:MGI Symbol;Acc:MGI:95388]	Homeobox
ENSMUSG00000001131	94.6982	93.7676	161.071	31.075	38.2388	30.8976	116.512	33.4038	1.80424	5.03426e-08	1.3607e-05	Timp1	X	20870166	20874735	+	888	protein_coding	tissue inhibitor of metalloproteinase 1 [Source:MGI Symbol;Acc:MGI:98752]	-
ENSMUSG00000028378	213.071	258.926	121.3	1514.2	1031.47	674.919	197.766	1073.53	-2.44093	6.70254e-08	1.76331e-05	Ptgr1	4	58965439	58987119	-	2296	protein_coding	prostaglandin reductase 1 [Source:MGI Symbol;Acc:MGI:1914353]	-
ENSMUSG00000030351	287.183	226.96	244.589	77.2167	136.287	71.4506	252.91	94.9848	1.41402	6.96399e-08	1.80798e-05	Tspan11	6	127887589	127953977	+	5326	protein_coding	tetraspanin 11 [Source:MGI Symbol;Acc:MGI:1915748]	-
ENSMUSG00000069372	82.3463	102.292	77.5525	228.825	200.999	176.695	87.3969	202.173	-1.21155	8.3645e-08	2.1159e-05	Ctxn3	18	57468516	57478133	+	1605	protein_coding	cortexin 3 [Source:MGI Symbol;Acc:MGI:3642816]	-
ENSMUSG00000063767	30.8799	50.0804	34.7992	208.108	142.17	85.9338	38.5865	145.404	-1.91604	9.63451e-08	2.40631e-05	S100a7a	3	90654017	90658669	+	1377	protein_coding	S100 calcium binding protein A7A [Source:MGI Symbol;Acc:MGI:2687194]	-
ENSMUSG00000021091	3023.14	1680.36	3024.55	1087.63	1427.58	883.477	2576.01	1132.89	1.18528	1.07035e-07	2.63626e-05	Serpina3n	12	104406729	104414329	+	2064	protein_coding	serine (or cysteine) peptidase inhibitor, clade A, member 3N [Source:MGI Symbol;Acc:MGI:105045]	-
ENSMUSG00000071537	15.4399	37.2939	23.8623	129.008	106.873	72.4162	25.532	102.766	-2.01219	1.52251e-07	3.61936e-05	Klrg2	6	38625693	38637242	-	3422	protein_coding	killer cell lectin-like receptor subfamily G, member 2 [Source:MGI Symbol;Acc:MGI:1921503]	-
ENSMUSG00000074934	145.135	79.9155	150.134	32.0167	41.1802	41.5186	125.061	38.2385	1.71141	1.62268e-07	3.81157e-05	Grem1	2	113746164	113758646	-	4148	protein_coding	gremlin 1, DAN family BMP antagonist [Source:MGI Symbol;Acc:MGI:1344337]	-
ENSMUSG00000030116	513.635	608.424	391.739	176.092	271.593	111.038	504.599	186.241	1.43807	1.80358e-07	4.13795e-05	Mfap5	6	122505845	122529290	+	3589	protein_coding	microfibrillar associated protein 5 [Source:MGI Symbol;Acc:MGI:1354387]	-
ENSMUSG00000040170	600.099	756.534	380.803	307.925	172.565	160.281	579.145	213.59	1.43819	2.25341e-07	5.09846e-05	Fmo2	1	162874317	162898726	-	5609	protein_coding	flavin containing monooxygenase 2 [Source:MGI Symbol;Acc:MGI:1916776]	-
ENSMUSG00000074206	12.3519	14.9176	20.8795	116.767	78.4386	45.3808	16.0497	80.1954	-2.31923	2.27391e-07	5.09846e-05	Adh6b	3	138341775	138358861	+	4669	protein_coding	alcohol dehydrogenase 6B (class V) [Source:MGI Symbol;Acc:MGI:2446626]	-
ENSMUSG00000022598	658.77	1239.22	593.575	6757.4	4884.76	2828.09	830.523	4823.42	-2.53806	2.44927e-07	5.36962e-05	Psca	15	74714839	74717069	+	860	protein_coding	prostate stem cell antigen [Source:MGI Symbol;Acc:MGI:1919623]	-
ENSMUSG00000033491	76.1703	51.1459	68.6041	7.53334	20.5901	12.5521	65.3068	13.5585	2.27251	3.02974e-07	6.2926e-05	Prss35	9	86743649	86758443	+	3444	protein_coding	protease, serine 35 [Source:MGI Symbol;Acc:MGI:2444800]	-
ENSMUSG00000057933	89.5516	111.882	86.5008	278.733	215.706	177.661	95.9781	224.033	-1.22435	3.45717e-07	7.10556e-05	Gsta2	9	78331018	78355788	-	1177	protein_coding	glutathione S-transferase, alpha 2 (Yc2) [Source:MGI Symbol;Acc:MGI:95863]	-
ENSMUSG00000050463	54.5544	83.1121	32.8107	371.959	181.389	127.452	56.8257	226.933	-2.00027	3.91505e-07	7.92509e-05	Krt78	15	101946001	101954287	-	3437	protein_coding	keratin 78 [Source:MGI Symbol;Acc:MGI:1917529]	-
ENSMUSG00000040026	41.1731	29.8351	22.868	0.941667	2.94145	0	31.2921	1.29437	4.60486	4.71258e-07	9.39232e-05	Saa3	7	46711998	46715700	-	2606	protein_coding	serum amyloid A 3 [Source:MGI Symbol;Acc:MGI:98223]	-
ENSMUSG00000042353	88.5223	40.4905	35.7934	177.975	161.78	163.178	54.9354	167.644	-1.60998	6.6857e-07	0.000126855	Frem3	8	80611080	80695356	+	6384	protein_coding	Fras1 related extracellular matrix protein 3 [Source:MGI Symbol;Acc:MGI:2685641]	-
ENSMUSG00000022986	160.575	410.233	137.208	73.45	67.6533	28.0009	236.006	56.3681	2.06488	6.68642e-07	0.000126855	Krt75	15	101563345	101573904	-	3266	protein_coding	keratin 75 [Source:MGI Symbol;Acc:MGI:1923500]	-
ENSMUSG00000069441	50.4371	182.207	63.6328	1286.32	800.073	610.227	98.7591	898.872	-3.18685	6.7547e-07	0.00012693	Dsg1a	18	20310811	20343350	+	5686	protein_coding	desmoglein 1 alpha [Source:MGI Symbol;Acc:MGI:94930]	-
ENSMUSG00000028023	120.431	202.453	113.346	325.817	352.973	297.389	145.41	325.393	-1.16375	6.9336e-07	0.000129063	Pitx2	3	129199878	129219591	+	4726	protein_coding	paired-like homeodomain transcription factor 2 [Source:MGI Symbol;Acc:MGI:109340]	Homeobox
ENSMUSG00000079679	0	0	0	12.2417	23.5316	26.0698	0	20.6144	-6.76587	8.4409e-07	0.000154211	Vwde	6	13156299	13224965	-	7287	protein_coding	von Willebrand factor D and EGF domains [Source:MGI Symbol;Acc:MGI:2685313]	-
ENSMUSG00000027555	176.015	262.123	124.283	62.15	79.419	62.7607	187.474	68.1099	1.46009	9.01931e-07	0.000161782	Car13	3	14641727	14663002	+	2299	protein_coding	carbonic anhydrase 13 [Source:MGI Symbol;Acc:MGI:1931322]	-
ENSMUSG00000096842	29.8505	24.5074	11.9311	134.658	150.014	44.4152	22.0964	109.696	-2.31408	9.6338e-07	0.000169718	Gm10736	13	111593534	111593611	-	78	processed_pseudogene	predicted gene 10736 [Source:MGI Symbol;Acc:MGI:3704412]	-
ENSMUSG00000022032	724.647	929.151	592.58	320.167	463.768	251.043	748.793	344.992	1.11797	1.08264e-06	0.00018904	Scara5	14	65666403	65764826	+	6093	protein_coding	scavenger receptor class A, member 5 [Source:MGI Symbol;Acc:MGI:1918395]	-
ENSMUSG00000087095	9.26396	12.7865	2.98279	51.7917	64.7118	36.6909	8.34441	51.0648	-2.62255	1.09766e-06	0.000189982	Emx2os	19	59425104	59458635	-	5023	antisense	Emx2 opposite strand/antisense transcript (non-protein coding) [Source:MGI Symbol;Acc:MGI:3052329]	-
ENSMUSG00000053897	133.813	173.683	80.5353	395.5	290.223	271.319	129.344	319.014	-1.30439	1.14994e-06	0.0001973	Slc39a8	3	135825279	135888572	+	7664	protein_coding	solute carrier family 39 (metal ion transporter), member 8 [Source:MGI Symbol;Acc:MGI:1914797]	-
ENSMUSG00000030587	106.021	172.618	111.357	465.184	347.091	212.421	129.999	341.565	-1.39488	1.20729e-06	0.000205354	2200002D01Rik	7	29246561	29248466	-	1564	protein_coding	RIKEN cDNA 2200002D01 gene [Source:MGI Symbol;Acc:MGI:1919525]	-
ENSMUSG00000022330	111.167	239.747	94.4549	46.1417	50.0046	29.932	148.456	42.0261	1.81954	1.50254e-06	0.000251242	Osr2	15	35296098	35303305	+	3623	protein_coding	odd-skipped related 2 [Source:MGI Symbol;Acc:MGI:1930813]	zf-C2H2
ENSMUSG00000026304	22.6452	21.3108	23.8623	127.125	99.0287	45.3808	22.6061	90.5115	-2.0012	1.80321e-06	0.000298984	Rab17	1	90958133	90969661	-	1992	protein_coding	RAB17, member RAS oncogene family [Source:MGI Symbol;Acc:MGI:104640]	-
ENSMUSG00000040055	84.4049	59.6703	43.7475	158.2	276.496	130.349	62.6076	188.348	-1.58943	1.87674e-06	0.000308583	Gjb6	14	57123303	57133611	-	2674	protein_coding	gap junction protein, beta 6 [Source:MGI Symbol;Acc:MGI:107588]	-
ENSMUSG00000063415	217.188	126.799	185.927	318.283	348.071	484.705	176.638	383.687	-1.11826	2.11475e-06	0.000344844	Cyp26b1	6	84571414	84593908	-	5352	protein_coding	cytochrome P450, family 26, subfamily b, polypeptide 1 [Source:MGI Symbol;Acc:MGI:2176159]	-
ENSMUSG00000035557	635.096	1459.79	318.164	71.5667	104.912	31.8631	804.35	69.4471	3.53387	2.28619e-06	0.000366738	Krt17	11	100256217	100261029	-	1551	protein_coding	keratin 17 [Source:MGI Symbol;Acc:MGI:96691]	-
ENSMUSG00000001864	247.039	365.48	237.629	790.059	694.181	407.462	283.383	630.567	-1.15459	2.76457e-06	0.000436382	Aif1l	2	31950139	31973442	+	4032	protein_coding	allograft inflammatory factor 1-like [Source:MGI Symbol;Acc:MGI:1919598]	-
ENSMUSG00000047557	87.4929	102.292	82.5238	210.933	211.784	152.557	90.7695	191.758	-1.08004	3.7518e-06	0.000560809	Lxn	3	67457998	67463926	-	1508	protein_coding	latexin [Source:MGI Symbol;Acc:MGI:107633]	-
ENSMUSG00000030220	394.233	533.836	303.25	218.467	211.784	182.489	410.44	204.247	1.00608	4.01685e-06	0.000590861	Arhgdib	6	136923655	136941899	-	1707	protein_coding	Rho, GDP dissociation inhibitor (GDI) beta [Source:MGI Symbol;Acc:MGI:101940]	-
ENSMUSG00000092586	26.7625	54.3426	8.94836	403.975	295.125	191.179	30.0178	296.76	-3.30768	4.04268e-06	0.000590861	Ly6g6c	17	35065388	35070050	+	1367	protein_coding	lymphocyte antigen 6 complex, locus G6C [Source:MGI Symbol;Acc:MGI:2148930]	-
ENSMUSG00000020592	1060.21	1470.45	942.561	3269.47	2207.06	1663.64	1157.74	2380.06	-1.03993	4.20161e-06	0.000609574	Sdc1	12	8771323	8793715	+	3809	protein_coding	syndecan 1 [Source:MGI Symbol;Acc:MGI:1349162]	-
ENSMUSG00000000248	0	1.06554	4.97131	61.2084	29.4145	14.4832	2.01228	35.0354	-4.10288	4.76079e-06	0.000678316	Clec2g	6	128934381	128984707	+	2847	protein_coding	C-type lectin domain family 2, member g [Source:MGI Symbol;Acc:MGI:1918059]	-
ENSMUSG00000010797	9.26396	2.13108	1.98852	57.4417	29.4145	28.9665	4.46119	38.6075	-3.1145	4.87383e-06	0.000682025	Wnt2	6	17988940	18030585	-	2255	protein_coding	wingless-type MMTV integration site family, member 2 [Source:MGI Symbol;Acc:MGI:98954]	-
ENSMUSG00000029371	50.4371	59.6703	60.65	17.8917	17.6487	7.72439	56.9191	14.4216	1.98021	5.12076e-06	0.000707911	Cxcl5	5	90759360	90761624	+	1863	protein_coding	chemokine (C-X-C motif) ligand 5 [Source:MGI Symbol;Acc:MGI:1096868]	-
ENSMUSG00000026073	107.05	119.341	66.6156	37.6667	34.3169	17.3799	97.6688	29.7878	1.71154	5.13057e-06	0.000707911	Il1r2	1	40074079	40125231	+	1908	protein_coding	interleukin 1 receptor, type II [Source:MGI Symbol;Acc:MGI:96546]	-
ENSMUSG00000037974	11.3226	52.2115	27.8393	0	2.94145	0	30.4578	0.980482	4.976	5.19064e-06	0.000711226	Muc5ac	7	141788972	141819231	+	10752	protein_coding	mucin 5, subtypes A and C, tracheobronchial/gastric [Source:MGI Symbol;Acc:MGI:104697]	-
ENSMUSG00000101429	219.247	284.499	224.703	121.475	96.0872	144.832	242.817	120.798	1.00642	6.26815e-06	0.000847102	BC055402	1	57200645	57214993	-	3301	lincRNA	cDNA sequence BC055402 [Source:MGI Symbol;Acc:MGI:3039597]	-
ENSMUSG00000062329	141.018	93.7676	57.6672	18.8333	37.2583	27.0354	97.4843	27.709	1.81592	7.17385e-06	0.0009564	Cytl1	5	37735519	37739820	+	1056	protein_coding	cytokine-like 1 [Source:MGI Symbol;Acc:MGI:2684993]	-
ENSMUSG00000019932	93.6689	174.749	50.7074	1028.3	592.211	459.601	106.375	693.371	-2.70521	8.0853e-06	0.00106354	Kera	10	97606879	97613692	+	2280	protein_coding	keratocan [Source:MGI Symbol;Acc:MGI:1202398]	-
ENSMUSG00000087168	601.128	451.789	529.942	179.858	214.726	361.115	527.62	251.9	1.06698	8.58971e-06	0.00112241	Gm15983	16	5254786	5289621	+	4814	antisense	predicted gene 15983 [Source:MGI Symbol;Acc:MGI:3805549]	-
ENSMUSG00000074272	882.135	1269.06	748.68	630.917	371.603	274.216	966.624	425.578	1.18305	9.59642e-06	0.00122953	Ceacam1	7	25461707	25477603	-	5806	protein_coding	carcinoembryonic antigen-related cell adhesion molecule 1 [Source:MGI Symbol;Acc:MGI:1347245]	-
ENSMUSG00000001494	2.05866	6.39324	6.95984	34.8417	30.3949	34.7598	5.13725	33.3321	-2.69698	9.78311e-06	0.00124536	Sost	11	101962458	101967015	-	2066	protein_coding	sclerostin [Source:MGI Symbol;Acc:MGI:1921749]	-
ENSMUSG00000030607	42.2025	31.9662	41.759	3.76667	9.80482	8.68994	38.6426	7.42048	2.38543	1.04624e-05	0.00132329	Acan	7	79053483	79115099	+	7469	protein_coding	aggrecan [Source:MGI Symbol;Acc:MGI:99602]	-
ENSMUSG00000019936	118.373	188.601	68.6041	33.9	49.0241	13.5177	125.193	32.1473	1.96102	1.23187e-05	0.00153836	Epyc	10	97644068	97682454	+	2561	protein_coding	epiphycan [Source:MGI Symbol;Acc:MGI:107942]	-
ENSMUSG00000021732	75.141	66.0635	56.673	192.1	111.775	154.488	65.9591	152.788	-1.21312	1.26431e-05	0.00156893	Fgf10	13	118669791	118792115	+	4601	protein_coding	fibroblast growth factor 10 [Source:MGI Symbol;Acc:MGI:1099809]	-
ENSMUSG00000030562	167.781	118.275	106.386	64.975	48.0436	53.1052	130.814	55.3746	1.23917	1.45185e-05	0.0017683	Nox4	7	87246096	87398710	+	8471	protein_coding	NADPH oxidase 4 [Source:MGI Symbol;Acc:MGI:1354184]	-
ENSMUSG00000037379	92.6396	120.406	110.363	190.217	282.379	187.316	107.803	219.971	-1.02884	1.69225e-05	0.00201144	Spon2	5	33198184	33218455	-	2947	protein_coding	spondin 2, extracellular matrix protein [Source:MGI Symbol;Acc:MGI:1923724]	-
ENSMUSG00000045608	0	0	0.994262	38.6084	10.7853	18.3454	0.331421	22.5797	-5.93749	1.76292e-05	0.00207049	Dbx2	15	95623563	95655960	-	3469	protein_coding	developing brain homeobox 2 [Source:MGI Symbol;Acc:MGI:107445]	Homeobox
ENSMUSG00000035105	565.101	783.172	377.82	1452.05	1197.17	874.787	575.364	1174.67	-1.03025	1.96101e-05	0.00226273	Egln3	12	54178981	54203860	-	2662	protein_coding	egl-9 family hypoxia-inducible factor 3 [Source:MGI Symbol;Acc:MGI:1932288]	-
ENSMUSG00000026676	130.725	222.698	111.357	59.325	66.6728	65.6573	154.927	63.885	1.27698	2.2158e-05	0.00252716	Ccdc3	2	5137776	5230878	+	2670	protein_coding	coiled-coil domain containing 3 [Source:MGI Symbol;Acc:MGI:1921436]	-
ENSMUSG00000043681	12.3519	11.7209	11.9311	60.2667	56.868	28.9665	12.0013	48.7004	-2.02085	2.85755e-05	0.00318545	Fam25c	14	34351881	34355433	-	408	protein_coding	family with sequence similarity 25, member C [Source:MGI Symbol;Acc:MGI:1916384]	-
ENSMUSG00000026247	39.1145	39.425	26.8451	0	7.84386	6.75884	35.1282	4.86757	2.85849	2.88786e-05	0.00320115	Ecel1	1	87147655	87156521	-	3500	protein_coding	endothelin converting enzyme-like 1 [Source:MGI Symbol;Acc:MGI:1343461]	-
ENSMUSG00000042195	45.2905	24.5074	28.8336	82.8667	87.2629	86.8994	32.8772	85.6763	-1.38096	3.41039e-05	0.00373836	Slc35f2	9	53771538	53818154	+	2716	protein_coding	solute carrier family 35, member F2 [Source:MGI Symbol;Acc:MGI:1919272]	-
ENSMUSG00000043461	142.047	202.453	121.3	85.6917	65.6923	55.0363	155.267	68.8068	1.17234	3.90291e-05	0.0042546	Sptssb	3	69819542	69859940	-	1826	protein_coding	serine palmitoyltransferase, small subunit B [Source:MGI Symbol;Acc:MGI:1913433]	-
ENSMUSG00000048992	23.6746	82.0466	32.8107	184.567	153.936	100.417	46.1773	146.306	-1.66703	4.2576e-05	0.0045409	Prss32	17	23843855	23859779	+	1836	protein_coding	protease, serine 32 [Source:MGI Symbol;Acc:MGI:1917064]	-
ENSMUSG00000045545	4026.73	9842.4	3233.34	1401.2	1121.67	739.61	5700.82	1087.49	2.39013	4.40227e-05	0.00464839	Krt14	11	100203162	100207548	-	1758	protein_coding	keratin 14 [Source:MGI Symbol;Acc:MGI:96688]	-
ENSMUSG00000009900	10.2933	10.6554	2.98279	42.375	42.1607	30.8976	7.97716	38.4778	-2.27768	4.4055e-05	0.00464839	Wnt3a	11	59248033	59290752	-	2761	protein_coding	wingless-type MMTV integration site family, member 3A [Source:MGI Symbol;Acc:MGI:98956]	-
ENSMUSG00000074006	27.7919	64.998	26.8451	149.725	110.794	87.8649	39.8783	116.128	-1.54606	4.54941e-05	0.00472755	Omp	7	98143359	98145502	-	2144	protein_coding	olfactory marker protein [Source:MGI Symbol;Acc:MGI:97436]	-
ENSMUSG00000065947	149.253	249.336	380.803	121.475	114.716	98.486	259.797	111.559	1.22	4.5524e-05	0.00472755	mt-Nd4l	MT	9877	10173	+	297	protein_coding	mitochondrially encoded NADH dehydrogenase 4L [Source:MGI Symbol;Acc:MGI:102497]	-
ENSMUSG00000059668	2910.94	7542.96	2965.88	1072.56	1154.03	611.192	4473.26	945.926	2.24151	5.84153e-05	0.00585072	Krt4	15	101918535	101924735	-	2133	protein_coding	keratin 4 [Source:MGI Symbol;Acc:MGI:96701]	-
ENSMUSG00000015957	37.0558	43.6872	32.8107	113.942	116.677	62.7607	37.8512	97.7932	-1.37087	6.00502e-05	0.00598409	Wnt11	7	98835112	98855195	+	4137	protein_coding	wingless-type MMTV integration site family, member 11 [Source:MGI Symbol;Acc:MGI:101948]	-
ENSMUSG00000051367	145.135	152.372	105.392	63.0917	68.6337	64.6918	134.3	65.4724	1.03572	6.08277e-05	0.00603111	Six1	12	73040015	73053887	-	4383	protein_coding	sine oculis-related homeobox 1 [Source:MGI Symbol;Acc:MGI:102780]	Homeobox
ENSMUSG00000038567	0	0	0	10.3583	14.7072	9.65549	0	11.5737	-5.93336	6.2107e-05	0.00609669	Cyp24a1	2	170482708	170497145	-	3560	protein_coding	cytochrome P450, family 24, subfamily a, polypeptide 1 [Source:MGI Symbol;Acc:MGI:88593]	-
ENSMUSG00000066704	0	2.13108	1.98852	34.8417	12.7463	16.4143	1.3732	21.3341	-3.95994	7.59756e-05	0.00731256	Cyp2b19	7	26757142	26772630	+	4169	protein_coding	cytochrome P450, family 2, subfamily b, polypeptide 19 [Source:MGI Symbol;Acc:MGI:107303]	-
ENSMUSG00000019734	75.141	95.8986	71.5869	245.775	160.799	125.521	80.8755	177.365	-1.13447	8.18654e-05	0.0078412	Tmc4	7	3665790	3677553	-	4280	protein_coding	transmembrane channel-like gene family 4 [Source:MGI Symbol;Acc:MGI:2669035]	-
ENSMUSG00000016756	454.963	1043.16	494.148	371.959	296.106	278.078	664.092	315.381	1.07374	8.48397e-05	0.00804794	Cmah	13	24327404	24477377	+	10660	protein_coding	cytidine monophospho-N-acetylneuraminic acid hydroxylase [Source:MGI Symbol;Acc:MGI:103227]	-
ENSMUSG00000006143	1222.84	2164.11	849.1	8201.92	5636.79	3572.53	1412.02	5803.75	-2.03929	8.75684e-05	0.00818868	Upk3bl	5	136054492	136064326	+	1303	protein_coding	uroplakin 3B-like [Source:MGI Symbol;Acc:MGI:1916915]	-
ENSMUSG00000025064	643.33	1198.73	560.764	3990.79	2059.01	2218.83	800.942	2756.21	-1.78305	9.21427e-05	0.00857579	Col17a1	19	47646344	47692094	-	5765	protein_coding	collagen, type XVII, alpha 1 [Source:MGI Symbol;Acc:MGI:88450]	-
ENSMUSG00000042784	179.103	328.186	180.956	130.892	104.912	80.1405	229.415	105.315	1.12198	9.58213e-05	0.00883481	Muc1	3	89229057	89233381	+	2346	protein_coding	mucin 1, transmembrane [Source:MGI Symbol;Acc:MGI:97231]	-
ENSMUSG00000028036	85.4343	85.2432	67.6098	36.725	33.3364	31.8631	79.4291	33.9748	1.22406	0.000102398	0.00930468	Ptgfr	3	151796502	151837630	-	6778	protein_coding	prostaglandin F receptor [Source:MGI Symbol;Acc:MGI:97796]	-
ENSMUSG00000095585	27.7919	14.9176	18.891	0	3.92193	0.965549	20.5335	1.62916	3.67089	0.000102804	0.00930468	CR974586.3	JH584293.1	41602	43114	-	312	protein_coding		-
ENSMUSG00000014725	127.637	175.814	88.4894	69.6834	34.3169	52.1396	130.647	52.0466	1.32532	0.000105297	0.00948682	Adam28	14	68606027	68655842	-	9184	protein_coding	a disintegrin and metallopeptidase domain 28 [Source:MGI Symbol;Acc:MGI:105988]	-
ENSMUSG00000054046	8.23463	24.5074	13.9197	0.941667	0	0	15.5539	0.313889	5.49383	0.000119655	0.0106347	Klk13	7	43712567	43727534	+	2297	protein_coding	kallikrein related-peptidase 13 [Source:MGI Symbol;Acc:MGI:3615275]	-
ENSMUSG00000030050	0	0	0	8.475	14.7072	8.68994	0	10.6241	-5.80959	0.00012222	0.010814	Gkn1	6	87345650	87350942	-	1250	protein_coding	gastrokine 1 [Source:MGI Symbol;Acc:MGI:1913533]	-
ENSMUSG00000030800	147.194	206.715	109.369	410.567	408.861	195.041	154.426	338.156	-1.13188	0.000149832	0.0127428	Prss8	7	127925716	127930104	-	1852	protein_coding	protease, serine 8 (prostasin) [Source:MGI Symbol;Acc:MGI:1923810]	-
ENSMUSG00000026514	38.0852	38.3595	52.6959	101.7	94.1263	84.9683	43.0468	93.5982	-1.11887	0.000161419	0.0136109	Cnih3	1	181352628	181460641	+	2751	protein_coding	cornichon family AMPA receptor auxiliary protein 3 [Source:MGI Symbol;Acc:MGI:1920228]	-
ENSMUSG00000034584	39.1145	76.7189	30.8221	154.433	104.912	107.176	48.8852	122.174	-1.32526	0.000185314	0.015047	Exph5	9	53301670	53377514	+	10519	protein_coding	exophilin 5 [Source:MGI Symbol;Acc:MGI:2443248]	-
ENSMUSG00000058152	45.2905	41.5561	46.7303	78.1584	108.833	97.5204	44.5256	94.8374	-1.08958	0.00019937	0.0159909	Chsy3	18	59175401	59410446	+	2931	protein_coding	chondroitin sulfate synthase 3 [Source:MGI Symbol;Acc:MGI:1926173]	-
ENSMUSG00000057967	58.6717	46.8838	82.5238	21.6583	23.5316	25.1043	62.6931	23.4314	1.42184	0.000209426	0.0165951	Fgf18	11	33117430	33147400	-	1187	protein_coding	fibroblast growth factor 18 [Source:MGI Symbol;Acc:MGI:1277980]	-
ENSMUSG00000050808	32.9385	58.6047	49.7131	120.533	122.56	79.175	47.0855	107.423	-1.19086	0.000210487	0.0166124	Muc15	2	110721340	110739527	+	3569	protein_coding	mucin 15 [Source:MGI Symbol;Acc:MGI:2442110]	-
ENSMUSG00000057534	5.14664	5.3277	4.97131	52.7334	32.3559	10.621	5.14855	31.9034	-2.63282	0.000211426	0.0166201	Elobl	11	88964658	88966931	-	833	protein_coding	elongin B-like [Source:MGI Symbol;Acc:MGI:1860403]	-
ENSMUSG00000044244	47.3491	70.3257	26.8451	167.617	101.97	97.5204	48.1733	122.369	-1.34854	0.000235066	0.0181886	Il20rb	9	100457719	100486788	-	4206	protein_coding	interleukin 20 receptor beta [Source:MGI Symbol;Acc:MGI:2143266]	-
ENSMUSG00000020407	295.417	409.168	215.755	154.433	195.116	95.5893	306.78	148.38	1.0475	0.000248041	0.0190432	Upp1	11	9118103	9136170	+	1961	protein_coding	uridine phosphorylase 1 [Source:MGI Symbol;Acc:MGI:1097668]	-
ENSMUSG00000024134	73.0823	82.0466	104.398	22.6	50.0046	31.8631	86.5088	34.8226	1.31547	0.000249765	0.0191012	Six2	17	85684277	85688274	-	2119	protein_coding	sine oculis-related homeobox 2 [Source:MGI Symbol;Acc:MGI:102778]	Homeobox
ENSMUSG00000091345	56.6131	46.8838	54.6844	6.59167	27.4535	9.65549	52.7271	14.5669	1.86026	0.000271862	0.0207109	Col6a5	9	105856078	105960643	-	9413	protein_coding	collagen, type VI, alpha 5 [Source:MGI Symbol;Acc:MGI:3648134]	-
ENSMUSG00000021506	18.5279	68.1946	25.8508	5.65	11.7658	2.89665	37.5244	6.77081	2.47126	0.000296777	0.0222722	Pitx1	13	55825051	55836192	-	2656	protein_coding	paired-like homeodomain transcription factor 1 [Source:MGI Symbol;Acc:MGI:107374]	Homeobox
ENSMUSG00000025431	4.11731	13.852	9.94262	0	0	0	9.30399	0	5.71486	0.000312583	0.0232739	Crisp1	17	40293758	40319207	-	1416	protein_coding	cysteine-rich secretory protein 1 [Source:MGI Symbol;Acc:MGI:102553]	-
ENSMUSG00000084066	0	0	0.994262	17.8917	11.7658	9.65549	0.331421	13.1043	-5.15191	0.000335673	0.0245303	Xlr4d-ps	X	74727229	74734141	+	646	unprocessed_pseudogene	X-linked lymphocyte-regulated 4D, pseudogene [Source:MGI Symbol;Acc:MGI:3574102]	-
ENSMUSG00000032254	23.6746	25.573	27.8393	55.5584	68.6337	60.8296	25.6956	61.6739	-1.26216	0.000352716	0.0253994	Kif23	9	61915905	61946774	-	7901	protein_coding	kinesin family member 23 [Source:MGI Symbol;Acc:MGI:1919069]	-
ENSMUSG00000042379	167.781	141.717	107.38	57.4417	90.2043	39.5875	138.959	62.4112	1.15519	0.000355473	0.0255049	Esm1	13	113209659	113218098	+	2097	protein_coding	endothelial cell-specific molecule 1 [Source:MGI Symbol;Acc:MGI:1918940]	-
ENSMUSG00000054641	53.5251	30.9007	55.6787	11.3	9.80482	21.2421	46.7015	14.1156	1.72755	0.000365241	0.0261108	Mmrn1	6	60924976	60989378	+	5868	protein_coding	multimerin 1 [Source:MGI Symbol;Acc:MGI:1918195]	-
ENSMUSG00000021213	26.7625	37.2939	18.891	90.4	63.7313	56.9674	27.6491	70.3662	-1.35176	0.000421438	0.0295922	Akr1c13	13	4191150	4205596	+	1434	protein_coding	aldo-keto reductase family 1, member C13 [Source:MGI Symbol;Acc:MGI:1351662]	-
ENSMUSG00000035458	11.3226	10.6554	49.7131	2.825	2.94145	2.89665	23.897	2.8877	3.05198	0.000423549	0.0296266	Tnni3	7	4518305	4524229	-	2063	protein_coding	troponin I, cardiac 3 [Source:MGI Symbol;Acc:MGI:98783]	-
ENSMUSG00000110013	0	0	0.994262	18.8333	14.7072	5.79329	0.331421	13.1113	-5.1525	0.000435109	0.0301233	1190028D05Rik	8	52356611	52403339	+	763	lincRNA	RIKEN cDNA 1190028D05 gene [Source:MGI Symbol;Acc:MGI:3036227]	-
ENSMUSG00000053522	206.895	421.954	142.18	122.417	129.424	59.864	257.01	103.901	1.30583	0.000440875	0.0302045	Lgals7	7	28863853	28866284	+	927	protein_coding	lectin, galactose binding, soluble 7 [Source:MGI Symbol;Acc:MGI:1316742]	-
ENSMUSG00000054161	26.7625	52.2115	35.7934	14.125	9.80482	1.9311	38.2558	8.62031	2.14663	0.000442947	0.0302415	Fam83e	7	45721212	45729492	+	3843	protein_coding	family with sequence similarity 83, member E [Source:MGI Symbol;Acc:MGI:1921063]	-
ENSMUSG00000053797	102.933	841.777	104.398	43.3167	20.5901	23.1732	349.702	29.0267	3.59018	0.00045806	0.0311655	Krt16	11	100246091	100248902	-	1565	protein_coding	keratin 16 [Source:MGI Symbol;Acc:MGI:96690]	-
ENSMUSG00000002565	66.9064	188.601	84.5123	579.125	380.427	286.768	113.34	415.44	-1.87471	0.000461645	0.0312808	Scin	12	40059769	40134228	-	2999	protein_coding	scinderin [Source:MGI Symbol;Acc:MGI:1306794]	-
ENSMUSG00000062609	27.7919	56.4736	45.7361	18.8333	10.7853	4.82774	43.3339	11.4821	1.9128	0.000477305	0.0319244	Kcnj15	16	95257558	95300260	+	6313	protein_coding	potassium inwardly-rectifying channel, subfamily J, member 15 [Source:MGI Symbol;Acc:MGI:1310000]	-
ENSMUSG00000112023	38.0852	36.2284	34.7992	6.59167	13.7267	12.5521	36.3709	10.9569	1.73365	0.000486994	0.0322841	Lilr4b	10	51480632	51486703	+	5439	protein_coding	leukocyte immunoglobulin-like receptor, subfamily B, member 4B [Source:MGI Symbol;Acc:MGI:102702]	-
ENSMUSG00000047180	71.0237	55.4081	62.6385	16.95	34.3169	24.1387	63.0234	25.1352	1.3287	0.000502545	0.0327252	Neurl3	1	36264597	36274679	-	3217	protein_coding	neuralized E3 ubiquitin protein ligase 3 [Source:MGI Symbol;Acc:MGI:2429944]	-
ENSMUSG00000113616	12.3519	24.5074	1.98852	73.45	59.8094	32.8287	12.9493	55.3627	-2.10407	0.00054539	0.0349386	Gm45941	12	27946042	27982234	+	968	lincRNA	predicted gene, 45941 [Source:MGI Symbol;Acc:MGI:5825578]	-
ENSMUSG00000007888	51.4664	78.85	40.7648	180.8	96.0872	108.141	57.0271	128.343	-1.17321	0.00055997	0.0357565	Crlf1	8	70493158	70504081	+	1644	protein_coding	cytokine receptor-like factor 1 [Source:MGI Symbol;Acc:MGI:1340030]	-
ENSMUSG00000024727	55.5837	117.209	60.65	31.075	37.2583	19.311	77.8144	29.2148	1.41221	0.000568962	0.0362135	Trpm6	19	18749983	18892510	+	6508	protein_coding	transient receptor potential cation channel, subfamily M, member 6 [Source:MGI Symbol;Acc:MGI:2675603]	-
ENSMUSG00000070942	115.285	215.239	92.4664	60.2667	76.4776	51.1741	140.997	62.6395	1.16955	0.000582327	0.036945	Il1rl2	1	40324610	40367562	+	6812	protein_coding	interleukin 1 receptor-like 2 [Source:MGI Symbol;Acc:MGI:1913107]	-
ENSMUSG00000040703	44.2611	85.2432	55.6787	170.442	107.853	112.969	61.7277	130.421	-1.08148	0.000621776	0.0393214	Cyp2s1	7	25802475	25816913	-	4938	protein_coding	cytochrome P450, family 2, subfamily s, polypeptide 1 [Source:MGI Symbol;Acc:MGI:1921384]	-
ENSMUSG00000024254	0	0	0.994262	8.475	13.7267	12.5521	0.331421	11.5846	-4.9727	0.000649764	0.0408993	Abcg8	17	84676302	84700333	+	3749	protein_coding	ATP binding cassette subfamily G member 8 [Source:MGI Symbol;Acc:MGI:1914720]	-
ENSMUSG00000091155	1643.84	467.772	317.17	128.067	143.15	39.5875	809.593	103.602	2.96614	0.000650874	0.0408993	Serpine3	14	62663667	62692243	+	1402	protein_coding	serpin peptidase inhibitor, clade E (nexin, plasminogen activator inhibitor type 1), member 3 [Source:MGI Symbol;Acc:MGI:2442020]	-
ENSMUSG00000030017	4.11731	23.4419	1.98852	0	0	0	9.84924	0	5.79458	0.000661091	0.0412785	Reg3g	6	78466269	78468872	-	2114	protein_coding	regenerating islet-derived 3 gamma [Source:MGI Symbol;Acc:MGI:109406]	-
ENSMUSG00000049721	38.0852	4.26216	17.8967	57.4417	152.955	41.5186	20.0813	83.9718	-2.06156	0.000729871	0.0448632	Gal3st1	11	3983636	3999326	+	2041	protein_coding	galactose-3-O-sulfotransferase 1 [Source:MGI Symbol;Acc:MGI:1858277]	-

## Sheet: Table s4
Table s4 H3K4Me1 peaks of ChIP-seq in human 15-week embryos sclera
Chr	Start	End	Name	Length	Strand	Fold_enrichment	Pvalue	FDR	Pileup
1	16663800	16676399	H3K4me1_15W_peak_680	12600	.	1.1633	1.94329e-06	2.96829e-06	1.11751
1	16753200	16798199	H3K4me1_15W_peak_683	45000	.	1.17635	2.61407e-21	1.49858e-20	1.13004
1	161449400	161452999	H3K4me1_15W_peak_4267	3600	.	1.1998	1.38682e-06	2.14914e-06	1.15257
1	31819400	31840199	H3K4me1_15W_peak_1271	20800	.	1.22166	6.27446e-08	1.11524e-07	1.17357
1	24694600	24707399	H3K4me1_15W_peak_950	12800	.	1.22382	5.19191e-06	7.59588e-06	1.17564
1	28597600	28613199	H3K4me1_15W_peak_1145	15600	.	1.22903	1.29394e-06	2.01128e-06	1.18065
1	29160600	29173199	H3K4me1_15W_peak_1169	12600	.	1.24524	8.31218e-07	1.31705e-06	1.19622
1	109207800	109219799	H3K4me1_15W_peak_3400	12000	.	1.24613	1.07035e-06	1.67793e-06	1.19708
1	148996800	149011799	H3K4me1_15W_peak_3896	15000	.	1.25118	2.8437e-08	5.23844e-08	1.20192
1	41291600	41301799	H3K4me1_15W_peak_1547	10200	.	1.25211	3.21339e-06	4.80048e-06	1.20282
1	150422400	150435199	H3K4me1_15W_peak_3953	12800	.	1.25332	7.21121e-07	1.14929e-06	1.20398
1	7332400	7344599	H3K4me1_15W_peak_238	12200	.	1.25898	7.94172e-07	1.26111e-06	1.20942
1	1637000	1648599	H3K4me1_15W_peak_61	11600	.	1.25925	1.55313e-07	2.65017e-07	1.20968
1	9460400	9469799	H3K4me1_15W_peak_362	9400	.	1.25962	5.35613e-06	7.82716e-06	1.21003
1	161453800	161457599	H3K4me1_15W_peak_4268	3800	.	1.26026	1.49354e-07	2.55597e-07	1.21065
1	175114200	175125399	H3K4me1_15W_peak_4659	11200	.	1.26361	1.66539e-06	2.56071e-06	1.21387
1	206143200	206157599	H3K4me1_15W_peak_5367	14400	.	1.26404	1.02853e-08	1.98364e-08	1.21429
1	32977000	32990399	H3K4me1_15W_peak_1337	13400	.	1.26437	5.20503e-08	9.33198e-08	1.2146
1	109732800	109742599	H3K4me1_15W_peak_3431	9800	.	1.26524	4.55142e-06	6.69946e-06	1.21543
1	227293600	227302599	H3K4me1_15W_peak_5925	9000	.	1.2655	5.25564e-06	7.68518e-06	1.21569
1	59477800	59488199	H3K4me1_15W_peak_2176	10400	.	1.26673	2.04185e-06	3.11329e-06	1.21687
1	223423800	223433599	H3K4me1_15W_peak_5794	9800	.	1.26769	2.30716e-06	3.4972e-06	1.21779
1	151577200	151587999	H3K4me1_15W_peak_4012	10800	.	1.26821	1.4392e-06	2.22594e-06	1.21829
1	59779400	59789799	H3K4me1_15W_peak_2197	10400	.	1.2686	1.2212e-06	1.90352e-06	1.21866
1	46295000	46303999	H3K4me1_15W_peak_1749	9000	.	1.26909	2.21072e-06	3.35962e-06	1.21914
1	222983400	222993199	H3K4me1_15W_peak_5781	9800	.	1.26965	4.0066e-06	5.9301e-06	1.21967
1	228483400	228495599	H3K4me1_15W_peak_5979	12200	.	1.272	3.2169e-07	5.318e-07	1.22193
1	32243800	32253599	H3K4me1_15W_peak_1303	9800	.	1.27231	1.71873e-06	2.63956e-06	1.22222
1	54173000	54186999	H3K4me1_15W_peak_1956	14000	.	1.27312	4.93254e-08	8.86441e-08	1.223
1	226053600	226062999	H3K4me1_15W_peak_5871	9400	.	1.2735	4.88617e-06	7.16967e-06	1.22337
1	43758400	43769799	H3K4me1_15W_peak_1628	11400	.	1.27678	3.17207e-07	5.24738e-07	1.22652
1	33029600	33038199	H3K4me1_15W_peak_1340	8600	.	1.27821	3.13065e-06	4.68337e-06	1.22789
1	30914000	30925799	H3K4me1_15W_peak_1223	11800	.	1.28077	1.72682e-07	2.93247e-07	1.23035
1	42946800	42955199	H3K4me1_15W_peak_1600	8400	.	1.28175	2.41435e-06	3.6526e-06	1.23129
1	117553400	117564399	H3K4me1_15W_peak_3612	11000	.	1.28186	1.94166e-07	3.28293e-07	1.2314
1	66502600	66510199	H3K4me1_15W_peak_2502	7600	.	1.2827	6.07986e-06	8.83122e-06	1.23221
1	32617200	32629399	H3K4me1_15W_peak_1316	12200	.	1.28361	4.43265e-08	8.00552e-08	1.23308
1	56914200	56922799	H3K4me1_15W_peak_2111	8600	.	1.28525	3.5174e-06	5.23353e-06	1.23466
1	202314400	202329599	H3K4me1_15W_peak_5172	15200	.	1.28604	1.72641e-09	3.60768e-09	1.23542
1	32493200	32509599	H3K4me1_15W_peak_1312	16400	.	1.28674	3.46737e-10	7.77831e-10	1.23608
1	31398200	31411799	H3K4me1_15W_peak_1248	13600	.	1.29026	3.13142e-09	6.36704e-09	1.23947
1	234653800	234664399	H3K4me1_15W_peak_6163	10600	.	1.29035	1.0425e-07	1.81182e-07	1.23955
1	201390400	201413399	H3K4me1_15W_peak_5115	23000	.	1.29039	2.74768e-13	8.29591e-13	1.2396
1	43355200	43365399	H3K4me1_15W_peak_1612	10200	.	1.2907	6.36656e-08	1.13103e-07	1.23989
1	183269200	183278799	H3K4me1_15W_peak_4851	9600	.	1.29108	6.98596e-07	1.11522e-06	1.24026
1	228352600	228360799	H3K4me1_15W_peak_5973	8200	.	1.29129	4.11094e-06	6.07934e-06	1.24046
1	156817800	156828399	H3K4me1_15W_peak_4210	10600	.	1.2917	3.05966e-07	5.068e-07	1.24085
1	205252400	205266999	H3K4me1_15W_peak_5308	14600	.	1.29264	2.04214e-09	4.23834e-09	1.24176
1	11273400	11280599	H3K4me1_15W_peak_445	7200	.	1.29289	1.74606e-06	2.67985e-06	1.24199
1	16691400	16700199	H3K4me1_15W_peak_682	8800	.	1.29367	3.51236e-08	6.41042e-08	1.24274
1	46255800	46264199	H3K4me1_15W_peak_1746	8400	.	1.29396	5.30255e-06	7.75283e-06	1.24303
1	40760400	40771199	H3K4me1_15W_peak_1521	10800	.	1.29473	6.43366e-08	1.1424e-07	1.24377
1	151184800	151193199	H3K4me1_15W_peak_3995	8400	.	1.29505	8.54147e-07	1.35194e-06	1.24407
1	17561200	17570599	H3K4me1_15W_peak_698	9400	.	1.29544	3.7379e-07	6.1351e-07	1.24444
1	25216200	25226999	H3K4me1_15W_peak_984	10800	.	1.29681	7.00897e-08	1.23932e-07	1.24576
1	150960200	150967999	H3K4me1_15W_peak_3980	7800	.	1.29688	6.83001e-06	9.87154e-06	1.24583
1	156308000	156315799	H3K4me1_15W_peak_4180	7800	.	1.29688	6.83001e-06	9.87154e-06	1.24583
1	24307600	24317399	H3K4me1_15W_peak_936	9800	.	1.29706	3.54487e-07	5.83402e-07	1.24601
1	96968600	96977399	H3K4me1_15W_peak_3228	8800	.	1.29771	6.6835e-07	1.06843e-06	1.24662
1	21015800	21022999	H3K4me1_15W_peak_759	7200	.	1.29801	5.62658e-06	8.20335e-06	1.24691
1	32390400	32397599	H3K4me1_15W_peak_1309	7200	.	1.2983	2.07458e-06	3.16016e-06	1.24719
1	55315400	55325399	H3K4me1_15W_peak_2007	10000	.	1.29871	3.35964e-07	5.54243e-07	1.24759
1	41025400	41033599	H3K4me1_15W_peak_1533	8200	.	1.2992	2.81412e-06	4.22851e-06	1.24806
1	76100400	76110599	H3K4me1_15W_peak_2599	10200	.	1.29948	5.36682e-07	8.66597e-07	1.24832
1	81950000	81959999	H3K4me1_15W_peak_2717	10000	.	1.30037	3.75308e-07	6.15954e-07	1.24918
1	24781400	24791599	H3K4me1_15W_peak_955	10200	.	1.302	9.50424e-08	1.65891e-07	1.25075
1	178396200	178406399	H3K4me1_15W_peak_4704	10200	.	1.30312	1.099e-06	1.72071e-06	1.25182
1	45505800	45514999	H3K4me1_15W_peak_1700	9200	.	1.30315	1.29699e-06	2.01599e-06	1.25185
1	22868000	22887799	H3K4me1_15W_peak_853	19800	.	1.30378	1.31835e-14	4.49754e-14	1.25245
1	167267800	167276999	H3K4me1_15W_peak_4384	9200	.	1.30382	3.35958e-07	5.54243e-07	1.25249
1	147592200	147601399	H3K4me1_15W_peak_3849	9200	.	1.30389	4.67398e-07	7.59648e-07	1.25256
1	32344600	32355399	H3K4me1_15W_peak_1307	10800	.	1.30477	1.93949e-08	3.63563e-08	1.25341
1	163227000	163235399	H3K4me1_15W_peak_4331	8400	.	1.3061	1.19118e-06	1.85895e-06	1.25468
1	120188800	120195199	H3K4me1_15W_peak_3716	6400	.	1.30632	1.95835e-06	2.99058e-06	1.2549
1	8951000	8959799	H3K4me1_15W_peak_331	8800	.	1.30661	4.29268e-07	7.00077e-07	1.25517
1	170107200	170117399	H3K4me1_15W_peak_4477	10200	.	1.30661	4.29268e-07	7.00077e-07	1.25517
1	3621000	3627999	H3K4me1_15W_peak_176	7000	.	1.30676	4.49329e-06	6.61671e-06	1.25532
1	23453800	23462799	H3K4me1_15W_peak_889	9000	.	1.30712	1.8291e-07	3.10045e-07	1.25566
1	21087600	21094799	H3K4me1_15W_peak_767	7200	.	1.3081	1.12434e-06	1.75831e-06	1.2566
1	226445400	226455399	H3K4me1_15W_peak_5886	10000	.	1.3083	6.4367e-08	1.14291e-07	1.2568
1	95969600	95978799	H3K4me1_15W_peak_3182	9200	.	1.3095	4.64193e-07	7.54502e-07	1.25795
1	246082000	246093999	H3K4me1_15W_peak_6344	12000	.	1.30952	3.15076e-08	5.77994e-08	1.25797
1	154875600	154883799	H3K4me1_15W_peak_4089	8200	.	1.30962	2.1181e-06	3.22367e-06	1.25806
1	59342400	59352399	H3K4me1_15W_peak_2165	10000	.	1.3102	3.2412e-07	5.35726e-07	1.25862
1	225590600	225601399	H3K4me1_15W_peak_5838	10800	.	1.31086	2.14163e-08	3.99516e-08	1.25926
1	150800600	150813999	H3K4me1_15W_peak_3975	13400	.	1.31186	1.34432e-10	3.14104e-10	1.26022
1	47523600	47529799	H3K4me1_15W_peak_1780	6200	.	1.31192	6.57608e-06	9.51963e-06	1.26027
1	9875000	9882399	H3K4me1_15W_peak_380	7400	.	1.31216	2.78049e-06	4.17997e-06	1.2605
1	42761600	42775199	H3K4me1_15W_peak_1595	13600	.	1.31223	2.57715e-10	5.85799e-10	1.26058
1	28023200	28030399	H3K4me1_15W_peak_1124	7200	.	1.31236	1.17885e-06	1.84029e-06	1.2607
1	66410800	66417599	H3K4me1_15W_peak_2500	6800	.	1.31294	5.40232e-06	7.88955e-06	1.26126
1	186574800	186583199	H3K4me1_15W_peak_4980	8400	.	1.3131	2.28572e-06	3.4663e-06	1.26141
1	145923800	145931199	H3K4me1_15W_peak_3812	7400	.	1.31511	3.29149e-07	5.43501e-07	1.26335
1	170402200	170413399	H3K4me1_15W_peak_4496	11200	.	1.31552	7.6779e-09	1.50022e-08	1.26374
1	45961800	45971199	H3K4me1_15W_peak_1728	9400	.	1.31595	5.81214e-08	1.03693e-07	1.26415
1	26059800	26068599	H3K4me1_15W_peak_1042	8800	.	1.31664	2.22826e-07	3.74479e-07	1.26481
1	1217600	1225399	H3K4me1_15W_peak_30	7800	.	1.31665	1.04375e-06	1.63844e-06	1.26482
1	58936000	58945799	H3K4me1_15W_peak_2138	9800	.	1.31702	6.64179e-08	1.17799e-07	1.26518
1	53714400	53726599	H3K4me1_15W_peak_1933	12200	.	1.31716	1.84453e-09	3.8436e-09	1.26531
1	27721200	27727599	H3K4me1_15W_peak_1111	6400	.	1.31726	6.86702e-06	9.92384e-06	1.2654
1	13660000	13668999	H3K4me1_15W_peak_494	9000	.	1.31743	9.21964e-08	1.61065e-07	1.26557
1	231763600	231771599	H3K4me1_15W_peak_6093	8000	.	1.31885	9.80778e-07	1.54334e-06	1.26693
1	231806400	231812999	H3K4me1_15W_peak_6096	6600	.	1.31921	4.62614e-06	6.80325e-06	1.26728
1	245296600	245302999	H3K4me1_15W_peak_6313	6400	.	1.31921	4.62614e-06	6.80325e-06	1.26728
1	10261800	10269399	H3K4me1_15W_peak_408	7600	.	1.31948	2.72699e-06	4.1035e-06	1.26754
1	7229800	7236199	H3K4me1_15W_peak_232	6400	.	1.31955	5.46059e-06	7.97142e-06	1.26761
1	228377400	228384799	H3K4me1_15W_peak_5975	7400	.	1.32005	1.89812e-06	2.90192e-06	1.26809
1	180975200	180983199	H3K4me1_15W_peak_4766	8000	.	1.32037	2.23917e-06	3.40036e-06	1.2684
1	28758400	28766599	H3K4me1_15W_peak_1152	8200	.	1.32077	7.80905e-07	1.24042e-06	1.26877
1	225681400	225697399	H3K4me1_15W_peak_5847	16000	.	1.32154	1.37685e-12	3.89932e-12	1.26952
1	235858600	235871799	H3K4me1_15W_peak_6209	13200	.	1.32353	2.50328e-10	5.69742e-10	1.27143
1	117729000	117736799	H3K4me1_15W_peak_3627	7800	.	1.3245	8.36001e-07	1.32437e-06	1.27236
1	19217400	19227999	H3K4me1_15W_peak_719	10600	.	1.32518	2.96874e-08	5.46018e-08	1.27302
1	170365600	170371599	H3K4me1_15W_peak_4493	6000	.	1.32577	3.93446e-06	5.82657e-06	1.27358
1	53476400	53492999	H3K4me1_15W_peak_1915	16600	.	1.32647	7.28039e-13	2.11712e-12	1.27425
1	183476400	183483199	H3K4me1_15W_peak_4863	6800	.	1.32674	5.47548e-06	7.99242e-06	1.27451
1	15703200	15713399	H3K4me1_15W_peak_623	10200	.	1.32686	9.81217e-09	1.89579e-08	1.27463
1	45344600	45351799	H3K4me1_15W_peak_1696	7200	.	1.32798	3.12082e-06	4.66899e-06	1.2757
1	66072200	66078399	H3K4me1_15W_peak_2477	6200	.	1.32798	3.12082e-06	4.66899e-06	1.2757
1	21763600	21776199	H3K4me1_15W_peak_803	12600	.	1.32891	1.11279e-09	2.36958e-09	1.2766
1	184357400	184366199	H3K4me1_15W_peak_4904	8800	.	1.32891	1.05994e-07	1.84088e-07	1.2766
1	225505000	225512799	H3K4me1_15W_peak_5831	7800	.	1.32944	5.10335e-07	8.25861e-07	1.27711
1	24554000	24562999	H3K4me1_15W_peak_945	9000	.	1.32949	2.10612e-07	3.54881e-07	1.27715
1	11730200	11747199	H3K4me1_15W_peak_455	17000	.	1.33045	1.19932e-13	3.74751e-13	1.27807
1	16450400	16461199	H3K4me1_15W_peak_674	10800	.	1.33067	1.0117e-08	1.95205e-08	1.27829
1	23229000	23240199	H3K4me1_15W_peak_873	11200	.	1.33091	8.57131e-10	1.84847e-09	1.27851
1	22664000	22671799	H3K4me1_15W_peak_842	7800	.	1.33121	1.67244e-07	2.84616e-07	1.27881
1	165951800	165958599	H3K4me1_15W_peak_4379	6800	.	1.33125	3.43831e-06	5.11953e-06	1.27885
1	28618800	28629199	H3K4me1_15W_peak_1146	10400	.	1.33164	2.3566e-08	4.37976e-08	1.27922
1	55767600	55778799	H3K4me1_15W_peak_2046	11200	.	1.33292	2.26222e-09	4.67032e-09	1.28045
1	154426800	154440999	H3K4me1_15W_peak_4065	14200	.	1.33339	2.27919e-11	5.7467e-11	1.2809
1	226490800	226499999	H3K4me1_15W_peak_5888	9200	.	1.33343	3.15247e-08	5.78297e-08	1.28094
1	47358400	47364599	H3K4me1_15W_peak_1767	6200	.	1.33472	3.7811e-06	5.61103e-06	1.28218
1	151249600	151260999	H3K4me1_15W_peak_3997	11400	.	1.3349	3.5518e-09	7.18144e-09	1.28235
1	24564800	24571999	H3K4me1_15W_peak_946	7200	.	1.33592	5.06295e-07	8.19564e-07	1.28333
1	11231000	11238399	H3K4me1_15W_peak_443	7400	.	1.33632	1.76564e-06	2.70861e-06	1.28372
1	35841200	35848599	H3K4me1_15W_peak_1405	7400	.	1.33632	1.76564e-06	2.70861e-06	1.28372
1	155423800	155431199	H3K4me1_15W_peak_4125	7400	.	1.33651	5.95997e-07	9.5763e-07	1.2839
1	65198400	65207599	H3K4me1_15W_peak_2463	9200	.	1.33662	2.89496e-07	4.80857e-07	1.284
1	60784400	60801599	H3K4me1_15W_peak_2251	17200	.	1.33679	5.63602e-14	1.81712e-13	1.28417
1	16680400	16689399	H3K4me1_15W_peak_681	9000	.	1.33758	7.67466e-10	1.6625e-09	1.28493
1	14696200	14710399	H3K4me1_15W_peak_555	14200	.	1.33775	7.51543e-12	1.98786e-11	1.28509
1	168910000	168922199	H3K4me1_15W_peak_4440	12200	.	1.33801	3.09288e-10	6.97144e-10	1.28534
1	182705200	182713199	H3K4me1_15W_peak_4810	8000	.	1.339	2.69731e-07	4.49525e-07	1.28629
1	87505000	87520199	H3K4me1_15W_peak_2936	15200	.	1.33901	1.18984e-12	3.3896e-12	1.2863
1	165635400	165642999	H3K4me1_15W_peak_4375	7600	.	1.33905	7.9697e-07	1.26551e-06	1.28634
1	235414000	235419999	H3K4me1_15W_peak_6201	6000	.	1.33908	1.14448e-06	1.789e-06	1.28636
1	170850200	170862799	H3K4me1_15W_peak_4528	12600	.	1.33919	3.50768e-10	7.86728e-10	1.28647
1	68296600	68304399	H3K4me1_15W_peak_2565	7800	.	1.33958	2.21259e-07	3.71865e-07	1.28685
1	11906000	11912199	H3K4me1_15W_peak_460	6200	.	1.33987	2.78285e-06	4.18333e-06	1.28713
1	86266000	86271599	H3K4me1_15W_peak_2878	5600	.	1.33993	4.00239e-06	5.924e-06	1.28718
1	11123000	11130999	H3K4me1_15W_peak_439	8000	.	1.34006	8.83629e-08	1.54763e-07	1.28731
1	150394000	150406799	H3K4me1_15W_peak_3952	12800	.	1.34033	1.94996e-10	4.49002e-10	1.28756
1	168860400	168872199	H3K4me1_15W_peak_4438	11800	.	1.3412	5.68672e-09	1.1275e-08	1.2884
1	15420800	15435199	H3K4me1_15W_peak_612	14400	.	1.34147	1.03448e-12	2.96196e-12	1.28866
1	155872400	155880199	H3K4me1_15W_peak_4152	7800	.	1.34198	2.0589e-07	3.47181e-07	1.28916
1	186495600	186503799	H3K4me1_15W_peak_4978	8200	.	1.34209	2.95238e-07	4.89674e-07	1.28926
1	1650200	1660599	H3K4me1_15W_peak_62	10400	.	1.34231	2.13229e-10	4.88723e-10	1.28947
1	55708400	55715399	H3K4me1_15W_peak_2041	7000	.	1.34231	6.077e-07	9.76232e-07	1.28947
1	14817000	14823599	H3K4me1_15W_peak_563	6600	.	1.34242	1.1782e-07	2.0367e-07	1.28958
1	151264800	151272399	H3K4me1_15W_peak_3998	7600	.	1.34253	1.68864e-07	2.87226e-07	1.28968
1	43472200	43478799	H3K4me1_15W_peak_1618	6600	.	1.34286	2.58662e-06	3.90196e-06	1.29
1	63698600	63704599	H3K4me1_15W_peak_2376	6000	.	1.34353	2.11798e-06	3.22366e-06	1.29064
1	86095400	86105799	H3K4me1_15W_peak_2867	10400	.	1.34355	2.21671e-08	4.12871e-08	1.29066
1	19495400	19502799	H3K4me1_15W_peak_731	7400	.	1.34389	2.33401e-07	3.91433e-07	1.29098
1	44018000	44026199	H3K4me1_15W_peak_1646	8200	.	1.34389	2.33401e-07	3.91433e-07	1.29098
1	81656600	81663999	H3K4me1_15W_peak_2700	7400	.	1.3444	6.88982e-07	1.10014e-06	1.29148
1	202283600	202290599	H3K4me1_15W_peak_5169	7000	.	1.3446	2.74387e-07	4.57138e-07	1.29167
1	62779600	62789199	H3K4me1_15W_peak_2360	9600	.	1.34475	3.05907e-08	5.62077e-08	1.29181
1	3300800	3307799	H3K4me1_15W_peak_152	7000	.	1.34478	3.93521e-07	6.44466e-07	1.29185
1	148894200	148898799	H3K4me1_15W_peak_3889	4600	.	1.3448	1.42039e-06	2.19953e-06	1.29187
1	85769600	85776399	H3K4me1_15W_peak_2839	6800	.	1.34503	2.04067e-06	3.11163e-06	1.29208
1	223616800	223624199	H3K4me1_15W_peak_5798	7400	.	1.34519	8.10269e-07	1.28527e-06	1.29224
1	15676200	15683999	H3K4me1_15W_peak_621	7800	.	1.34533	3.22558e-07	5.33206e-07	1.29237
1	171017600	171023599	H3K4me1_15W_peak_4541	6000	.	1.34579	6.0683e-06	8.81503e-06	1.29282
1	150977000	150984999	H3K4me1_15W_peak_3982	8000	.	1.34584	2.94859e-08	5.42435e-08	1.29286
1	16590800	16593799	H3K4me1_15W_peak_678	3000	.	1.34648	4.96412e-06	7.2818e-06	1.29348
1	167720000	167727199	H3K4me1_15W_peak_4396	7200	.	1.34715	2.54716e-07	4.25683e-07	1.29412
1	205921800	205926799	H3K4me1_15W_peak_5350	5000	.	1.34715	4.06131e-06	6.00865e-06	1.29412
1	30895000	30904199	H3K4me1_15W_peak_1221	9200	.	1.34735	9.34951e-09	1.81095e-08	1.29431
1	27728600	27734399	H3K4me1_15W_peak_1112	5800	.	1.34746	2.31194e-06	3.5042e-06	1.29442
1	23994400	24000199	H3K4me1_15W_peak_922	5800	.	1.34749	5.84217e-06	8.50169e-06	1.29444
1	23218600	23226799	H3K4me1_15W_peak_872	8200	.	1.34759	3.3366e-08	6.10652e-08	1.29455
1	144941800	144949799	H3K4me1_15W_peak_3782	8000	.	1.34798	1.0975e-08	2.11089e-08	1.29492
1	54936600	54941399	H3K4me1_15W_peak_1988	4800	.	1.34815	4.77861e-06	7.01806e-06	1.29508
1	26871400	26878799	H3K4me1_15W_peak_1068	7400	.	1.34815	1.71154e-07	2.9087e-07	1.29508
1	52000600	52009599	H3K4me1_15W_peak_1877	9000	.	1.34815	6.29953e-09	1.24243e-08	1.29508
1	155158000	155165799	H3K4me1_15W_peak_4110	7800	.	1.34863	1.4031e-07	2.40757e-07	1.29555
1	9021200	9027599	H3K4me1_15W_peak_336	6400	.	1.34866	1.54922e-06	2.39016e-06	1.29557
1	202431200	202438799	H3K4me1_15W_peak_5179	7600	.	1.34874	3.517e-07	5.78972e-07	1.29565
1	2554400	2560999	H3K4me1_15W_peak_114	6600	.	1.34879	3.90913e-06	5.79109e-06	1.2957
1	201086800	201095199	H3K4me1_15W_peak_5097	8400	.	1.34928	1.51205e-08	2.86541e-08	1.29617
1	36186200	36196999	H3K4me1_15W_peak_1415	10800	.	1.34953	1.1509e-09	2.44842e-09	1.29641
1	22088400	22093999	H3K4me1_15W_peak_820	5600	.	1.34984	4.59825e-06	6.76506e-06	1.2967
1	22465000	22476599	H3K4me1_15W_peak_834	11600	.	1.34984	2.19094e-10	5.01466e-10	1.2967
1	42678600	42692199	H3K4me1_15W_peak_1594	13600	.	1.35005	3.06974e-13	9.22805e-13	1.29691
1	15280200	15288599	H3K4me1_15W_peak_603	8400	.	1.35025	2.53884e-08	4.70251e-08	1.2971
1	31041200	31053799	H3K4me1_15W_peak_1234	12600	.	1.35032	8.01185e-12	2.11277e-11	1.29717
1	25079400	25088799	H3K4me1_15W_peak_974	9400	.	1.35046	8.35503e-09	1.62742e-08	1.2973
1	155838000	155860199	H3K4me1_15W_peak_4151	22200	.	1.3505	1.3168e-18	6.22336e-18	1.29734
1	212087200	212094999	H3K4me1_15W_peak_5572	7800	.	1.35058	2.77413e-07	4.6189e-07	1.29741
1	201281000	201293999	H3K4me1_15W_peak_5110	13000	.	1.35073	1.62861e-11	4.16814e-11	1.29756
1	22371000	22385999	H3K4me1_15W_peak_829	15000	.	1.35074	1.70795e-13	5.26539e-13	1.29757
1	17693400	17700199	H3K4me1_15W_peak_702	6800	.	1.35085	6.964e-07	1.11175e-06	1.29767
1	233426000	233437199	H3K4me1_15W_peak_6133	11200	.	1.35099	2.26184e-09	4.66969e-09	1.29781
1	146306000	146322399	H3K4me1_15W_peak_3839	16400	.	1.35118	2.56439e-18	1.18606e-17	1.29799
1	112981800	112988999	H3K4me1_15W_peak_3475	7200	.	1.35152	1.86287e-07	3.15433e-07	1.29832
1	234767200	234819599	H3K4me1_15W_peak_6168	52400	.	1.35171	1.4609e-67	5.37649e-66	1.2985
1	46304800	46310599	H3K4me1_15W_peak_1750	5800	.	1.35172	1.43441e-06	2.21915e-06	1.29851
1	10035000	10043999	H3K4me1_15W_peak_390	9000	.	1.35192	3.79039e-09	7.64757e-09	1.2987
1	25769800	25775599	H3K4me1_15W_peak_1023	5800	.	1.35207	6.36089e-06	9.22429e-06	1.29885
1	45295200	45300799	H3K4me1_15W_peak_1692	5600	.	1.35214	3.61748e-06	5.37558e-06	1.29891
1	170394600	170400999	H3K4me1_15W_peak_4495	6400	.	1.35277	9.61201e-07	1.51351e-06	1.29952
1	15075000	15084599	H3K4me1_15W_peak_586	9600	.	1.35293	3.64825e-09	7.37138e-09	1.29967
1	37599400	37604599	H3K4me1_15W_peak_1444	5200	.	1.35327	4.25265e-06	6.27746e-06	1.3
1	61675400	61682199	H3K4me1_15W_peak_2314	6800	.	1.35327	1.37949e-06	2.13823e-06	1.3
1	227562800	227570599	H3K4me1_15W_peak_5943	7800	.	1.35327	8.40681e-08	1.47513e-07	1.3
1	201193400	201199399	H3K4me1_15W_peak_5105	6000	.	1.35445	4.99884e-06	7.32807e-06	1.30114
1	205463600	205472199	H3K4me1_15W_peak_5318	8600	.	1.35458	1.41261e-07	2.42308e-07	1.30126
1	27647400	27654799	H3K4me1_15W_peak_1108	7400	.	1.35463	2.46958e-07	4.13155e-07	1.30131
1	26644000	26651399	H3K4me1_15W_peak_1058	7400	.	1.35492	6.62806e-08	1.17592e-07	1.30159
1	29285200	29295999	H3K4me1_15W_peak_1178	10800	.	1.35502	1.74434e-10	4.03496e-10	1.30168
1	202034000	202041799	H3K4me1_15W_peak_5159	7800	.	1.3559	1.35818e-07	2.33389e-07	1.30252
1	219402000	219411199	H3K4me1_15W_peak_5716	9200	.	1.35596	2.09367e-08	3.91168e-08	1.30258
1	88283600	88292599	H3K4me1_15W_peak_3002	9000	.	1.35631	1.71695e-08	3.23699e-08	1.30292
1	226981200	226990799	H3K4me1_15W_peak_5917	9600	.	1.35665	1.40808e-08	2.67858e-08	1.30325
1	161651600	161659999	H3K4me1_15W_peak_4278	8400	.	1.35668	9.12014e-08	1.59376e-07	1.30328
1	23908200	23915399	H3K4me1_15W_peak_915	7200	.	1.35672	5.9536e-07	9.56646e-07	1.30332
1	86379200	86384799	H3K4me1_15W_peak_2888	5600	.	1.35699	6.90451e-06	9.97438e-06	1.30357
1	16120400	16125199	H3K4me1_15W_peak_650	4800	.	1.3573	3.21074e-06	4.7973e-06	1.30387
1	238479200	238486599	H3K4me1_15W_peak_6236	7400	.	1.35803	1.22435e-06	1.90822e-06	1.30457
1	184435600	184447799	H3K4me1_15W_peak_4910	12200	.	1.35804	6.02914e-11	1.45895e-10	1.30458
1	12127200	12133199	H3K4me1_15W_peak_466	6000	.	1.35848	1.0019e-06	1.57483e-06	1.305
1	64356400	64371799	H3K4me1_15W_peak_2418	15400	.	1.35875	1.53806e-13	4.76088e-13	1.30526
1	19634800	19641599	H3K4me1_15W_peak_735	6800	.	1.35891	8.19944e-07	1.30017e-06	1.30542
1	98365000	98372399	H3K4me1_15W_peak_3271	7400	.	1.35905	4.82449e-08	8.6803e-08	1.30556
1	212476800	212482799	H3K4me1_15W_peak_5582	6000	.	1.35905	3.08308e-06	4.6148e-06	1.30556
1	94653400	94659399	H3K4me1_15W_peak_3134	6000	.	1.35975	5.49333e-07	8.85793e-07	1.30622
1	150674200	150680999	H3K4me1_15W_peak_3965	6800	.	1.35975	5.49333e-07	8.85793e-07	1.30622
1	226879200	226886599	H3K4me1_15W_peak_5914	7400	.	1.35984	2.57087e-07	4.29541e-07	1.30631
1	24776000	24780199	H3K4me1_15W_peak_954	4200	.	1.35989	4.42787e-06	6.52652e-06	1.30636
1	76936600	76945199	H3K4me1_15W_peak_2614	8600	.	1.36005	2.65707e-08	4.91201e-08	1.30651
1	117640200	117648199	H3K4me1_15W_peak_3619	8000	.	1.36005	2.65707e-08	4.91201e-08	1.30651
1	27113600	27121599	H3K4me1_15W_peak_1079	8000	.	1.36041	1.02489e-08	1.9767e-08	1.30686
1	245858400	245865799	H3K4me1_15W_peak_6334	7400	.	1.36091	3.01454e-07	4.99645e-07	1.30734
1	118255000	118265999	H3K4me1_15W_peak_3648	11000	.	1.36103	7.22904e-10	1.57039e-09	1.30745
1	23383400	23388799	H3K4me1_15W_peak_882	5400	.	1.36128	1.12862e-06	1.76473e-06	1.30769
1	120640400	120643399	H3K4me1_15W_peak_3740	3000	.	1.36128	5.19858e-06	7.60535e-06	1.30769
1	21105400	21120599	H3K4me1_15W_peak_770	15200	.	1.36172	2.15413e-15	7.87486e-15	1.30812
1	15460400	15466199	H3K4me1_15W_peak_613	5800	.	1.36213	1.61839e-06	2.49079e-06	1.30851
1	67573200	67580199	H3K4me1_15W_peak_2528	7000	.	1.36232	1.35601e-07	2.3303e-07	1.3087
1	96941400	96947599	H3K4me1_15W_peak_3225	6200	.	1.36254	1.3238e-06	2.0554e-06	1.3089
1	202496200	202510799	H3K4me1_15W_peak_5182	14600	.	1.36308	3.89306e-14	1.27324e-13	1.30943
1	96098200	96102999	H3K4me1_15W_peak_3189	4800	.	1.36318	4.98633e-06	7.31172e-06	1.30952
1	116933600	116941799	H3K4me1_15W_peak_3591	8200	.	1.36348	2.86968e-08	5.2843e-08	1.3098
1	61738000	61747399	H3K4me1_15W_peak_2316	9400	.	1.36368	2.01544e-09	4.18471e-09	1.31
1	14665600	14676399	H3K4me1_15W_peak_551	10800	.	1.36383	1.42991e-10	3.33363e-10	1.31014
1	87880600	87890999	H3K4me1_15W_peak_2965	10400	.	1.36393	3.02487e-10	6.82765e-10	1.31024
1	167219400	167225599	H3K4me1_15W_peak_4383	6200	.	1.36404	3.33078e-06	4.96808e-06	1.31034
1	60008600	60016599	H3K4me1_15W_peak_2206	8000	.	1.36435	8.73145e-08	1.53022e-07	1.31064
1	25409800	25417399	H3K4me1_15W_peak_991	7600	.	1.36464	7.15288e-08	1.2643e-07	1.31092
1	9130200	9135399	H3K4me1_15W_peak_339	5200	.	1.3647	5.85078e-06	8.5139e-06	1.31098
1	14845800	14850999	H3K4me1_15W_peak_567	5200	.	1.3647	5.85078e-06	8.5139e-06	1.31098
1	26852000	26861799	H3K4me1_15W_peak_1067	9800	.	1.36476	1.9346e-09	4.0261e-09	1.31104
1	13839200	13845199	H3K4me1_15W_peak_507	6000	.	1.36484	2.22614e-06	3.38092e-06	1.31111
1	23737000	23747399	H3K4me1_15W_peak_902	10400	.	1.36511	2.38322e-10	5.43551e-10	1.31138
1	202067200	202072999	H3K4me1_15W_peak_5160	5800	.	1.36511	4.78055e-06	7.02011e-06	1.31138
1	162068000	162078199	H3K4me1_15W_peak_4302	10200	.	1.36522	1.30187e-09	2.75327e-09	1.31148
1	208310600	208317399	H3K4me1_15W_peak_5473	6800	.	1.36538	2.66336e-07	4.44137e-07	1.31163
1	16257800	16269599	H3K4me1_15W_peak_663	11800	.	1.3654	2.95083e-11	7.3617e-11	1.31165
1	77669400	77677399	H3K4me1_15W_peak_2625	8000	.	1.36573	8.37601e-08	1.47016e-07	1.31197
1	212425200	212430999	H3K4me1_15W_peak_5578	5800	.	1.36594	1.21754e-06	1.89823e-06	1.31217
1	8997200	9006999	H3K4me1_15W_peak_333	9800	.	1.36609	2.28728e-10	5.22616e-10	1.31231
1	22523400	22538599	H3K4me1_15W_peak_838	15200	.	1.36628	2.3107e-15	8.42595e-15	1.3125
1	45028600	45037799	H3K4me1_15W_peak_1690	9200	.	1.36628	8.35448e-09	1.62736e-08	1.3125
1	201843800	201848799	H3K4me1_15W_peak_5145	5000	.	1.36744	3.74356e-06	5.55723e-06	1.31361
1	201624400	201641599	H3K4me1_15W_peak_5133	17200	.	1.36763	8.63213e-17	3.54283e-16	1.31379
1	54972200	54977399	H3K4me1_15W_peak_1992	5200	.	1.36767	1.16693e-06	1.82348e-06	1.31383
1	68316200	68324999	H3K4me1_15W_peak_2568	8800	.	1.36771	6.56964e-09	1.29369e-08	1.31387
1	99584800	99591599	H3K4me1_15W_peak_3292	6800	.	1.36774	1.40179e-07	2.40543e-07	1.3139
1	181803400	181809399	H3K4me1_15W_peak_4779	6000	.	1.3678	3.05957e-06	4.58156e-06	1.31395
1	234110200	234121799	H3K4me1_15W_peak_6145	11600	.	1.36844	1.14942e-09	2.44535e-09	1.31457
1	62261200	62267399	H3K4me1_15W_peak_2343	6200	.	1.3688	1.67167e-06	2.5691e-06	1.31492
1	171735400	171741199	H3K4me1_15W_peak_4570	5800	.	1.3688	1.67167e-06	2.5691e-06	1.31492
1	154449800	154456199	H3K4me1_15W_peak_4066	6400	.	1.36889	5.22722e-07	8.45342e-07	1.315
1	211471200	211477599	H3K4me1_15W_peak_5557	6400	.	1.36911	1.36698e-06	2.12077e-06	1.31522
1	64981200	64988399	H3K4me1_15W_peak_2453	7200	.	1.36917	4.27755e-07	6.97656e-07	1.31527
1	207819400	207824999	H3K4me1_15W_peak_5443	5600	.	1.36938	3.58557e-06	5.32902e-06	1.31548
1	53980000	53986399	H3K4me1_15W_peak_1948	6400	.	1.36971	9.01006e-08	1.5769e-07	1.31579
1	6439800	6445599	H3K4me1_15W_peak_200	5800	.	1.37002	2.39521e-06	3.6252e-06	1.31609
1	44219800	44226999	H3K4me1_15W_peak_1651	7200	.	1.37046	1.57205e-07	2.68169e-07	1.31651
1	67027800	67034199	H3K4me1_15W_peak_2520	6400	.	1.37053	5.00723e-07	8.10869e-07	1.31658
1	239535600	239541399	H3K4me1_15W_peak_6241	5800	.	1.37073	5.14185e-06	7.52394e-06	1.31677
1	178843800	178851399	H3K4me1_15W_peak_4721	7600	.	1.37079	4.09742e-07	6.69775e-07	1.31683
1	244961200	244970199	H3K4me1_15W_peak_6308	9000	.	1.37132	5.78641e-09	1.14567e-08	1.31734
1	76032200	76038399	H3K4me1_15W_peak_2595	6200	.	1.37145	8.7565e-07	1.38419e-06	1.31746
1	209105600	209113199	H3K4me1_15W_peak_5507	7600	.	1.37176	1.83908e-07	3.11603e-07	1.31776
1	204170800	204176399	H3K4me1_15W_peak_5272	5600	.	1.37192	2.29293e-06	3.47702e-06	1.31792
1	206159400	206164599	H3K4me1_15W_peak_5368	5200	.	1.37192	2.29293e-06	3.47702e-06	1.31792
1	205504000	205517799	H3K4me1_15W_peak_5320	13800	.	1.37198	2.69825e-13	8.15733e-13	1.31797
1	226046400	226052399	H3K4me1_15W_peak_5870	6000	.	1.3722	1.87441e-06	2.86758e-06	1.31818
1	27333800	27343399	H3K4me1_15W_peak_1086	9600	.	1.3722	5.58823e-10	1.22787e-09	1.31818
1	32084400	32094599	H3K4me1_15W_peak_1290	10200	.	1.37252	1.4421e-09	3.03542e-09	1.31849
1	1396800	1408199	H3K4me1_15W_peak_43	11400	.	1.37257	5.54402e-12	1.48357e-11	1.31854
1	181134200	181142199	H3K4me1_15W_peak_4773	8000	.	1.37276	1.7512e-08	3.29932e-08	1.31873
1	204247200	204269999	H3K4me1_15W_peak_5276	22800	.	1.37311	9.0959e-20	4.6782e-19	1.31905
1	14159600	14170199	H3K4me1_15W_peak_519	10600	.	1.37347	9.41798e-11	2.23708e-10	1.3194
1	163650600	163658799	H3K4me1_15W_peak_4338	8200	.	1.37409	1.67685e-08	3.16395e-08	1.32
1	208551600	208560399	H3K4me1_15W_peak_5485	8800	.	1.37424	2.92567e-09	5.96883e-09	1.32014
1	41236200	41258599	H3K4me1_15W_peak_1543	22400	.	1.37432	8.36486e-21	4.63427e-20	1.32022
1	94281200	94289599	H3K4me1_15W_peak_3110	8400	.	1.37442	1.12615e-08	2.16357e-08	1.32031
1	182995200	183003599	H3K4me1_15W_peak_4825	8400	.	1.37442	1.12615e-08	2.16357e-08	1.32031
1	97901400	97906799	H3K4me1_15W_peak_3260	5400	.	1.37462	5.7611e-06	8.39216e-06	1.32051
1	150150800	150154599	H3K4me1_15W_peak_3934	3800	.	1.37462	5.7611e-06	8.39216e-06	1.32051
1	200637400	200647999	H3K4me1_15W_peak_5077	10600	.	1.3747	6.07575e-11	1.46992e-10	1.32059
1	56469000	56477799	H3K4me1_15W_peak_2096	8800	.	1.37488	6.20101e-09	1.22357e-08	1.32075
1	119581400	119592999	H3K4me1_15W_peak_3671	11600	.	1.37498	7.2326e-12	1.91509e-11	1.32086
1	21848400	21853999	H3K4me1_15W_peak_808	5600	.	1.37512	3.84461e-06	5.7006e-06	1.32099
1	161042600	161048399	H3K4me1_15W_peak_4254	5800	.	1.37519	6.5598e-07	1.0493e-06	1.32105
1	25091200	25103599	H3K4me1_15W_peak_975	12400	.	1.37529	4.00319e-12	1.08633e-11	1.32115
1	57155800	57161999	H3K4me1_15W_peak_2113	6200	.	1.37579	2.09833e-06	3.19471e-06	1.32164
1	45204400	45210199	H3K4me1_15W_peak_1691	5800	.	1.37621	1.40237e-06	2.17293e-06	1.32203
1	60675200	60682599	H3K4me1_15W_peak_2245	7400	.	1.37636	2.79251e-08	5.14817e-08	1.32218
1	1825200	1832399	H3K4me1_15W_peak_74	7200	.	1.37664	1.87454e-08	3.52075e-08	1.32245
1	33159400	33172199	H3K4me1_15W_peak_1346	12800	.	1.37686	7.92677e-13	2.29592e-12	1.32266
1	36312600	36317799	H3K4me1_15W_peak_1421	5200	.	1.37719	3.67519e-06	5.45762e-06	1.32298
1	209240600	209246999	H3K4me1_15W_peak_5509	6400	.	1.37729	4.19901e-07	6.85439e-07	1.32308
1	58991400	58995999	H3K4me1_15W_peak_2142	4600	.	1.37739	3.00301e-06	4.49964e-06	1.32317
1	96305000	96310799	H3K4me1_15W_peak_3197	5800	.	1.37739	3.00301e-06	4.49964e-06	1.32317
1	31286800	31292199	H3K4me1_15W_peak_1244	5400	.	1.37758	2.45413e-06	3.7094e-06	1.32335
1	64956000	64961599	H3K4me1_15W_peak_2451	5600	.	1.37758	2.45413e-06	3.7094e-06	1.32335
1	197954200	197959999	H3K4me1_15W_peak_5035	5800	.	1.37758	2.45413e-06	3.7094e-06	1.32335
1	121221800	121228399	H3K4me1_15W_peak_3753	6600	.	1.37776	2.30117e-07	3.86052e-07	1.32353
1	209331200	209337399	H3K4me1_15W_peak_5511	6200	.	1.37811	1.34058e-06	2.08093e-06	1.32386
1	78468000	78477799	H3K4me1_15W_peak_2655	9800	.	1.37859	6.39718e-10	1.3968e-09	1.32432
1	47480800	47487199	H3K4me1_15W_peak_1775	6400	.	1.37874	5.99717e-07	9.63464e-07	1.32447
1	10191200	10199999	H3K4me1_15W_peak_401	8800	.	1.3788	4.4534e-09	8.91986e-09	1.32453
1	42301800	42307799	H3K4me1_15W_peak_1585	6000	.	1.37896	5.2617e-06	7.69369e-06	1.32468
1	14111800	14120599	H3K4me1_15W_peak_516	8800	.	1.37901	2.99294e-09	6.1003e-09	1.32472
1	36221400	36238799	H3K4me1_15W_peak_1416	17400	.	1.37906	9.8688e-17	4.03162e-16	1.32477
1	225993400	226003399	H3K4me1_15W_peak_5867	10000	.	1.3793	1.31207e-10	3.06913e-10	1.325
1	20728000	20739399	H3K4me1_15W_peak_745	11400	.	1.37951	5.81432e-12	1.5535e-11	1.3252
1	15131600	15140199	H3K4me1_15W_peak_589	8600	.	1.37957	9.09706e-10	1.95629e-09	1.32526
1	227395600	227401799	H3K4me1_15W_peak_5935	6200	.	1.38004	1.28091e-06	1.9922e-06	1.32571
1	245497000	245504999	H3K4me1_15W_peak_6322	8000	.	1.38043	1.9239e-09	4.00431e-09	1.32609
1	45441800	45448999	H3K4me1_15W_peak_1697	7200	.	1.38055	5.73044e-07	9.22469e-07	1.3262
1	208581000	208586999	H3K4me1_15W_peak_5487	6000	.	1.38055	5.73044e-07	9.22469e-07	1.3262
1	86132200	86138999	H3K4me1_15W_peak_2870	6800	.	1.38089	3.1385e-07	5.19538e-07	1.32653
1	7520600	7525999	H3K4me1_15W_peak_251	5400	.	1.38103	6.1518e-06	8.93164e-06	1.32667
1	204638800	204643799	H3K4me1_15W_peak_5293	5000	.	1.38103	6.1518e-06	8.93164e-06	1.32667
1	21009200	21014999	H3K4me1_15W_peak_758	5800	.	1.3811	2.10205e-07	3.54222e-07	1.32673
1	32749600	32760199	H3K4me1_15W_peak_1324	10600	.	1.38113	1.17144e-11	3.04217e-11	1.32676
1	208633800	208638999	H3K4me1_15W_peak_5490	5200	.	1.38142	3.3532e-06	5.00106e-06	1.32704
1	25657800	25662199	H3K4me1_15W_peak_1011	4400	.	1.38177	1.8303e-06	2.80431e-06	1.32738
1	82263600	82269199	H3K4me1_15W_peak_2725	5600	.	1.38177	1.8303e-06	2.80431e-06	1.32738
1	11940000	11945399	H3K4me1_15W_peak_464	5400	.	1.38188	1.49624e-06	2.31102e-06	1.32749
1	55934200	55941799	H3K4me1_15W_peak_2056	7600	.	1.38199	2.84883e-08	5.24775e-08	1.32759
1	236143200	236152999	H3K4me1_15W_peak_6221	9800	.	1.38239	1.70436e-10	3.94618e-10	1.32797
1	43548800	43554399	H3K4me1_15W_peak_1621	5600	.	1.38271	2.45319e-07	4.10581e-07	1.32828
1	239892000	239898599	H3K4me1_15W_peak_6251	6600	.	1.38279	2.0078e-07	3.38932e-07	1.32836
1	115495200	115501599	H3K4me1_15W_peak_3553	6400	.	1.38287	1.64344e-07	2.79846e-07	1.32843
1	31074600	31079999	H3K4me1_15W_peak_1236	5400	.	1.38331	5.87088e-06	8.54251e-06	1.32886
1	193139200	193146599	H3K4me1_15W_peak_5017	7400	.	1.38334	4.05591e-08	7.3591e-08	1.32889
1	1625000	1629399	H3K4me1_15W_peak_59	4400	.	1.3834	4.79511e-06	7.04005e-06	1.32895
1	182799600	182807399	H3K4me1_15W_peak_4817	7800	.	1.3834	3.3222e-08	6.08132e-08	1.32895
1	25063600	25071199	H3K4me1_15W_peak_973	7600	.	1.38346	2.72143e-08	5.02601e-08	1.329
1	60364600	60369199	H3K4me1_15W_peak_2232	4600	.	1.38358	3.20039e-06	4.78294e-06	1.32911
1	198178000	198182999	H3K4me1_15W_peak_5042	5000	.	1.38366	2.61521e-06	3.94297e-06	1.32919
1	27221800	27227999	H3K4me1_15W_peak_1082	6200	.	1.38374	2.13734e-06	3.25161e-06	1.32927
1	80907400	80913599	H3K4me1_15W_peak_2681	6200	.	1.38381	1.74704e-06	2.68111e-06	1.32934
1	78647600	78652999	H3K4me1_15W_peak_2659	5400	.	1.38409	7.80921e-07	1.24041e-06	1.32961
1	88679000	88684599	H3K4me1_15W_peak_3009	5600	.	1.38416	6.38733e-07	1.02341e-06	1.32967
1	177246000	177252599	H3K4me1_15W_peak_4682	6600	.	1.38428	4.2746e-07	6.97233e-07	1.32979
1	228882800	228892599	H3K4me1_15W_peak_5992	9800	.	1.38432	7.59371e-10	1.6457e-09	1.32982
1	78109400	78115599	H3K4me1_15W_peak_2640	6200	.	1.38439	2.86197e-07	4.75817e-07	1.3299
1	6483200	6489199	H3K4me1_15W_peak_203	6000	.	1.38445	2.34217e-07	3.92683e-07	1.32995
1	9782400	9788599	H3K4me1_15W_peak_373	6200	.	1.38455	1.56912e-07	2.67683e-07	1.33005
1	61509200	61515999	H3K4me1_15W_peak_2302	6800	.	1.3846	1.28451e-07	2.21289e-07	1.3301
1	116957600	116967999	H3K4me1_15W_peak_3594	10400	.	1.38463	1.27693e-10	2.99292e-10	1.33013
1	60652400	60666999	H3K4me1_15W_peak_2244	14600	.	1.38485	2.28331e-14	7.62637e-14	1.33034
1	93447000	93455399	H3K4me1_15W_peak_3062	8400	.	1.38491	3.17242e-08	5.81818e-08	1.3304
1	53892200	53914199	H3K4me1_15W_peak_1941	22000	.	1.38507	5.52516e-22	3.32198e-21	1.33054
1	16530800	16547999	H3K4me1_15W_peak_677	17200	.	1.38543	4.53155e-21	2.55567e-20	1.33089
1	182762200	182770799	H3K4me1_15W_peak_4814	8600	.	1.38545	1.31519e-09	2.78072e-09	1.33091
1	40686800	40700399	H3K4me1_15W_peak_1515	13600	.	1.38563	2.18209e-14	7.30112e-14	1.33108
1	27662800	27675599	H3K4me1_15W_peak_1110	12800	.	1.38566	1.47287e-14	4.99831e-14	1.33111
1	21099600	21104599	H3K4me1_15W_peak_769	5000	.	1.38567	4.57371e-06	6.73181e-06	1.33113
1	56205600	56211399	H3K4me1_15W_peak_2075	5800	.	1.38572	3.73642e-06	5.5468e-06	1.33117
1	1384000	1389599	H3K4me1_15W_peak_41	5600	.	1.38588	1.66672e-06	2.56233e-06	1.33133
1	99803800	99809599	H3K4me1_15W_peak_3298	5800	.	1.38588	1.66672e-06	2.56233e-06	1.33133
1	85274200	85279799	H3K4me1_15W_peak_2796	5600	.	1.38592	1.3626e-06	2.11416e-06	1.33136
1	115076800	115083599	H3K4me1_15W_peak_3526	6800	.	1.38611	4.07903e-07	6.67123e-07	1.33155
1	143948400	143955599	H3K4me1_15W_peak_3766	7200	.	1.3863	1.0037e-07	1.74748e-07	1.33173
1	235119600	235133399	H3K4me1_15W_peak_6187	13800	.	1.38717	3.59221e-14	1.17886e-13	1.33256
1	36394600	36399399	H3K4me1_15W_peak_1429	4800	.	1.38797	2.91057e-06	4.36788e-06	1.33333
1	43461600	43471199	H3K4me1_15W_peak_1617	9600	.	1.38797	2.17435e-09	4.49705e-09	1.33333
1	53233800	53247799	H3K4me1_15W_peak_1905	14000	.	1.38797	1.65503e-13	5.10989e-13	1.33333
1	62709800	62716599	H3K4me1_15W_peak_2356	6800	.	1.38797	1.93936e-08	3.63549e-08	1.33333
1	97340600	97346599	H3K4me1_15W_peak_3248	6000	.	1.38797	1.06244e-06	1.6662e-06	1.33333
1	97369800	97374999	H3K4me1_15W_peak_3250	5200	.	1.38797	5.81273e-07	9.35344e-07	1.33333
1	114098200	114103199	H3K4me1_15W_peak_3512	5000	.	1.38797	3.56205e-06	5.29609e-06	1.33333
1	121158000	121167399	H3K4me1_15W_peak_3749	9400	.	1.38797	4.13728e-11	1.01805e-10	1.33333
1	150833200	150840999	H3K4me1_15W_peak_3976	7800	.	1.38797	1.30201e-08	2.48399e-08	1.33333
1	170554200	170561199	H3K4me1_15W_peak_4508	7000	.	1.38797	9.57564e-08	1.67073e-07	1.33333
1	219502200	219508199	H3K4me1_15W_peak_5724	6000	.	1.38797	2.13218e-07	3.59097e-07	1.33333
1	230231000	230236199	H3K4me1_15W_peak_6043	5200	.	1.38797	3.56205e-06	5.29609e-06	1.33333
1	235512200	235518199	H3K4me1_15W_peak_6205	6000	.	1.38797	2.3786e-06	3.60169e-06	1.33333
1	206410600	206423599	H3K4me1_15W_peak_5393	13000	.	1.38881	1.0662e-13	3.34881e-13	1.33414
1	13739800	13747399	H3K4me1_15W_peak_501	7600	.	1.38956	4.10748e-08	7.44133e-08	1.33486
1	66393000	66399399	H3K4me1_15W_peak_2498	6400	.	1.38961	6.12336e-08	1.08985e-07	1.33491
1	88164600	88170599	H3K4me1_15W_peak_2991	6000	.	1.38982	3.03518e-07	5.0304e-07	1.33511
1	231581000	231587799	H3K4me1_15W_peak_6081	6800	.	1.38991	5.54111e-07	8.93311e-07	1.3352
1	243474000	243479799	H3K4me1_15W_peak_6276	5800	.	1.38994	6.77378e-07	1.08245e-06	1.33523
1	182852600	182867799	H3K4me1_15W_peak_4822	15200	.	1.39	1.22452e-16	4.96853e-16	1.33528
1	148936600	148941399	H3K4me1_15W_peak_3893	4800	.	1.39013	1.8527e-06	2.8369e-06	1.3354
1	32859200	32863399	H3K4me1_15W_peak_1328	4200	.	1.39021	2.77333e-06	4.16982e-06	1.33548
1	7149200	7154199	H3K4me1_15W_peak_230	5000	.	1.3903	4.15388e-06	6.13872e-06	1.33557
1	184235600	184240799	H3K4me1_15W_peak_4899	5200	.	1.3903	4.15388e-06	6.13872e-06	1.33557
1	27631600	27636399	H3K4me1_15W_peak_1107	4800	.	1.39035	5.08491e-06	7.4445e-06	1.33562
1	59031600	59036399	H3K4me1_15W_peak_2145	4800	.	1.39035	5.08491e-06	7.4445e-06	1.33562
1	174849600	174854199	H3K4me1_15W_peak_4639	4600	.	1.3904	6.22563e-06	9.03315e-06	1.33566
1	84346200	84354199	H3K4me1_15W_peak_2769	8000	.	1.39078	5.34401e-09	1.06157e-08	1.33603
1	155612600	155618799	H3K4me1_15W_peak_4141	6200	.	1.39108	2.62785e-08	4.8605e-08	1.33632
1	9565400	9572399	H3K4me1_15W_peak_370	7000	.	1.39117	3.91602e-08	7.11339e-08	1.33641
1	167899400	167909799	H3K4me1_15W_peak_4405	10400	.	1.39124	4.38074e-11	1.07512e-10	1.33648
1	226919400	226926799	H3K4me1_15W_peak_5916	7400	.	1.39136	8.70456e-08	1.52559e-07	1.33659
1	156589000	156598599	H3K4me1_15W_peak_4193	9600	.	1.39148	1.74908e-10	4.04582e-10	1.3367
1	214579800	214585999	H3K4me1_15W_peak_5618	6200	.	1.39151	1.58605e-07	2.70516e-07	1.33673
1	9970400	9975799	H3K4me1_15W_peak_386	5400	.	1.39208	9.64673e-07	1.51879e-06	1.33728
1	48095000	48100199	H3K4me1_15W_peak_1821	5200	.	1.39223	1.44266e-06	2.23057e-06	1.33742
1	55677600	55682399	H3K4me1_15W_peak_2038	4800	.	1.39257	3.23173e-06	4.8258e-06	1.33775
1	230641000	230645799	H3K4me1_15W_peak_6049	4800	.	1.39266	3.95512e-06	5.85637e-06	1.33784
1	15957200	15968799	H3K4me1_15W_peak_639	11600	.	1.39274	1.69501e-12	4.75771e-12	1.33791
1	76294600	76299399	H3K4me1_15W_peak_2606	4800	.	1.39276	4.8412e-06	7.10438e-06	1.33793
1	118089200	118094199	H3K4me1_15W_peak_3640	5000	.	1.39276	4.8412e-06	7.10438e-06	1.33793
1	202304800	202309199	H3K4me1_15W_peak_5170	4400	.	1.39286	5.92673e-06	8.61919e-06	1.33803
1	212932800	212939599	H3K4me1_15W_peak_5590	6800	.	1.393	6.79202e-08	1.20345e-07	1.33816
1	64614000	64622199	H3K4me1_15W_peak_2432	8200	.	1.39302	6.67197e-10	1.45396e-09	1.33818
1	94479600	94489999	H3K4me1_15W_peak_3125	10400	.	1.39303	6.73887e-12	1.78966e-11	1.33819
1	208426200	208436399	H3K4me1_15W_peak_5477	10200	.	1.39303	6.73887e-12	1.78966e-11	1.33819
1	225543800	225553999	H3K4me1_15W_peak_5834	10200	.	1.39321	1.48392e-11	3.81297e-11	1.33837
1	185078800	185085999	H3K4me1_15W_peak_4951	7200	.	1.39323	1.23705e-07	2.13461e-07	1.33838
1	229039400	229047999	H3K4me1_15W_peak_6003	8600	.	1.39337	2.19362e-09	4.53457e-09	1.33852
1	228672200	228678999	H3K4me1_15W_peak_5981	6800	.	1.39339	1.84575e-07	3.12672e-07	1.33854
1	169025200	169033199	H3K4me1_15W_peak_4447	8000	.	1.3935	3.26324e-09	6.62209e-09	1.33865
1	22722400	22743799	H3K4me1_15W_peak_847	21400	.	1.39368	3.43074e-23	2.24325e-22	1.33882
1	46145000	46162199	H3K4me1_15W_peak_1739	17200	.	1.39372	8.80906e-18	3.91521e-17	1.33886
1	119756800	119764599	H3K4me1_15W_peak_3686	7800	.	1.39385	8.81698e-09	1.712e-08	1.33898
1	6927200	6936399	H3K4me1_15W_peak_227	9200	.	1.39391	1.93784e-10	4.46308e-10	1.33904
1	201040600	201048399	H3K4me1_15W_peak_5095	7800	.	1.39393	1.07581e-08	2.07143e-08	1.33906
1	28784400	28789999	H3K4me1_15W_peak_1154	5600	.	1.39417	9.18492e-07	1.44945e-06	1.33929
1	148886800	148890599	H3K4me1_15W_peak_3888	3800	.	1.39434	2.91242e-08	5.36006e-08	1.33945
1	156245200	156255799	H3K4me1_15W_peak_4176	10600	.	1.39479	2.2853e-12	6.33897e-12	1.33989
1	63732400	63737399	H3K4me1_15W_peak_2379	5000	.	1.39505	3.76359e-06	5.58602e-06	1.34014
1	108951000	108960599	H3K4me1_15W_peak_3393	9600	.	1.39512	1.84669e-10	4.26149e-10	1.34021
1	203787000	203791199	H3K4me1_15W_peak_5261	4200	.	1.39535	5.6386e-06	8.21753e-06	1.34043
1	13872600	13879199	H3K4me1_15W_peak_508	6600	.	1.39547	2.62292e-07	4.37781e-07	1.34054
1	25833000	25838999	H3K4me1_15W_peak_1028	6000	.	1.39547	2.62292e-07	4.37781e-07	1.34054
1	8185600	8190799	H3K4me1_15W_peak_282	5200	.	1.39551	6.90336e-06	9.97375e-06	1.34058
1	87563200	87569799	H3K4me1_15W_peak_2940	6600	.	1.3956	3.20476e-07	5.30023e-07	1.34066
1	151360400	151375399	H3K4me1_15W_peak_4004	15000	.	1.3956	2.47251e-15	8.99505e-15	1.34066
1	227539600	227545599	H3K4me1_15W_peak_5941	6000	.	1.3956	3.20476e-07	5.30023e-07	1.34066
1	227853400	227860999	H3K4me1_15W_peak_5953	7600	.	1.39575	1.86192e-08	3.49759e-08	1.34081
1	204143000	204155199	H3K4me1_15W_peak_5270	12200	.	1.39586	2.65249e-12	7.3175e-12	1.34091
1	55433200	55443799	H3K4me1_15W_peak_2019	10600	.	1.39592	3.23035e-12	8.84226e-12	1.34097
1	6230200	6240399	H3K4me1_15W_peak_193	10200	.	1.39593	6.54566e-11	1.57864e-10	1.34098
1	206721800	206727999	H3K4me1_15W_peak_5417	6200	.	1.39597	2.7734e-08	5.11673e-08	1.34101
1	218643400	218654599	H3K4me1_15W_peak_5659	11200	.	1.39599	3.93423e-12	1.06884e-11	1.34104
1	23610000	23615999	H3K4me1_15W_peak_895	6000	.	1.39659	1.30672e-06	2.03044e-06	1.34161
1	174559800	174568599	H3K4me1_15W_peak_4631	8800	.	1.39664	5.37372e-09	1.06729e-08	1.34167
1	8332000	8338399	H3K4me1_15W_peak_291	6400	.	1.39669	9.18229e-08	1.60419e-07	1.34171
1	220689800	220694599	H3K4me1_15W_peak_5754	4800	.	1.39692	1.95454e-06	2.98511e-06	1.34194
1	234406800	234412799	H3K4me1_15W_peak_6147	6000	.	1.39692	1.95454e-06	2.98511e-06	1.34194
1	239524600	239529399	H3K4me1_15W_peak_6240	4800	.	1.3971	2.39089e-06	3.61934e-06	1.34211
1	86295800	86299799	H3K4me1_15W_peak_2881	4000	.	1.39768	4.38003e-06	6.45792e-06	1.34266
1	28428400	28443399	H3K4me1_15W_peak_1138	15000	.	1.39782	1.31033e-16	5.30272e-16	1.3428
1	15714200	15719399	H3K4me1_15W_peak_624	5200	.	1.39788	4.55295e-07	7.4027e-07	1.34286
1	235159000	235164399	H3K4me1_15W_peak_6189	5400	.	1.39788	4.55295e-07	7.4027e-07	1.34286
1	120599000	120604599	H3K4me1_15W_peak_3737	5600	.	1.39803	4.80092e-08	8.63901e-08	1.343
1	3597200	3602199	H3K4me1_15W_peak_174	5000	.	1.39806	5.5642e-07	8.96952e-07	1.34302
1	184544200	184558999	H3K4me1_15W_peak_4919	14800	.	1.3982	4.24694e-16	1.64785e-15	1.34316
1	36444200	36449199	H3K4me1_15W_peak_1435	5000	.	1.39881	1.24258e-06	1.93526e-06	1.34375
1	163103400	163107999	H3K4me1_15W_peak_4328	4600	.	1.39902	1.51943e-06	2.34625e-06	1.34395
1	100371600	100378799	H3K4me1_15W_peak_3304	7200	.	1.39911	2.05827e-08	3.84794e-08	1.34404
1	148278400	148283599	H3K4me1_15W_peak_3853	5200	.	1.39924	1.8582e-06	2.84369e-06	1.34416
1	43655400	43661599	H3K4me1_15W_peak_1624	6200	.	1.39954	2.90004e-07	4.81667e-07	1.34444
1	204366800	204372399	H3K4me1_15W_peak_5285	5600	.	1.39973	3.54311e-07	5.83137e-07	1.34463
1	117798000	117803799	H3K4me1_15W_peak_3632	5800	.	1.39994	4.32921e-07	7.05695e-07	1.34483
1	218961200	218966199	H3K4me1_15W_peak_5688	5000	.	1.39994	4.32921e-07	7.05695e-07	1.34483
1	85624000	85631799	H3K4me1_15W_peak_2827	7800	.	1.40025	1.07783e-08	2.07526e-08	1.34513
1	48913600	48919999	H3K4me1_15W_peak_1844	6400	.	1.40059	7.90222e-07	1.25488e-06	1.34545
1	88258200	88263599	H3K4me1_15W_peak_2998	5400	.	1.40059	7.90222e-07	1.25488e-06	1.34545
1	20789800	20796199	H3K4me1_15W_peak_747	6400	.	1.40076	1.95769e-08	3.66943e-08	1.34562
1	91608000	91613799	H3K4me1_15W_peak_3038	5800	.	1.40089	1.51286e-07	2.5869e-07	1.34574
1	41434400	41446399	H3K4me1_15W_peak_1556	12000	.	1.40122	1.31518e-14	4.48737e-14	1.34606
1	156294000	156300799	H3K4me1_15W_peak_4179	6800	.	1.40171	5.30046e-08	9.49395e-08	1.34653
1	221641000	221647399	H3K4me1_15W_peak_5758	6400	.	1.40171	5.30046e-08	9.49395e-08	1.34653
1	209352400	209356999	H3K4me1_15W_peak_5514	4600	.	1.40185	2.15921e-06	3.28372e-06	1.34667
1	100480400	100490599	H3K4me1_15W_peak_3310	10200	.	1.40213	7.59693e-11	1.82102e-10	1.34694
1	183132200	183136799	H3K4me1_15W_peak_4835	4600	.	1.40243	3.23067e-06	4.82493e-06	1.34722
1	24944800	24950599	H3K4me1_15W_peak_966	5800	.	1.40251	6.14298e-07	9.86415e-07	1.34731
1	21306600	21312599	H3K4me1_15W_peak_781	6000	.	1.40258	1.17744e-07	2.03596e-07	1.34737
1	156278400	156281999	H3K4me1_15W_peak_4177	3600	.	1.40274	3.95257e-06	5.85308e-06	1.34752
1	59106400	59112199	H3K4me1_15W_peak_2152	5800	.	1.40278	7.5074e-07	1.19447e-06	1.34756
1	203569000	203573999	H3K4me1_15W_peak_5245	5000	.	1.40278	7.5074e-07	1.19447e-06	1.34756
1	223533200	223543999	H3K4me1_15W_peak_5797	10800	.	1.40291	3.99631e-11	9.84771e-11	1.34768
1	30905400	30912799	H3K4me1_15W_peak_1222	7400	.	1.40322	3.02979e-10	6.83861e-10	1.34799
1	39713600	39719799	H3K4me1_15W_peak_1495	6200	.	1.40331	2.14422e-07	3.61022e-07	1.34807
1	171818400	171823999	H3K4me1_15W_peak_4574	5600	.	1.40334	1.12163e-06	1.75438e-06	1.3481
1	227355800	227360999	H3K4me1_15W_peak_5932	5200	.	1.40334	1.12163e-06	1.75438e-06	1.3481
1	23784200	23791199	H3K4me1_15W_peak_907	7000	.	1.40346	9.74287e-09	1.88377e-08	1.34821
1	60509800	60519999	H3K4me1_15W_peak_2237	10200	.	1.4036	4.13371e-12	1.12062e-11	1.34835
1	16657400	16661799	H3K4me1_15W_peak_679	4400	.	1.40381	2.81428e-09	5.75036e-09	1.34855
1	207852200	207858999	H3K4me1_15W_peak_5446	6800	.	1.40399	7.50503e-08	1.32416e-07	1.34872
1	44321600	44334799	H3K4me1_15W_peak_1656	13200	.	1.404	3.3237e-15	1.19562e-14	1.34873
1	25793600	25799999	H3K4me1_15W_peak_1025	6400	.	1.40424	9.16183e-08	1.60074e-07	1.34896
1	61778800	61785599	H3K4me1_15W_peak_2317	6800	.	1.40424	9.16183e-08	1.60074e-07	1.34896
1	101124200	101131199	H3K4me1_15W_peak_3325	7000	.	1.40424	9.16183e-08	1.60074e-07	1.34896
1	179708000	179712599	H3K4me1_15W_peak_4734	4600	.	1.40427	2.05002e-06	3.12513e-06	1.34899
1	225675000	225679599	H3K4me1_15W_peak_5846	4600	.	1.40427	2.05002e-06	3.12513e-06	1.34899
1	152029800	152040399	H3K4me1_15W_peak_4028	10600	.	1.40473	9.42725e-13	2.71206e-12	1.34943
1	145843200	145849599	H3K4me1_15W_peak_3805	6400	.	1.40486	7.59001e-09	1.48374e-08	1.34956
1	56274000	56279199	H3K4me1_15W_peak_2082	5200	.	1.40496	3.06639e-06	4.59025e-06	1.34965
1	87703800	87709399	H3K4me1_15W_peak_2951	5600	.	1.40504	1.66752e-07	2.83818e-07	1.34973
1	238747200	238753199	H3K4me1_15W_peak_6237	6000	.	1.40532	4.78479e-08	8.6115e-08	1.35
1	240310200	240315799	H3K4me1_15W_peak_6252	5600	.	1.40532	8.71125e-07	1.37758e-06	1.35
1	18324200	18330399	H3K4me1_15W_peak_707	6200	.	1.40558	5.83963e-08	1.04131e-07	1.35025
1	182817400	182823599	H3K4me1_15W_peak_4818	6200	.	1.40565	1.0647e-06	1.6693e-06	1.35032
1	58688600	58702799	H3K4me1_15W_peak_2118	14200	.	1.4057	1.24703e-14	4.26322e-14	1.35036
1	30377000	30384599	H3K4me1_15W_peak_1199	7600	.	1.40573	9.43744e-10	2.02643e-09	1.35039
1	60345200	60354399	H3K4me1_15W_peak_2230	9200	.	1.40573	9.43744e-10	2.02643e-09	1.35039
1	229579000	229582799	H3K4me1_15W_peak_6021	3800	.	1.4061	5.61514e-06	8.18791e-06	1.35075
1	15974600	15982199	H3K4me1_15W_peak_640	7600	.	1.40623	5.91174e-09	1.16924e-08	1.35088
1	94765400	94770199	H3K4me1_15W_peak_3143	4800	.	1.40635	1.59095e-06	2.45056e-06	1.35099
1	6458600	6463199	H3K4me1_15W_peak_202	4600	.	1.40651	6.87163e-06	9.92977e-06	1.35115
1	88315200	88319599	H3K4me1_15W_peak_3005	4400	.	1.40651	6.87163e-06	9.92977e-06	1.35115
1	219615000	219622999	H3K4me1_15W_peak_5733	8000	.	1.40673	8.79228e-09	1.70726e-08	1.35135
1	232319000	232326799	H3K4me1_15W_peak_6112	7800	.	1.40698	1.07233e-08	2.06512e-08	1.3516
1	86700600	86710599	H3K4me1_15W_peak_2892	10000	.	1.40707	4.32339e-12	1.16968e-11	1.35168
1	24390200	24394399	H3K4me1_15W_peak_939	4200	.	1.40711	2.37839e-06	3.6017e-06	1.35172
1	27095800	27104599	H3K4me1_15W_peak_1078	8800	.	1.40718	1.80567e-11	4.60105e-11	1.35179
1	244664600	244669799	H3K4me1_15W_peak_6300	5200	.	1.40725	6.76426e-07	1.081e-06	1.35185
1	28963600	28975799	H3K4me1_15W_peak_1161	12200	.	1.40744	3.84512e-14	1.25833e-13	1.35204
1	28983800	28988999	H3K4me1_15W_peak_1162	5200	.	1.40761	8.26528e-07	1.31037e-06	1.3522
1	223745200	223756799	H3K4me1_15W_peak_5804	11600	.	1.40769	6.65031e-13	1.94047e-12	1.35227
1	168640400	168646999	H3K4me1_15W_peak_4425	6600	.	1.40775	6.76569e-08	1.19923e-07	1.35233
1	60256600	60264799	H3K4me1_15W_peak_2223	8200	.	1.40788	1.62321e-09	3.4008e-09	1.35246
1	54406400	54418999	H3K4me1_15W_peak_1963	12600	.	1.40794	5.94837e-15	2.09297e-14	1.35252
1	54983800	54989199	H3K4me1_15W_peak_1993	5400	.	1.40803	2.88208e-07	4.79078e-07	1.3526
1	225531600	225536799	H3K4me1_15W_peak_5832	5200	.	1.40875	4.29911e-07	7.01077e-07	1.35329
1	31179000	31183399	H3K4me1_15W_peak_1242	4400	.	1.40884	5.32318e-06	7.78136e-06	1.35338
1	155037000	155041599	H3K4me1_15W_peak_4101	4600	.	1.40884	5.32318e-06	7.78136e-06	1.35338
1	207672600	207676999	H3K4me1_15W_peak_5435	4400	.	1.40884	5.32318e-06	7.78136e-06	1.35338
1	206604400	206608999	H3K4me1_15W_peak_5408	4600	.	1.40932	6.51305e-06	9.43776e-06	1.35385
1	15065400	15072799	H3K4me1_15W_peak_585	7400	.	1.40975	6.49619e-09	1.2798e-08	1.35426
1	208318600	208324199	H3K4me1_15W_peak_5474	5600	.	1.40978	2.23857e-07	3.76153e-07	1.35429
1	35806600	35815999	H3K4me1_15W_peak_1403	9400	.	1.40989	6.81299e-11	1.6412e-10	1.35439
1	23349400	23354199	H3K4me1_15W_peak_878	4800	.	1.41012	2.75691e-06	4.14607e-06	1.35461
1	43968800	43974799	H3K4me1_15W_peak_1640	6000	.	1.41019	2.74774e-08	5.07233e-08	1.35468
1	8065200	8080399	H3K4me1_15W_peak_273	15200	.	1.41021	1.06203e-16	4.33004e-16	1.3547
1	3515200	3528199	H3K4me1_15W_peak_169	13000	.	1.41028	3.6138e-16	1.40935e-15	1.35477
1	10423800	10437199	H3K4me1_15W_peak_413	13400	.	1.41036	1.17529e-14	4.02578e-14	1.35484
1	30947200	30951799	H3K4me1_15W_peak_1225	4600	.	1.41056	3.3377e-07	5.50943e-07	1.35503
1	205645000	205649599	H3K4me1_15W_peak_5331	4600	.	1.4106	3.3712e-06	5.02744e-06	1.35507
1	201368200	201375199	H3K4me1_15W_peak_5113	7000	.	1.4108	4.14644e-09	8.32851e-09	1.35526
1	2174600	2180599	H3K4me1_15W_peak_91	6000	.	1.41099	1.43633e-08	2.72807e-08	1.35545
1	88097800	88105599	H3K4me1_15W_peak_2980	7800	.	1.41099	1.43633e-08	2.72807e-08	1.35545
1	145210000	145218199	H3K4me1_15W_peak_3802	8200	.	1.41101	5.16404e-10	1.13871e-09	1.35547
1	48549400	48557599	H3K4me1_15W_peak_1826	8200	.	1.4111	1.82625e-10	4.21717e-10	1.35556
1	66534400	66538999	H3K4me1_15W_peak_2504	4600	.	1.4111	4.12284e-06	6.09554e-06	1.35556
1	204108200	204112999	H3K4me1_15W_peak_5268	4800	.	1.4111	4.12284e-06	6.09554e-06	1.35556
1	96815800	96820799	H3K4me1_15W_peak_3220	5000	.	1.41126	1.42997e-06	2.21274e-06	1.3557
1	207320800	207325799	H3K4me1_15W_peak_5430	5000	.	1.41163	5.04269e-06	7.3885e-06	1.35606
1	228181000	228185999	H3K4me1_15W_peak_5969	5000	.	1.41163	5.04269e-06	7.3885e-06	1.35606
1	29206800	29212199	H3K4me1_15W_peak_1172	5400	.	1.41232	2.59081e-07	4.32604e-07	1.35673
1	13797000	13803399	H3K4me1_15W_peak_506	6400	.	1.41243	3.93264e-09	7.92305e-09	1.35683
1	25127200	25133799	H3K4me1_15W_peak_978	6600	.	1.41245	1.38696e-09	2.92443e-09	1.35685
1	56280400	56301399	H3K4me1_15W_peak_2083	21000	.	1.41264	1.45593e-22	9.11364e-22	1.35703
1	208593000	208598799	H3K4me1_15W_peak_5488	5800	.	1.41276	3.16316e-07	5.23282e-07	1.35714
1	32259800	32268599	H3K4me1_15W_peak_1304	8800	.	1.41276	5.96808e-10	1.30652e-09	1.35714
1	53705600	53710399	H3K4me1_15W_peak_1932	4800	.	1.41276	2.61138e-06	3.93747e-06	1.35714
1	149333800	149339799	H3K4me1_15W_peak_3911	6000	.	1.41314	4.72928e-08	8.51563e-08	1.35751
1	238401200	238406399	H3K4me1_15W_peak_6232	5200	.	1.41321	3.86225e-07	6.32918e-07	1.35758
1	232439600	232445199	H3K4me1_15W_peak_6117	5600	.	1.41325	1.10847e-06	1.73473e-06	1.35762
1	207874400	207880599	H3K4me1_15W_peak_5448	6200	.	1.41354	5.76941e-08	1.02987e-07	1.35789
1	93866200	93882399	H3K4me1_15W_peak_3086	16200	.	1.41376	3.5696e-16	1.39256e-15	1.35811
1	117171800	117176799	H3K4me1_15W_peak_3604	5000	.	1.41376	1.35437e-06	2.10191e-06	1.35811
1	37031000	37040399	H3K4me1_15W_peak_1438	9400	.	1.41387	1.64317e-10	3.81097e-10	1.35821
1	206546800	206551399	H3K4me1_15W_peak_5403	4600	.	1.41387	3.90357e-06	5.7836e-06	1.35821
1	226217000	226221399	H3K4me1_15W_peak_5880	4400	.	1.41387	3.90357e-06	5.7836e-06	1.35821
1	153910000	153921999	H3K4me1_15W_peak_4049	12000	.	1.41399	1.73297e-13	5.34066e-13	1.35833
1	36434600	36440999	H3K4me1_15W_peak_1434	6400	.	1.41404	2.01068e-07	3.39404e-07	1.35838
1	211547800	211553599	H3K4me1_15W_peak_5560	5800	.	1.41404	2.01068e-07	3.39404e-07	1.35838
1	97408800	97413999	H3K4me1_15W_peak_3251	5200	.	1.41429	1.65496e-06	2.54515e-06	1.35862
1	14906000	14911599	H3K4me1_15W_peak_574	5600	.	1.41437	8.58769e-08	1.50588e-07	1.3587
1	62067600	62073799	H3K4me1_15W_peak_2335	6200	.	1.41437	8.58769e-08	1.50588e-07	1.3587
1	224430000	224434199	H3K4me1_15W_peak_5813	4200	.	1.41446	4.77341e-06	7.01111e-06	1.35878
1	86851200	86856599	H3K4me1_15W_peak_2899	5400	.	1.41466	7.03386e-07	1.12227e-06	1.35897
1	76082400	76087999	H3K4me1_15W_peak_2597	5600	.	1.41481	1.04782e-07	1.82063e-07	1.35912
1	33278000	33283199	H3K4me1_15W_peak_1352	5200	.	1.41485	2.02245e-06	3.08522e-06	1.35915
1	53753200	53757599	H3K4me1_15W_peak_1935	4400	.	1.41485	2.02245e-06	3.08522e-06	1.35915
1	179019400	179024599	H3K4me1_15W_peak_4727	5200	.	1.41485	2.02245e-06	3.08522e-06	1.35915
1	9540200	9548199	H3K4me1_15W_peak_369	8000	.	1.41508	3.61536e-10	8.09801e-10	1.35938
1	21661400	21665399	H3K4me1_15W_peak_800	4000	.	1.41508	5.83776e-06	8.49725e-06	1.35938
1	161823800	161831399	H3K4me1_15W_peak_4285	7600	.	1.41508	3.61536e-10	8.09801e-10	1.35938
1	76615400	76621599	H3K4me1_15W_peak_2608	6200	.	1.41548	3.6575e-07	6.01143e-07	1.35976
1	1671400	1676999	H3K4me1_15W_peak_64	5600	.	1.41573	1.56019e-07	2.66184e-07	1.36
1	33644800	33649199	H3K4me1_15W_peak_1366	4400	.	1.41604	3.02124e-06	4.52542e-06	1.36029
1	183438000	183445799	H3K4me1_15W_peak_4860	7800	.	1.41615	2.85325e-08	5.25559e-08	1.36041
1	26883600	26892399	H3K4me1_15W_peak_1069	8800	.	1.41621	2.81327e-10	6.37185e-10	1.36047
1	39354600	39359599	H3K4me1_15W_peak_1484	5000	.	1.41733	4.51506e-06	6.64685e-06	1.36154
1	50828600	50832199	H3K4me1_15W_peak_1852	3600	.	1.41733	4.51506e-06	6.64685e-06	1.36154
1	244087000	244091199	H3K4me1_15W_peak_6286	4200	.	1.41733	4.51506e-06	6.64685e-06	1.36154
1	119066200	119071199	H3K4me1_15W_peak_3654	5000	.	1.4175	1.91341e-06	2.92435e-06	1.3617
1	25104400	25110199	H3K4me1_15W_peak_976	5800	.	1.4178	4.07771e-09	8.19225e-09	1.36199
1	154342600	154349399	H3K4me1_15W_peak_4062	6800	.	1.41788	1.47679e-07	2.5281e-07	1.36207
1	234567200	234571199	H3K4me1_15W_peak_6157	4000	.	1.41802	5.52038e-06	8.05323e-06	1.3622
1	181071200	181080799	H3K4me1_15W_peak_4770	9600	.	1.41809	1.39856e-10	3.26296e-10	1.36226
1	156455200	156461599	H3K4me1_15W_peak_4188	6400	.	1.41814	1.15785e-08	2.22205e-08	1.36232
1	206768200	206775999	H3K4me1_15W_peak_5420	7800	.	1.41828	2.13475e-09	4.41665e-09	1.36245
1	201376000	201385799	H3K4me1_15W_peak_5114	9800	.	1.41829	4.85764e-12	1.30809e-11	1.36246
1	13896600	13904399	H3K4me1_15W_peak_510	7800	.	1.41847	7.34193e-11	1.76173e-10	1.36264
1	183059200	183066399	H3K4me1_15W_peak_4831	7200	.	1.41859	1.4113e-08	2.68357e-08	1.36275
1	151076400	151080799	H3K4me1_15W_peak_3987	4400	.	1.41881	2.85698e-06	4.28982e-06	1.36296
1	200385200	200389599	H3K4me1_15W_peak_5071	4400	.	1.41881	2.85698e-06	4.28982e-06	1.36296
1	175156400	175161799	H3K4me1_15W_peak_4661	5400	.	1.41887	1.21249e-06	1.89055e-06	1.36301
1	28405000	28410799	H3K4me1_15W_peak_1137	5800	.	1.41951	1.14527e-07	1.98277e-07	1.36364
1	53314400	53320399	H3K4me1_15W_peak_1908	6000	.	1.41951	1.14527e-07	1.98277e-07	1.36364
1	169908400	169914799	H3K4me1_15W_peak_4464	6400	.	1.41951	2.09701e-08	3.91781e-08	1.36364
1	23317200	23326799	H3K4me1_15W_peak_875	9600	.	1.41951	4.60126e-12	1.24141e-11	1.36364
1	82887000	82893399	H3K4me1_15W_peak_2735	6400	.	1.41951	6.29665e-07	1.00979e-06	1.36364
1	113235200	113241799	H3K4me1_15W_peak_3488	6600	.	1.41995	4.70314e-09	9.39988e-09	1.36406
1	171230400	171239999	H3K4me1_15W_peak_4555	9600	.	1.42019	3.65116e-11	9.0306e-11	1.36429
1	35922000	35926799	H3K4me1_15W_peak_1407	4800	.	1.42025	4.26736e-06	6.2984e-06	1.36434
1	32676400	32688599	H3K4me1_15W_peak_1319	12200	.	1.42038	1.91807e-16	7.66274e-16	1.36446
1	53915000	53920199	H3K4me1_15W_peak_1942	5200	.	1.42071	3.99555e-07	6.54059e-07	1.36478
1	161258600	161263599	H3K4me1_15W_peak_4264	5000	.	1.42071	3.99555e-07	6.54059e-07	1.36478
1	35528400	35534199	H3K4me1_15W_peak_1392	5800	.	1.42086	6.98191e-09	1.37105e-08	1.36493
1	1723600	1728599	H3K4me1_15W_peak_69	5000	.	1.4209	2.20977e-06	3.35845e-06	1.36496
1	31908800	31914599	H3K4me1_15W_peak_1274	5800	.	1.42102	3.79911e-08	6.9088e-08	1.36508
1	172470200	172474799	H3K4me1_15W_peak_4607	4600	.	1.42102	5.21606e-06	7.63001e-06	1.36508
1	44047400	44057399	H3K4me1_15W_peak_1649	10000	.	1.42121	5.21852e-13	1.53689e-12	1.36527
1	229991000	229996799	H3K4me1_15W_peak_6028	5800	.	1.42121	2.0791e-07	3.50472e-07	1.36527
1	116830800	116838199	H3K4me1_15W_peak_3583	7400	.	1.42124	3.65264e-09	7.37986e-09	1.3653
1	19308800	19318599	H3K4me1_15W_peak_721	9800	.	1.42133	2.78758e-12	7.67544e-12	1.36538
1	83160200	83165399	H3K4me1_15W_peak_2744	5200	.	1.42147	1.14603e-06	1.79127e-06	1.36552
1	93647600	93652999	H3K4me1_15W_peak_3074	5400	.	1.42147	1.14603e-06	1.79127e-06	1.36552
1	23723200	23735999	H3K4me1_15W_peak_901	12800	.	1.42149	1.17861e-14	4.03685e-14	1.36554
1	226565800	226573199	H3K4me1_15W_peak_5892	7400	.	1.4215	8.22515e-10	1.77754e-09	1.36555
1	8618000	8627199	H3K4me1_15W_peak_310	9200	.	1.42155	3.45611e-11	8.56871e-11	1.36559
1	11374600	11378999	H3K4me1_15W_peak_448	4400	.	1.42182	6.37625e-06	9.24492e-06	1.36585
1	24489400	24493999	H3K4me1_15W_peak_943	4600	.	1.42182	6.37625e-06	9.24492e-06	1.36585
1	246797800	246802799	H3K4me1_15W_peak_6362	5000	.	1.42182	2.53652e-07	4.23941e-07	1.36585
1	31159000	31163799	H3K4me1_15W_peak_1241	4800	.	1.42199	5.95169e-07	9.56434e-07	1.36601
1	229237200	229242999	H3K4me1_15W_peak_6017	5800	.	1.42199	5.95169e-07	9.56434e-07	1.36601
1	207808000	207812799	H3K4me1_15W_peak_5442	4800	.	1.42218	1.39942e-06	2.16851e-06	1.3662
1	226901600	226909799	H3K4me1_15W_peak_5915	8200	.	1.42224	5.24898e-10	1.15655e-09	1.36626
1	1157000	1161799	H3K4me1_15W_peak_27	4800	.	1.4224	3.29829e-06	4.9219e-06	1.36641
1	201613400	201621599	H3K4me1_15W_peak_5132	8200	.	1.4224	1.18636e-10	2.78846e-10	1.36641
1	21327000	21332199	H3K4me1_15W_peak_784	5200	.	1.42245	3.09471e-07	5.12459e-07	1.36646
1	12311800	12318999	H3K4me1_15W_peak_471	7200	.	1.42311	7.78035e-10	1.68445e-09	1.36709
1	25251400	25259799	H3K4me1_15W_peak_987	8400	.	1.42321	1.7573e-10	4.06407e-10	1.36719
1	19205200	19216399	H3K4me1_15W_peak_718	11200	.	1.42326	8.77135e-14	2.77593e-13	1.36723
1	59501000	59507399	H3K4me1_15W_peak_2177	6400	.	1.42326	8.39444e-08	1.47333e-07	1.36723
1	120500000	120507399	H3K4me1_15W_peak_3729	7400	.	1.42348	4.20774e-09	8.44761e-09	1.36744
1	54513600	54519399	H3K4me1_15W_peak_1972	5800	.	1.42361	4.37829e-08	7.91183e-08	1.36757
1	28243400	28250199	H3K4me1_15W_peak_1130	6800	.	1.42376	2.20225e-09	4.55033e-09	1.36771
1	54227600	54234399	H3K4me1_15W_peak_1960	6800	.	1.42376	2.20225e-09	4.55033e-09	1.36771
1	155940400	155947399	H3K4me1_15W_peak_4157	7000	.	1.42382	4.96441e-10	1.0963e-09	1.36777
1	21922200	21928199	H3K4me1_15W_peak_811	6000	.	1.42398	5.12508e-09	1.02001e-08	1.36792
1	28397200	28403199	H3K4me1_15W_peak_1136	6000	.	1.42422	1.19403e-08	2.28732e-08	1.36816
1	117867800	117875399	H3K4me1_15W_peak_3636	7600	.	1.42425	2.68181e-09	5.49028e-09	1.36818
1	109812200	109820999	H3K4me1_15W_peak_3436	8800	.	1.42428	1.36559e-10	3.18943e-10	1.36822
1	219511400	219518799	H3K4me1_15W_peak_5725	7400	.	1.4245	6.24251e-09	1.2316e-08	1.36842
1	218949800	218955799	H3K4me1_15W_peak_5687	6000	.	1.42477	1.45472e-08	2.76097e-08	1.36869
1	42255400	42259399	H3K4me1_15W_peak_1584	4000	.	1.42494	6.01791e-06	8.74891e-06	1.36885
1	112699000	112708999	H3K4me1_15W_peak_3465	10000	.	1.425	5.37702e-13	1.58117e-12	1.3689
1	62686800	62692599	H3K4me1_15W_peak_2355	5800	.	1.42508	3.39422e-08	6.20344e-08	1.36898
1	30970000	30978399	H3K4me1_15W_peak_1228	8400	.	1.4252	8.95517e-10	1.9281e-09	1.3691
1	53693200	53700399	H3K4me1_15W_peak_1931	7200	.	1.4252	8.95517e-10	1.9281e-09	1.3691
1	145932200	145939599	H3K4me1_15W_peak_3813	7400	.	1.42526	3.97714e-09	8.00554e-09	1.36916
1	222460400	222469599	H3K4me1_15W_peak_5765	9200	.	1.42534	1.06107e-10	2.5065e-10	1.36923
1	145822000	145828199	H3K4me1_15W_peak_3804	6200	.	1.42534	1.77236e-08	3.33743e-08	1.36923
1	179925200	179930999	H3K4me1_15W_peak_4745	5800	.	1.42543	7.93046e-08	1.39539e-07	1.36932
1	6355200	6360799	H3K4me1_15W_peak_198	5600	.	1.42554	3.56599e-07	5.86839e-07	1.36943
1	67435800	67444199	H3K4me1_15W_peak_2526	8400	.	1.42577	1.29104e-10	3.0249e-10	1.36965
1	47409000	47415799	H3K4me1_15W_peak_1771	6800	.	1.426	2.53448e-09	5.20398e-09	1.36986
1	221739600	221745999	H3K4me1_15W_peak_5761	6400	.	1.42608	9.66758e-08	1.68642e-07	1.36994
1	24413000	24419599	H3K4me1_15W_peak_940	6600	.	1.42614	1.12817e-08	2.16683e-08	1.37
1	91925800	91932399	H3K4me1_15W_peak_3054	6600	.	1.42614	1.12817e-08	2.16683e-08	1.37
1	225791800	225795999	H3K4me1_15W_peak_5854	4200	.	1.42622	3.80281e-06	5.64062e-06	1.37008
1	163166400	163172399	H3K4me1_15W_peak_4329	6000	.	1.42631	5.04113e-08	9.05127e-08	1.37017
1	55098000	55102599	H3K4me1_15W_peak_1998	4600	.	1.42652	1.96961e-06	3.0073e-06	1.37037
1	231617000	231621799	H3K4me1_15W_peak_6083	4800	.	1.42679	1.02166e-06	1.60452e-06	1.37063
1	43857800	43864399	H3K4me1_15W_peak_1632	6600	.	1.42686	8.46228e-10	1.82646e-09	1.37069
1	155678000	155687999	H3K4me1_15W_peak_4144	10000	.	1.42699	3.95493e-13	1.17784e-12	1.37082
1	64768800	64773199	H3K4me1_15W_peak_2443	4400	.	1.42715	4.64532e-06	6.82825e-06	1.37097
1	172744000	172747399	H3K4me1_15W_peak_4611	3400	.	1.42715	4.64532e-06	6.82825e-06	1.37097
1	212307600	212314399	H3K4me1_15W_peak_5576	6800	.	1.42715	3.20561e-08	5.87528e-08	1.37097
1	103529800	103534599	H3K4me1_15W_peak_3360	4800	.	1.4274	2.4048e-06	3.6389e-06	1.37121
1	9285000	9290799	H3K4me1_15W_peak_348	5800	.	1.42745	1.43677e-07	2.46327e-07	1.37126
1	55037200	55042199	H3K4me1_15W_peak_1994	5000	.	1.42745	1.43677e-07	2.46327e-07	1.37126
1	86025200	86033999	H3K4me1_15W_peak_2860	8800	.	1.42763	2.8297e-10	6.4054e-10	1.37143
1	1069400	1074599	H3K4me1_15W_peak_22	5200	.	1.42779	3.9058e-08	7.0961e-08	1.37158
1	3279800	3284799	H3K4me1_15W_peak_150	5000	.	1.42779	3.9058e-08	7.0961e-08	1.37158
1	17669400	17675399	H3K4me1_15W_peak_700	6000	.	1.42779	3.9058e-08	7.0961e-08	1.37158
1	6497600	6514199	H3K4me1_15W_peak_205	16600	.	1.42789	3.10045e-21	1.76727e-20	1.37168
1	150873600	150884199	H3K4me1_15W_peak_3978	10600	.	1.42801	1.34969e-12	3.82485e-12	1.37179
1	207292600	207299199	H3K4me1_15W_peak_5429	6600	.	1.42807	1.06539e-08	2.05196e-08	1.37186
1	67343200	67348599	H3K4me1_15W_peak_2523	5400	.	1.42817	1.75161e-07	2.9731e-07	1.37195
1	14316200	14325199	H3K4me1_15W_peak_528	9000	.	1.42858	1.37234e-11	3.53679e-11	1.37234
1	96443400	96450599	H3K4me1_15W_peak_3204	7200	.	1.42879	6.78263e-09	1.33345e-08	1.37255
1	119294600	119298999	H3K4me1_15W_peak_3660	4400	.	1.42928	3.58542e-06	5.32933e-06	1.37302
1	9254800	9259399	H3K4me1_15W_peak_345	4600	.	1.4294	1.85734e-06	2.84322e-06	1.37313
1	219496200	219501199	H3K4me1_15W_peak_5723	5000	.	1.4294	1.85734e-06	2.84322e-06	1.37313
1	40992600	41017999	H3K4me1_15W_peak_1532	25400	.	1.42948	1.20956e-30	1.20354e-29	1.37321
1	161223400	161230199	H3K4me1_15W_peak_4263	6800	.	1.42955	2.26044e-09	4.66715e-09	1.37327
1	178575200	178580799	H3K4me1_15W_peak_4714	5600	.	1.4297	2.60351e-07	4.34643e-07	1.37342
1	219314200	219325999	H3K4me1_15W_peak_5709	11800	.	1.42985	6.26818e-14	2.01184e-13	1.37356
1	15187600	15194799	H3K4me1_15W_peak_595	7200	.	1.43021	7.54626e-10	1.63607e-09	1.37391
1	40383600	40387599	H3K4me1_15W_peak_1510	4000	.	1.43029	4.37824e-06	6.45606e-06	1.37398
1	82151800	82156999	H3K4me1_15W_peak_2721	5200	.	1.43035	2.26699e-06	3.43843e-06	1.37405
1	85479400	85483599	H3K4me1_15W_peak_2813	4200	.	1.43035	2.26699e-06	3.43843e-06	1.37405
1	152000000	152003999	H3K4me1_15W_peak_4027	4000	.	1.43035	2.26699e-06	3.43843e-06	1.37405
1	56000400	56010999	H3K4me1_15W_peak_2062	10600	.	1.43048	2.28967e-12	6.35074e-12	1.37417
1	8351200	8355599	H3K4me1_15W_peak_292	4400	.	1.4305	3.17418e-07	5.25047e-07	1.37419
1	161747200	161753199	H3K4me1_15W_peak_4280	6000	.	1.43065	2.34377e-08	4.35708e-08	1.37433
1	3742600	3748999	H3K4me1_15W_peak_179	6400	.	1.4307	6.40106e-09	1.26148e-08	1.37438
1	25855400	25869199	H3K4me1_15W_peak_1029	13800	.	1.43074	8.11718e-17	3.34082e-16	1.37442
1	166868200	166877399	H3K4me1_15W_peak_4381	9200	.	1.43084	6.94673e-11	1.67159e-10	1.37452
1	233641200	233651599	H3K4me1_15W_peak_6136	10400	.	1.4309	5.29215e-12	1.41919e-11	1.37457
1	81547000	81554599	H3K4me1_15W_peak_2698	7600	.	1.43134	1.11716e-09	2.37825e-09	1.375
1	202832400	202839799	H3K4me1_15W_peak_5199	7400	.	1.43134	4.0758e-09	8.18867e-09	1.375
1	22645200	22649399	H3K4me1_15W_peak_841	4200	.	1.43134	7.44572e-07	1.18533e-06	1.375
1	66343200	66347599	H3K4me1_15W_peak_2494	4400	.	1.43134	1.43436e-06	2.21923e-06	1.375
1	82903200	82907599	H3K4me1_15W_peak_2736	4400	.	1.43134	5.34657e-06	7.81378e-06	1.375
1	245288000	245291999	H3K4me1_15W_peak_6312	4000	.	1.43134	5.34657e-06	7.81378e-06	1.375
1	26742000	26753599	H3K4me1_15W_peak_1063	11600	.	1.43171	2.42538e-14	8.08337e-14	1.37535
1	77935000	77943799	H3K4me1_15W_peak_2637	8800	.	1.43186	1.02723e-10	2.4303e-10	1.37549
1	155104600	155113999	H3K4me1_15W_peak_4107	9400	.	1.43186	1.02723e-10	2.4303e-10	1.37549
1	94160200	94167199	H3K4me1_15W_peak_3101	7000	.	1.43193	1.35925e-09	2.87029e-09	1.37557
1	168692400	168698599	H3K4me1_15W_peak_4429	6200	.	1.432	9.48616e-09	1.83595e-08	1.37563
1	14900000	14905199	H3K4me1_15W_peak_573	5200	.	1.4321	6.66295e-08	1.18153e-07	1.37572
1	174744400	174751599	H3K4me1_15W_peak_4633	7200	.	1.4321	6.66295e-08	1.18153e-07	1.37572
1	15896600	15904399	H3K4me1_15W_peak_635	7800	.	1.43239	1.24912e-10	2.93041e-10	1.376
1	21501600	21506199	H3K4me1_15W_peak_789	4600	.	1.43239	3.37759e-06	5.03635e-06	1.376
1	169751800	169755999	H3K4me1_15W_peak_4458	4200	.	1.43246	6.5293e-06	9.45594e-06	1.37607
1	24961400	24968599	H3K4me1_15W_peak_967	7200	.	1.4325	8.66308e-10	1.86725e-09	1.37611
1	60114400	60123799	H3K4me1_15W_peak_2213	9400	.	1.4327	6.07152e-12	1.61959e-11	1.37631
1	53998200	54004799	H3K4me1_15W_peak_1949	6600	.	1.43274	2.21028e-08	4.11716e-08	1.37634
1	51469600	51475199	H3K4me1_15W_peak_1869	5600	.	1.43295	1.55749e-07	2.6574e-07	1.37654
1	26043400	26051599	H3K4me1_15W_peak_1041	8200	.	1.43303	5.52261e-10	1.21407e-09	1.37662
1	51241000	51251399	H3K4me1_15W_peak_1859	10400	.	1.43303	1.0735e-12	3.06943e-12	1.37662
1	118151200	118155999	H3K4me1_15W_peak_3645	4800	.	1.43313	5.75283e-07	9.26027e-07	1.37671
1	15658600	15667799	H3K4me1_15W_peak_620	9200	.	1.43329	2.6721e-11	6.69518e-11	1.37687
1	22069000	22087399	H3K4me1_15W_peak_819	18400	.	1.43336	2.92172e-22	1.78997e-21	1.37694
1	178544800	178549599	H3K4me1_15W_peak_4712	4800	.	1.43393	3.64639e-07	5.99423e-07	1.37748
1	235398200	235404399	H3K4me1_15W_peak_6199	6200	.	1.43411	1.7113e-08	3.2265e-08	1.37766
1	231781400	231790799	H3K4me1_15W_peak_6094	9400	.	1.43415	1.08976e-11	2.8383e-11	1.3777
1	66216200	66220999	H3K4me1_15W_peak_2483	4800	.	1.43442	2.60542e-06	3.92895e-06	1.37795
1	119842800	119854199	H3K4me1_15W_peak_3692	11400	.	1.43448	4.66871e-15	1.65872e-14	1.37802
1	11258200	11267399	H3K4me1_15W_peak_444	9200	.	1.43466	1.32433e-11	3.42047e-11	1.37818
1	8107200	8121999	H3K4me1_15W_peak_278	14800	.	1.43468	2.06354e-18	9.60046e-18	1.37821
1	86499800	86506799	H3K4me1_15W_peak_2891	7000	.	1.43474	5.20775e-10	1.14775e-09	1.37826
1	100401200	100405999	H3K4me1_15W_peak_3307	4800	.	1.43506	8.55188e-07	1.3535e-06	1.37857
1	211645200	211650399	H3K4me1_15W_peak_5567	5200	.	1.43506	8.55188e-07	1.3535e-06	1.37857
1	95243000	95248999	H3K4me1_15W_peak_3164	6000	.	1.43545	1.32483e-08	2.52666e-08	1.37895
1	226868000	226874999	H3K4me1_15W_peak_5913	7000	.	1.4355	1.20854e-09	2.56481e-09	1.379
1	233239200	233246999	H3K4me1_15W_peak_6132	7800	.	1.4355	1.20854e-09	2.56481e-09	1.379
1	235450000	235453799	H3K4me1_15W_peak_6204	3800	.	1.43554	3.17904e-06	4.75287e-06	1.37903
1	224356000	224366399	H3K4me1_15W_peak_5812	10400	.	1.4356	9.55433e-13	2.7456e-12	1.37908
1	64401800	64407399	H3K4me1_15W_peak_2421	5600	.	1.43563	2.53586e-08	4.69716e-08	1.37912
1	208472600	208481399	H3K4me1_15W_peak_5481	8800	.	1.43571	1.81578e-12	5.08491e-12	1.37919
1	230276600	230280199	H3K4me1_15W_peak_6045	3600	.	1.43583	6.14352e-06	8.92055e-06	1.37931
1	59037800	59048199	H3K4me1_15W_peak_2146	10400	.	1.43605	1.08296e-13	3.40031e-13	1.37952
1	51333200	51338399	H3K4me1_15W_peak_1865	5200	.	1.43609	1.04268e-06	1.63686e-06	1.37956
1	87556400	87561399	H3K4me1_15W_peak_2939	5000	.	1.43609	1.04268e-06	1.63686e-06	1.37956
1	86192600	86198999	H3K4me1_15W_peak_2873	6400	.	1.43635	2.80689e-09	5.73557e-09	1.37981
1	3177600	3190599	H3K4me1_15W_peak_143	13000	.	1.43641	1.9445e-17	8.41707e-17	1.37986
1	235407000	235413199	H3K4me1_15W_peak_6200	6200	.	1.43643	3.08684e-08	5.67019e-08	1.37989
1	77375600	77381199	H3K4me1_15W_peak_2621	5600	.	1.43655	3.43324e-07	5.66011e-07	1.38
1	88050600	88054799	H3K4me1_15W_peak_2977	4200	.	1.43672	3.87898e-06	5.74849e-06	1.38017
1	43051400	43057199	H3K4me1_15W_peak_1605	5800	.	1.43677	1.02554e-08	1.97791e-08	1.38021
1	149417600	149420999	H3K4me1_15W_peak_3914	3400	.	1.43684	6.60246e-07	1.05586e-06	1.38028
1	243233000	243241199	H3K4me1_15W_peak_6271	8200	.	1.4369	3.12933e-10	7.04819e-10	1.38034
1	7555800	7561999	H3K4me1_15W_peak_253	6200	.	1.437	1.96227e-08	3.6778e-08	1.38043
1	16167000	16170799	H3K4me1_15W_peak_655	3800	.	1.43717	1.27127e-06	1.97757e-06	1.3806
1	52403000	52408399	H3K4me1_15W_peak_1884	5400	.	1.43722	2.17709e-07	3.66444e-07	1.38065
1	162702200	162707799	H3K4me1_15W_peak_4321	5600	.	1.43722	2.17709e-07	3.66444e-07	1.38065
1	7959200	7969399	H3K4me1_15W_peak_270	10200	.	1.43754	1.1609e-14	3.97875e-14	1.38095
1	43376000	43380599	H3K4me1_15W_peak_1613	4600	.	1.43754	2.4511e-06	3.7053e-06	1.38095
1	115670000	115675599	H3K4me1_15W_peak_3558	5600	.	1.43754	1.24783e-08	2.38709e-08	1.38095
1	148872800	148877599	H3K4me1_15W_peak_3885	4800	.	1.43754	1.24783e-08	2.38709e-08	1.38095
1	186537000	186541399	H3K4me1_15W_peak_4979	4400	.	1.43754	2.4511e-06	3.7053e-06	1.38095
1	230089200	230093599	H3K4me1_15W_peak_6034	4400	.	1.43754	2.4511e-06	3.7053e-06	1.38095
1	59095400	59105399	H3K4me1_15W_peak_2151	10000	.	1.43793	4.26349e-11	1.0473e-10	1.38132
1	6743400	6747599	H3K4me1_15W_peak_216	4200	.	1.43796	4.73301e-06	6.95493e-06	1.38136
1	29557000	29561199	H3K4me1_15W_peak_1184	4200	.	1.43796	4.73301e-06	6.95493e-06	1.38136
1	15593200	15607199	H3K4me1_15W_peak_617	14000	.	1.43813	5.11155e-17	2.13697e-16	1.38152
1	47966000	47973599	H3K4me1_15W_peak_1814	7600	.	1.43836	1.54673e-10	3.59569e-10	1.38174
1	10444000	10452999	H3K4me1_15W_peak_414	9000	.	1.43844	9.13064e-12	2.39549e-11	1.38182
1	183183400	183189399	H3K4me1_15W_peak_4841	6000	.	1.43854	5.05103e-09	1.00611e-08	1.38191
1	209569400	209574399	H3K4me1_15W_peak_5520	5000	.	1.43857	5.097e-07	8.24888e-07	1.38194
1	16024400	16031399	H3K4me1_15W_peak_643	7000	.	1.43871	1.6836e-09	3.52219e-09	1.38208
1	53937400	53946599	H3K4me1_15W_peak_1944	9200	.	1.43878	5.83116e-12	1.55796e-11	1.38214
1	182780400	182791599	H3K4me1_15W_peak_4816	11200	.	1.43882	2.07576e-14	6.95928e-14	1.38218
1	109397000	109401199	H3K4me1_15W_peak_3411	4200	.	1.439	9.8079e-07	1.54319e-06	1.38235
1	176807600	176812399	H3K4me1_15W_peak_4679	4800	.	1.439	9.8079e-07	1.54319e-06	1.38235
1	28738000	28748599	H3K4me1_15W_peak_1151	10600	.	1.43918	7.47307e-14	2.38185e-13	1.38253
1	41052200	41055799	H3K4me1_15W_peak_1535	3600	.	1.43926	5.77503e-06	8.40948e-06	1.38261
1	174768800	174776799	H3K4me1_15W_peak_4634	8000	.	1.43926	3.58296e-10	8.02664e-10	1.38261
1	78284200	78290599	H3K4me1_15W_peak_2649	6400	.	1.43965	1.17463e-08	2.25265e-08	1.38298
1	183954800	183961999	H3K4me1_15W_peak_4886	7200	.	1.43976	3.90968e-09	7.88013e-09	1.38308
1	175037400	175046799	H3K4me1_15W_peak_4655	9400	.	1.43989	8.60105e-12	2.26129e-11	1.38321
1	222453200	222456599	H3K4me1_15W_peak_5764	3400	.	1.44002	3.64615e-06	5.41707e-06	1.38333
1	117534600	117542399	H3K4me1_15W_peak_3611	7800	.	1.44009	4.87888e-11	1.19124e-10	1.3834
1	244203400	244219599	H3K4me1_15W_peak_6292	16200	.	1.44017	5.9701e-19	2.89027e-18	1.38347
1	59076200	59087799	H3K4me1_15W_peak_2150	11600	.	1.44069	5.12435e-15	1.81356e-14	1.38398
1	15146200	15150399	H3K4me1_15W_peak_591	4200	.	1.44077	7.56629e-07	1.20332e-06	1.38406
1	46048000	46052399	H3K4me1_15W_peak_1735	4400	.	1.44077	7.56629e-07	1.20332e-06	1.38406
1	96764800	96769399	H3K4me1_15W_peak_3218	4600	.	1.44077	7.56629e-07	1.20332e-06	1.38406
1	168504600	168509599	H3K4me1_15W_peak_4421	5000	.	1.44082	2.49408e-07	4.17103e-07	1.38411
1	228201600	228208599	H3K4me1_15W_peak_5970	7000	.	1.441	3.37302e-10	7.579e-10	1.38428
1	97103800	97108599	H3K4me1_15W_peak_3234	4800	.	1.44135	1.45682e-06	2.25165e-06	1.38462
1	112521400	112526999	H3K4me1_15W_peak_3461	5600	.	1.44135	1.73798e-08	3.27533e-08	1.38462
1	162215600	162221199	H3K4me1_15W_peak_4307	5600	.	1.44135	1.58182e-07	2.69825e-07	1.38462
1	147577000	147583599	H3K4me1_15W_peak_3848	6600	.	1.44135	5.78084e-09	1.14466e-08	1.38462
1	229547400	229558799	H3K4me1_15W_peak_6020	11400	.	1.44183	4.24104e-14	1.38234e-13	1.38507
1	193347200	193352399	H3K4me1_15W_peak_5019	5200	.	1.44185	1.00372e-07	1.74738e-07	1.38509
1	84700400	84705399	H3K4me1_15W_peak_2779	5000	.	1.44189	3.03691e-07	5.03305e-07	1.38514
1	171110200	171114799	H3K4me1_15W_peak_4545	4600	.	1.44195	9.2182e-07	1.45431e-06	1.38519
1	91551000	91564399	H3K4me1_15W_peak_3033	13400	.	1.44197	3.52541e-16	1.37615e-15	1.3852
1	156632600	156644399	H3K4me1_15W_peak_4196	11800	.	1.44206	2.71265e-14	9.00797e-14	1.38529
1	7469200	7479599	H3K4me1_15W_peak_246	10400	.	1.44228	1.73525e-14	5.85735e-14	1.38551
1	95421600	95426399	H3K4me1_15W_peak_3167	4800	.	1.4424	1.92557e-07	3.25755e-07	1.38562
1	150684800	150691599	H3K4me1_15W_peak_3966	6800	.	1.4425	1.49112e-09	3.13548e-09	1.38571
1	39135200	39144199	H3K4me1_15W_peak_1472	9000	.	1.44255	1.19402e-11	3.09773e-11	1.38577
1	182224200	182231399	H3K4me1_15W_peak_4789	7200	.	1.44257	4.47226e-09	8.95514e-09	1.38579
1	71076800	71081599	H3K4me1_15W_peak_2587	4800	.	1.44301	3.69771e-07	6.07433e-07	1.38621
1	178513200	178517599	H3K4me1_15W_peak_4710	4400	.	1.44317	1.12303e-06	1.75642e-06	1.38636
1	26993200	27008199	H3K4me1_15W_peak_1072	15000	.	1.44328	1.14482e-18	5.4344e-18	1.38646
1	100865400	100869199	H3K4me1_15W_peak_3319	3800	.	1.44337	3.4241e-06	5.10198e-06	1.38655
1	223649200	223657199	H3K4me1_15W_peak_5800	8000	.	1.44337	1.29007e-10	3.02276e-10	1.38655
1	212178200	212184999	H3K4me1_15W_peak_5574	6800	.	1.44342	5.43663e-09	1.07941e-08	1.3866
1	16396600	16400999	H3K4me1_15W_peak_671	4400	.	1.44369	7.10836e-07	1.13346e-06	1.38686
1	29448600	29453599	H3K4me1_15W_peak_1181	5000	.	1.44374	4.92261e-08	8.84854e-08	1.3869
1	183205200	183210599	H3K4me1_15W_peak_4844	5400	.	1.44374	4.92261e-08	8.84854e-08	1.3869
1	88143000	88148399	H3K4me1_15W_peak_2987	5400	.	1.44394	1.48655e-07	2.54424e-07	1.3871
1	87752000	87762799	H3K4me1_15W_peak_2957	10800	.	1.44413	1.26759e-14	4.33025e-14	1.38728
1	233730800	233735799	H3K4me1_15W_peak_6141	5000	.	1.44417	4.50208e-07	7.32465e-07	1.38732
1	33909200	33912599	H3K4me1_15W_peak_1373	3400	.	1.44424	6.61392e-06	9.57219e-06	1.38739
1	108690600	108694999	H3K4me1_15W_peak_3387	4400	.	1.44446	1.36809e-06	2.12225e-06	1.3876
1	150287800	150295599	H3K4me1_15W_peak_3943	7800	.	1.44462	6.37249e-11	1.53868e-10	1.38776
1	204321600	204327999	H3K4me1_15W_peak_5280	6400	.	1.44472	8.9306e-10	1.92292e-09	1.38785
1	87408000	87411599	H3K4me1_15W_peak_2929	3600	.	1.44481	4.17407e-06	6.16715e-06	1.38793
1	54215600	54220799	H3K4me1_15W_peak_1959	5200	.	1.44485	1.26317e-08	2.41438e-08	1.38798
1	198287000	198293199	H3K4me1_15W_peak_5046	6200	.	1.44485	1.26317e-08	2.41438e-08	1.38798
1	154729800	154739799	H3K4me1_15W_peak_4078	10000	.	1.44508	8.6473e-14	2.73873e-13	1.3882
1	64844200	64848599	H3K4me1_15W_peak_2445	4400	.	1.44532	2.63646e-06	3.97235e-06	1.38843
1	85585000	85589399	H3K4me1_15W_peak_2825	4400	.	1.44539	5.48112e-07	8.84213e-07	1.38849
1	231408600	231412999	H3K4me1_15W_peak_6076	4400	.	1.44539	5.48112e-07	8.84213e-07	1.38849
1	155347800	155356199	H3K4me1_15W_peak_4121	8400	.	1.44558	1.05661e-11	2.75462e-11	1.38868
1	3265000	3273399	H3K4me1_15W_peak_148	8400	.	1.4456	2.26683e-12	6.29188e-12	1.38869
1	53929000	53932999	H3K4me1_15W_peak_1943	4000	.	1.4458	1.66653e-06	2.56228e-06	1.38889
1	176461400	176465399	H3K4me1_15W_peak_4675	4000	.	1.4458	1.66653e-06	2.56228e-06	1.38889
1	231564400	231569999	H3K4me1_15W_peak_6079	5600	.	1.4458	7.28304e-08	1.2861e-07	1.38889
1	20944600	20949599	H3K4me1_15W_peak_751	5000	.	1.44619	2.20116e-07	3.70174e-07	1.38926
1	200158600	200163799	H3K4me1_15W_peak_5067	5200	.	1.44619	2.20116e-07	3.70174e-07	1.38926
1	208904200	208908199	H3K4me1_15W_peak_5503	4000	.	1.44631	5.08801e-06	7.44786e-06	1.38938
1	211680800	211684399	H3K4me1_15W_peak_5569	3600	.	1.44631	5.08801e-06	7.44786e-06	1.38938
1	1984200	1999999	H3K4me1_15W_peak_84	15800	.	1.4467	1.40222e-18	6.61156e-18	1.38976
1	156391400	156395399	H3K4me1_15W_peak_4184	4000	.	1.44678	3.2125e-06	4.79952e-06	1.38983
1	183172400	183176599	H3K4me1_15W_peak_4839	4200	.	1.44678	3.2125e-06	4.79952e-06	1.38983
1	23182600	23191199	H3K4me1_15W_peak_869	8600	.	1.44685	3.33725e-12	9.12534e-12	1.38989
1	100036800	100044399	H3K4me1_15W_peak_3299	7600	.	1.44686	5.34703e-10	1.17742e-09	1.38991
1	232649800	232661799	H3K4me1_15W_peak_6127	12000	.	1.44693	2.93823e-15	1.06228e-14	1.38997
1	51147200	51153999	H3K4me1_15W_peak_1856	6800	.	1.44696	2.51448e-09	5.16596e-09	1.39
1	203096400	203100799	H3K4me1_15W_peak_5214	4400	.	1.44703	4.22617e-07	6.8978e-07	1.39007
1	94036000	94041999	H3K4me1_15W_peak_3093	6000	.	1.44707	1.1866e-08	2.274e-08	1.39011
1	149196400	149199599	H3K4me1_15W_peak_3903	3200	.	1.44721	2.02994e-06	3.09586e-06	1.39024
1	10942200	10946999	H3K4me1_15W_peak_429	4800	.	1.44739	2.67821e-07	4.46556e-07	1.39041
1	156190800	156195799	H3K4me1_15W_peak_4172	5000	.	1.44751	3.5711e-08	6.51322e-08	1.39053
1	48066800	48071599	H3K4me1_15W_peak_1819	4800	.	1.44772	1.69814e-07	2.88661e-07	1.39073
1	112507800	112512799	H3K4me1_15W_peak_3460	5000	.	1.44772	1.69814e-07	2.88661e-07	1.39073
1	22845200	22851999	H3K4me1_15W_peak_852	6800	.	1.44775	8.82801e-11	2.10209e-10	1.39076
1	53410000	53414999	H3K4me1_15W_peak_1912	5000	.	1.4478	2.26886e-08	4.22057e-08	1.3908
1	37931200	37934799	H3K4me1_15W_peak_1451	3600	.	1.44791	6.20161e-06	8.99945e-06	1.39091
1	68105600	68109399	H3K4me1_15W_peak_2553	3800	.	1.44791	6.20161e-06	8.99945e-06	1.39091
1	160243800	160247599	H3K4me1_15W_peak_4247	3800	.	1.44798	8.12258e-07	1.28829e-06	1.39098
1	27955800	27964999	H3K4me1_15W_peak_1121	9200	.	1.44816	6.73988e-13	1.96572e-12	1.39116
1	6490000	6493599	H3K4me1_15W_peak_204	3600	.	1.44832	3.91411e-06	5.79802e-06	1.3913
1	44307000	44311199	H3K4me1_15W_peak_1654	4200	.	1.44832	3.91411e-06	5.79802e-06	1.3913
1	24143200	24153199	H3K4me1_15W_peak_930	10000	.	1.44878	8.17407e-13	2.36395e-12	1.39175
1	66304800	66313999	H3K4me1_15W_peak_2491	9200	.	1.44887	4.35854e-11	1.06986e-10	1.39184
1	154596800	154601599	H3K4me1_15W_peak_4069	4800	.	1.44893	2.0655e-07	3.48248e-07	1.39189
1	66753400	66759199	H3K4me1_15W_peak_2511	5800	.	1.4492	1.31e-07	2.25455e-07	1.39216
1	203604800	203616799	H3K4me1_15W_peak_5249	12000	.	1.44926	2.3015e-16	9.13097e-16	1.39221
1	116735400	116742399	H3K4me1_15W_peak_3579	7000	.	1.4494	9.57283e-10	2.05325e-09	1.39234
1	96482200	96495599	H3K4me1_15W_peak_3207	13400	.	1.44953	6.8065e-16	2.59601e-15	1.39247
1	53783200	53786999	H3K4me1_15W_peak_1936	3800	.	1.44993	4.76852e-06	7.00478e-06	1.39286
1	81879400	81882599	H3K4me1_15W_peak_2712	3200	.	1.44993	4.76852e-06	7.00478e-06	1.39286
1	77845200	77852999	H3K4me1_15W_peak_2633	7800	.	1.45012	1.82534e-09	3.80565e-09	1.39303
1	171118600	171129799	H3K4me1_15W_peak_4546	11200	.	1.45015	5.96227e-15	2.09778e-14	1.39306
1	2372000	2376199	H3K4me1_15W_peak_104	4200	.	1.45019	2.51213e-07	4.19959e-07	1.3931
1	38989600	38999999	H3K4me1_15W_peak_1465	10400	.	1.45031	4.90653e-13	1.44949e-12	1.39322
1	21783200	21791199	H3K4me1_15W_peak_805	8000	.	1.4504	6.41702e-11	1.54864e-10	1.39331
1	88010000	88014199	H3K4me1_15W_peak_2975	4200	.	1.45054	1.90277e-06	2.90853e-06	1.39344
1	19624800	19630999	H3K4me1_15W_peak_734	6200	.	1.45106	2.21623e-09	4.57883e-09	1.39394
1	170442800	170449599	H3K4me1_15W_peak_4499	6800	.	1.45136	8.98488e-10	1.93272e-09	1.39423
1	32538800	32544599	H3K4me1_15W_peak_1313	5800	.	1.45142	1.64401e-08	3.10583e-08	1.39429
1	183378000	183385599	H3K4me1_15W_peak_4858	7600	.	1.45156	2.02104e-11	5.12086e-11	1.39442
1	7384000	7389599	H3K4me1_15W_peak_241	5600	.	1.45159	1.04513e-08	2.01454e-08	1.39444
1	20990000	20996399	H3K4me1_15W_peak_756	6400	.	1.45159	1.04513e-08	2.01454e-08	1.39444
1	82993400	82997199	H3K4me1_15W_peak_2738	3800	.	1.45164	5.80886e-06	8.45665e-06	1.3945
1	107864400	107868799	H3K4me1_15W_peak_3372	4400	.	1.45164	5.80886e-06	8.45665e-06	1.3945
1	181005000	181013399	H3K4me1_15W_peak_4767	8400	.	1.45189	5.2553e-12	1.41047e-11	1.39474
1	161179600	161188599	H3K4me1_15W_peak_4261	9000	.	1.45218	1.36859e-12	3.87715e-12	1.39502
1	23768800	23773399	H3K4me1_15W_peak_904	4600	.	1.45233	1.46437e-06	2.26312e-06	1.39516
1	54113000	54116999	H3K4me1_15W_peak_1952	4000	.	1.45253	9.26421e-07	1.46095e-06	1.39535
1	148705800	148712799	H3K4me1_15W_peak_3877	7000	.	1.45261	1.45771e-13	4.52329e-13	1.39542
1	62113200	62119999	H3K4me1_15W_peak_2338	6800	.	1.45264	2.81963e-10	6.38415e-10	1.39545
1	64385800	64392799	H3K4me1_15W_peak_2420	7000	.	1.45264	2.81963e-10	6.38415e-10	1.39545
1	14436800	14448199	H3K4me1_15W_peak_538	11400	.	1.45266	2.15312e-15	7.87147e-15	1.39548
1	179807200	179811799	H3K4me1_15W_peak_4739	4600	.	1.45271	5.86472e-07	9.43201e-07	1.39552
1	205934800	205939599	H3K4me1_15W_peak_5352	4800	.	1.45288	3.71491e-07	6.10082e-07	1.39568
1	8862200	8876399	H3K4me1_15W_peak_327	14200	.	1.45327	2.39172e-19	1.19144e-18	1.39606
1	8311200	8316199	H3K4me1_15W_peak_289	5000	.	1.45331	9.47226e-08	1.65373e-07	1.3961
1	164821000	164829599	H3K4me1_15W_peak_4352	8600	.	1.45344	4.9321e-12	1.32737e-11	1.39623
1	235916600	235930399	H3K4me1_15W_peak_6212	13800	.	1.45344	4.18591e-18	1.9047e-17	1.39623
1	9789800	9794999	H3K4me1_15W_peak_374	5200	.	1.45356	3.81787e-08	6.94187e-08	1.39634
1	28652200	28655799	H3K4me1_15W_peak_1148	3600	.	1.45362	4.46443e-06	6.5778e-06	1.3964
1	50560400	50564599	H3K4me1_15W_peak_1848	4200	.	1.45362	4.46443e-06	6.5778e-06	1.3964
1	168976000	168979799	H3K4me1_15W_peak_4445	3800	.	1.45362	4.46443e-06	6.5778e-06	1.3964
1	227169400	227172999	H3K4me1_15W_peak_5918	3600	.	1.45378	2.81936e-06	4.23606e-06	1.39655
1	144032000	144036799	H3K4me1_15W_peak_3775	4800	.	1.45393	3.60467e-11	8.91651e-11	1.39669
1	867600	871599	H3K4me1_15W_peak_8	4000	.	1.45406	1.12696e-06	1.7623e-06	1.39683
1	202708000	202712799	H3K4me1_15W_peak_5193	4800	.	1.45431	4.51678e-07	7.34542e-07	1.39706
1	23774400	23780799	H3K4me1_15W_peak_905	6400	.	1.45438	6.5137e-10	1.42015e-09	1.39713
1	181039200	181043799	H3K4me1_15W_peak_4769	4600	.	1.45452	1.81449e-07	3.07644e-07	1.39726
1	182254200	182260199	H3K4me1_15W_peak_4790	6000	.	1.45461	1.15095e-07	1.99183e-07	1.39735
1	1006200	1023599	H3K4me1_15W_peak_19	17400	.	1.45467	1.17293e-22	7.38651e-22	1.39741
1	103341800	103347199	H3K4me1_15W_peak_3354	5400	.	1.45493	1.87156e-08	3.51542e-08	1.39766
1	62356800	62363399	H3K4me1_15W_peak_2349	6600	.	1.45535	7.90193e-10	1.7103e-09	1.39806
1	8123600	8127199	H3K4me1_15W_peak_279	3600	.	1.45553	3.43123e-06	5.11158e-06	1.39823
1	23434800	23445399	H3K4me1_15W_peak_887	10600	.	1.45553	5.6126e-15	1.9805e-14	1.39823
1	89657400	89661599	H3K4me1_15W_peak_3019	4200	.	1.45553	3.43123e-06	5.11158e-06	1.39823
1	39562200	39567199	H3K4me1_15W_peak_1493	5000	.	1.4556	2.16791e-06	3.2957e-06	1.39831
1	59563800	59568199	H3K4me1_15W_peak_2183	4400	.	1.4556	2.16791e-06	3.2957e-06	1.39831
1	29069200	29073199	H3K4me1_15W_peak_1165	4000	.	1.45574	8.67294e-07	1.37175e-06	1.39844
1	32771600	32780199	H3K4me1_15W_peak_1326	8600	.	1.45574	8.78413e-12	2.30704e-11	1.39844
1	159852600	159861999	H3K4me1_15W_peak_4239	9400	.	1.45574	8.78413e-12	2.30704e-11	1.39844
1	149225200	149233799	H3K4me1_15W_peak_3905	8600	.	1.4558	3.5802e-12	9.75582e-12	1.3985
1	243215600	243220399	H3K4me1_15W_peak_6270	4800	.	1.4558	5.49105e-07	8.85513e-07	1.3985
1	44745800	44750599	H3K4me1_15W_peak_1672	4800	.	1.45586	3.47858e-07	5.72799e-07	1.39855
1	100508800	100513599	H3K4me1_15W_peak_3311	4800	.	1.45586	3.47858e-07	5.72799e-07	1.39855
1	168426800	168431599	H3K4me1_15W_peak_4418	4800	.	1.45591	2.20491e-07	3.70776e-07	1.3986
1	244651400	244661999	H3K4me1_15W_peak_6299	10600	.	1.45605	4.06274e-14	1.32664e-13	1.39873
1	214362000	214367999	H3K4me1_15W_peak_5600	6000	.	1.45609	3.57656e-08	6.52262e-08	1.39877
1	184591400	184597199	H3K4me1_15W_peak_4923	5800	.	1.45617	1.44414e-08	2.74263e-08	1.39884
1	222710200	222716999	H3K4me1_15W_peak_5769	6800	.	1.45632	1.50523e-09	3.164e-09	1.39899
1	14420000	14432399	H3K4me1_15W_peak_537	12400	.	1.45638	3.46146e-18	1.58494e-17	1.39905
1	8317000	8320999	H3K4me1_15W_peak_290	4000	.	1.45737	1.05447e-06	1.65428e-06	1.4
1	23155600	23167999	H3K4me1_15W_peak_866	12400	.	1.45737	7.34829e-17	3.03661e-16	1.4
1	31982800	31988999	H3K4me1_15W_peak_1279	6200	.	1.45737	1.75285e-08	3.3022e-08	1.4
1	41657800	41667799	H3K4me1_15W_peak_1565	10000	.	1.45737	9.96498e-15	3.43727e-14	1.4
1	119139800	119145799	H3K4me1_15W_peak_3656	6000	.	1.45737	1.75285e-08	3.3022e-08	1.4
1	163671400	163677199	H3K4me1_15W_peak_4339	5800	.	1.45737	1.11429e-08	2.14189e-08	1.4
1	180633000	180636599	H3K4me1_15W_peak_4757	3600	.	1.45737	4.17524e-06	6.16775e-06	1.4
1	214292200	214296199	H3K4me1_15W_peak_5597	4000	.	1.45737	1.667e-06	2.56235e-06	1.4
1	11976000	11983399	H3K4me1_15W_peak_465	7400	.	1.45823	2.4498e-11	6.1572e-11	1.40083
1	205299000	205305799	H3K4me1_15W_peak_5311	6800	.	1.45835	3.64403e-10	8.15988e-10	1.40094
1	40823800	40830199	H3K4me1_15W_peak_1527	6400	.	1.4584	8.97841e-10	1.93231e-09	1.40099
1	162026200	162038599	H3K4me1_15W_peak_4300	12400	.	1.45845	6.89069e-17	2.85365e-16	1.40104
1	31811000	31816799	H3K4me1_15W_peak_1270	5800	.	1.45862	2.12728e-08	3.9708e-08	1.4012
1	206712400	206717399	H3K4me1_15W_peak_5416	5000	.	1.45878	1.30856e-07	2.25231e-07	1.40136
1	108010400	108014999	H3K4me1_15W_peak_3374	4600	.	1.45889	3.25448e-07	5.37871e-07	1.40146
1	98395600	98400399	H3K4me1_15W_peak_3273	4800	.	1.45895	5.13658e-07	8.31038e-07	1.40152
1	116765800	116770399	H3K4me1_15W_peak_3580	4600	.	1.45901	8.11185e-07	1.28667e-06	1.40157
1	68340800	68344599	H3K4me1_15W_peak_2570	3800	.	1.45908	1.28185e-06	1.9935e-06	1.40164
1	172051200	172055399	H3K4me1_15W_peak_4576	4200	.	1.45908	1.28185e-06	1.9935e-06	1.40164
1	220223400	220227199	H3K4me1_15W_peak_5751	3800	.	1.45923	3.20754e-06	4.79311e-06	1.40179
1	208599800	208610199	H3K4me1_15W_peak_5489	10400	.	1.45941	6.76223e-14	2.16318e-13	1.40196
1	23017800	23026999	H3K4me1_15W_peak_858	9200	.	1.45967	1.5537e-12	4.3755e-12	1.40221
1	6133600	6140199	H3K4me1_15W_peak_186	6600	.	1.45976	1.04299e-08	2.01083e-08	1.4023
1	96121800	96133199	H3K4me1_15W_peak_3190	11400	.	1.45991	8.7549e-15	3.03629e-14	1.40244
1	67795600	67802599	H3K4me1_15W_peak_2541	7000	.	1.46019	1.38632e-10	3.23592e-10	1.40271
1	148588000	148594199	H3K4me1_15W_peak_3862	6200	.	1.4604	5.3545e-10	1.1789e-09	1.40291
1	192806800	192813399	H3K4me1_15W_peak_5010	6600	.	1.46048	8.40522e-10	1.81447e-09	1.40299
1	200317800	200322399	H3K4me1_15W_peak_5069	4600	.	1.46048	3.953e-07	6.47325e-07	1.40299
1	239405000	239409999	H3K4me1_15W_peak_6238	5000	.	1.46048	3.953e-07	6.47325e-07	1.40299
1	204515800	204521399	H3K4me1_15W_peak_5291	5600	.	1.46073	3.25646e-09	6.60882e-09	1.40323
1	27782000	27785799	H3K4me1_15W_peak_1115	3800	.	1.46087	1.55798e-06	2.40264e-06	1.40336
1	88208600	88212199	H3K4me1_15W_peak_2994	3600	.	1.46119	3.9005e-06	5.77976e-06	1.40367
1	203084800	203089199	H3K4me1_15W_peak_5213	4400	.	1.46119	3.9005e-06	5.77976e-06	1.40367
1	23206200	23213999	H3K4me1_15W_peak_871	7800	.	1.46128	2.63512e-10	5.9826e-10	1.40376
1	32051400	32054599	H3K4me1_15W_peak_1285	3200	.	1.46137	6.1789e-06	8.9685e-06	1.40385
1	185985000	185992999	H3K4me1_15W_peak_4963	8000	.	1.46137	4.13477e-10	9.20636e-10	1.40385
1	174820400	174827399	H3K4me1_15W_peak_4637	7000	.	1.4618	2.51282e-09	5.16317e-09	1.40426
1	24908600	24916399	H3K4me1_15W_peak_962	7800	.	1.46189	5.27734e-11	1.28493e-10	1.40435
1	181736400	181740799	H3K4me1_15W_peak_4777	4400	.	1.46196	3.04215e-07	5.04114e-07	1.40441
1	55747800	55755199	H3K4me1_15W_peak_2045	7400	.	1.462	8.27397e-11	1.97569e-10	1.40444
1	51281000	51285199	H3K4me1_15W_peak_1862	4200	.	1.46214	4.80061e-07	7.7895e-07	1.40458
1	103593400	103596799	H3K4me1_15W_peak_3361	3400	.	1.46214	4.80061e-07	7.7895e-07	1.40458
1	160904400	160910399	H3K4me1_15W_peak_4252	6000	.	1.46218	9.75579e-09	1.88617e-08	1.40462
1	26540400	26544199	H3K4me1_15W_peak_1055	3800	.	1.46253	1.19754e-06	1.86828e-06	1.40496
1	245944200	245949199	H3K4me1_15W_peak_6336	5000	.	1.46281	5.98195e-08	1.06575e-07	1.40523
1	156005000	156012799	H3K4me1_15W_peak_4160	7800	.	1.463	1.00216e-10	2.37421e-10	1.40541
1	44290800	44295399	H3K4me1_15W_peak_1653	4600	.	1.46319	1.48491e-07	2.54171e-07	1.40559
1	227419200	227423599	H3K4me1_15W_peak_5937	4400	.	1.46319	1.48491e-07	2.54171e-07	1.40559
1	40785400	40788599	H3K4me1_15W_peak_1524	3200	.	1.46326	4.74216e-06	6.96727e-06	1.40566
1	227216200	227219599	H3K4me1_15W_peak_5920	3400	.	1.46326	4.74216e-06	6.96727e-06	1.40566
1	54922000	54930599	H3K4me1_15W_peak_1986	8600	.	1.4636	3.15005e-11	7.84178e-11	1.40598
1	150655200	150662399	H3K4me1_15W_peak_3964	7200	.	1.4636	3.15005e-11	7.84178e-11	1.40598
1	155654200	155661999	H3K4me1_15W_peak_4143	7800	.	1.4636	3.15005e-11	7.84178e-11	1.40598
1	33844600	33848599	H3K4me1_15W_peak_1368	4000	.	1.46387	5.82885e-07	9.37845e-07	1.40625
1	168606600	168610599	H3K4me1_15W_peak_4422	4000	.	1.46387	5.82885e-07	9.37845e-07	1.40625
1	14395400	14405599	H3K4me1_15W_peak_535	10200	.	1.46399	3.32517e-13	9.96227e-13	1.40636
1	56410400	56416799	H3K4me1_15W_peak_2090	6400	.	1.46423	3.69135e-09	7.45651e-09	1.40659
1	203007200	203011799	H3K4me1_15W_peak_5209	4600	.	1.46431	7.2563e-08	1.28189e-07	1.40667
1	61485000	61493199	H3K4me1_15W_peak_2300	8200	.	1.46436	1.27452e-12	3.61778e-12	1.40672
1	88278400	88282399	H3K4me1_15W_peak_3001	4000	.	1.46443	1.4546e-06	2.24845e-06	1.40678
1	115438000	115442399	H3K4me1_15W_peak_3550	4400	.	1.46455	1.14315e-07	1.97949e-07	1.4069
1	229715000	229721599	H3K4me1_15W_peak_6026	6600	.	1.46469	7.35312e-10	1.59514e-09	1.40704
1	184944400	184952199	H3K4me1_15W_peak_4943	7800	.	1.46474	5.97804e-11	1.44706e-10	1.40708
1	35468200	35473799	H3K4me1_15W_peak_1389	5600	.	1.4648	1.80174e-07	3.05568e-07	1.40714
1	86081400	86090599	H3K4me1_15W_peak_2865	9200	.	1.46492	7.66074e-12	2.02494e-11	1.40726
1	66283600	66289399	H3K4me1_15W_peak_2490	5800	.	1.46508	2.25568e-08	4.19895e-08	1.40741
1	121293400	121299799	H3K4me1_15W_peak_3759	6400	.	1.46529	2.84696e-09	5.81395e-09	1.40761
1	43832200	43836599	H3K4me1_15W_peak_1631	4400	.	1.46538	4.48244e-07	7.29502e-07	1.40769
1	208974200	208979999	H3K4me1_15W_peak_5505	5800	.	1.46538	4.48244e-07	7.29502e-07	1.40769
1	119719400	119722399	H3K4me1_15W_peak_3683	3000	.	1.46545	5.76406e-06	8.39527e-06	1.40777
1	232397000	232400399	H3K4me1_15W_peak_6115	3400	.	1.46545	5.76406e-06	8.39527e-06	1.40777
1	203730000	203734399	H3K4me1_15W_peak_5257	4400	.	1.4657	7.07585e-07	1.12852e-06	1.408
1	24335600	24343599	H3K4me1_15W_peak_938	8000	.	1.46595	1.19202e-12	3.39559e-12	1.40824
1	25235800	25250599	H3K4me1_15W_peak_986	14800	.	1.46608	4.37691e-22	2.64983e-21	1.40837
1	7373200	7383199	H3K4me1_15W_peak_240	10000	.	1.46612	2.57717e-15	9.36527e-15	1.40841
1	58838400	58852799	H3K4me1_15W_peak_2130	14400	.	1.46635	8.86084e-18	3.9357e-17	1.40863
1	1914200	1917599	H3K4me1_15W_peak_79	3400	.	1.46642	1.76644e-06	2.70959e-06	1.4087
1	79586000	79590599	H3K4me1_15W_peak_2665	4600	.	1.46642	1.76644e-06	2.70959e-06	1.4087
1	231633000	231637199	H3K4me1_15W_peak_6085	4200	.	1.46642	1.76644e-06	2.70959e-06	1.4087
1	43990400	43995399	H3K4me1_15W_peak_1643	5000	.	1.46657	3.44895e-09	6.98352e-09	1.40884
1	156087400	156092799	H3K4me1_15W_peak_4168	5400	.	1.4666	4.37871e-10	9.72473e-10	1.40887
1	46663400	46670999	H3K4me1_15W_peak_1758	7600	.	1.46662	5.58821e-11	1.35676e-10	1.40889
1	109280200	109288799	H3K4me1_15W_peak_3404	8600	.	1.46666	9.21324e-13	2.65269e-12	1.40892
1	51346600	51350399	H3K4me1_15W_peak_1866	3800	.	1.46683	2.79378e-06	4.19898e-06	1.40909
1	51768600	51772399	H3K4me1_15W_peak_1875	3800	.	1.46683	2.79378e-06	4.19898e-06	1.40909
1	202173400	202183999	H3K4me1_15W_peak_5164	10600	.	1.46698	4.86889e-15	1.72722e-14	1.40923
1	23953200	23959199	H3K4me1_15W_peak_918	6000	.	1.46705	1.37353e-10	3.20673e-10	1.4093
1	22548400	22553599	H3K4me1_15W_peak_839	5200	.	1.46711	8.51752e-09	1.65773e-08	1.40936
1	23449200	23452999	H3K4me1_15W_peak_888	3800	.	1.4672	5.43929e-07	8.77897e-07	1.40945
1	35079000	35083599	H3K4me1_15W_peak_1378	4600	.	1.4672	5.43929e-07	8.77897e-07	1.40945
1	67022800	67026799	H3K4me1_15W_peak_2519	4000	.	1.46728	4.42187e-06	6.51866e-06	1.40952
1	179796800	179800199	H3K4me1_15W_peak_4738	3400	.	1.46728	4.42187e-06	6.51866e-06	1.40952
1	61358400	61362999	H3K4me1_15W_peak_2290	4600	.	1.4674	1.33916e-08	2.55226e-08	1.40964
1	109274400	109278999	H3K4me1_15W_peak_3403	4600	.	1.46749	1.06712e-07	1.85255e-07	1.40972
1	109648800	109653999	H3K4me1_15W_peak_3425	5200	.	1.46749	1.06712e-07	1.85255e-07	1.40972
1	25487600	25491799	H3K4me1_15W_peak_999	4200	.	1.46761	8.58766e-07	1.35873e-06	1.40984
1	66573400	66577399	H3K4me1_15W_peak_2505	4000	.	1.46761	8.58766e-07	1.35873e-06	1.40984
1	120799200	120803799	H3K4me1_15W_peak_3745	4600	.	1.46761	8.58766e-07	1.35873e-06	1.40984
1	202874800	202879399	H3K4me1_15W_peak_5202	4600	.	1.46761	8.58766e-07	1.35873e-06	1.40984
1	203805600	203812999	H3K4me1_15W_peak_5263	7400	.	1.46768	6.76297e-11	1.62937e-10	1.40991
1	56388000	56407999	H3K4me1_15W_peak_2089	20000	.	1.46781	2.76856e-25	2.05969e-24	1.41003
1	60159600	60164799	H3K4me1_15W_peak_2217	5200	.	1.46785	1.68153e-07	2.86137e-07	1.41007
1	109239000	109247799	H3K4me1_15W_peak_3401	8800	.	1.46794	2.73027e-12	7.52502e-12	1.41016
1	52728000	52731999	H3K4me1_15W_peak_1890	4000	.	1.46805	1.35665e-06	2.1052e-06	1.41026
1	76916000	76919799	H3K4me1_15W_peak_2612	3800	.	1.46805	1.35665e-06	2.1052e-06	1.41026
1	52600600	52608199	H3K4me1_15W_peak_1887	7600	.	1.46828	3.33155e-11	8.27256e-11	1.41048
1	153975200	153980999	H3K4me1_15W_peak_4055	5800	.	1.46852	1.03182e-08	1.98978e-08	1.41071
1	212409400	212415199	H3K4me1_15W_peak_5577	5800	.	1.46852	1.03182e-08	1.98978e-08	1.41071
1	201605600	201611399	H3K4me1_15W_peak_5131	5800	.	1.46862	2.05042e-09	4.25494e-09	1.41081
1	54058400	54067199	H3K4me1_15W_peak_1951	8800	.	1.46867	2.10936e-12	5.875e-12	1.41085
1	232481000	232485399	H3K4me1_15W_peak_6121	4400	.	1.46867	4.18137e-07	6.82905e-07	1.41085
1	22203800	22210199	H3K4me1_15W_peak_824	6400	.	1.46871	4.08981e-10	9.10867e-10	1.41089
1	22458800	22464199	H3K4me1_15W_peak_833	5400	.	1.46878	8.21251e-08	1.44269e-07	1.41096
1	23864000	23869199	H3K4me1_15W_peak_912	5200	.	1.46886	1.6224e-08	3.06771e-08	1.41104
1	117809400	117816599	H3K4me1_15W_peak_3633	7200	.	1.46904	1.28295e-10	3.00633e-10	1.41121
1	47353200	47357599	H3K4me1_15W_peak_1766	4400	.	1.46912	6.59882e-07	1.05539e-06	1.41129
1	227778200	227782999	H3K4me1_15W_peak_5947	4800	.	1.46912	6.59882e-07	1.05539e-06	1.41129
1	55487600	55492599	H3K4me1_15W_peak_2023	5000	.	1.46918	1.29366e-07	2.22812e-07	1.41135
1	172716000	172721399	H3K4me1_15W_peak_4610	5400	.	1.46923	2.55188e-08	4.72624e-08	1.41139
1	54120400	54127599	H3K4me1_15W_peak_1953	7200	.	1.46934	4.03043e-11	9.92538e-11	1.4115
1	3285600	3299799	H3K4me1_15W_peak_151	14200	.	1.46947	9.45666e-19	4.51464e-18	1.41162
1	35173200	35177199	H3K4me1_15W_peak_1380	4000	.	1.46962	1.04198e-06	1.63594e-06	1.41176
1	214507800	214519399	H3K4me1_15W_peak_5613	11600	.	1.46962	1.75206e-16	7.02235e-16	1.41176
1	36361400	36377399	H3K4me1_15W_peak_1427	16000	.	1.46962	1.06836e-22	6.74441e-22	1.41176
1	201593200	201599999	H3K4me1_15W_peak_5129	6800	.	1.46962	6.31641e-11	1.52632e-10	1.41176
1	224533600	224537399	H3K4me1_15W_peak_5817	3800	.	1.46962	5.37055e-06	7.84646e-06	1.41176
1	226407800	226413399	H3K4me1_15W_peak_5885	5600	.	1.47003	6.32039e-08	1.12306e-07	1.41216
1	206110200	206118399	H3K4me1_15W_peak_5365	8200	.	1.47005	2.53998e-13	7.6954e-13	1.41219
1	14874200	14881599	H3K4me1_15W_peak_571	7400	.	1.47008	1.25893e-12	3.57465e-12	1.41221
1	205008200	205020199	H3K4me1_15W_peak_5296	12000	.	1.4701	2.75552e-17	1.17961e-16	1.41223
1	51192600	51196599	H3K4me1_15W_peak_1857	4000	.	1.47015	1.64635e-06	2.53235e-06	1.41228
1	6523800	6531199	H3K4me1_15W_peak_208	7400	.	1.4702	1.55223e-10	3.60743e-10	1.41232
1	53060200	53070799	H3K4me1_15W_peak_1897	10600	.	1.47038	5.14057e-15	1.81904e-14	1.4125
1	2377400	2388599	H3K4me1_15W_peak_105	11200	.	1.47059	2.13198e-17	9.20235e-17	1.4127
1	198434800	198438599	H3K4me1_15W_peak_5047	3800	.	1.47074	2.60295e-06	3.92586e-06	1.41284
1	66597200	66600999	H3K4me1_15W_peak_2506	3800	.	1.47095	1.56794e-07	2.67495e-07	1.41304
1	96994000	96999399	H3K4me1_15W_peak_3230	5400	.	1.47108	9.62638e-09	1.86195e-08	1.41317
1	166903800	166907799	H3K4me1_15W_peak_4382	4000	.	1.47113	8.00344e-07	1.27069e-06	1.41322
1	14545400	14550199	H3K4me1_15W_peak_546	4800	.	1.47125	4.86425e-08	8.74835e-08	1.41333
1	22295000	22299399	H3K4me1_15W_peak_826	4400	.	1.47125	4.86425e-08	8.74835e-08	1.41333
1	14251200	14254599	H3K4me1_15W_peak_524	3400	.	1.47138	4.11827e-06	6.08966e-06	1.41346
1	32018200	32023399	H3K4me1_15W_peak_1282	5200	.	1.47138	1.87771e-10	4.33024e-10	1.41346
1	62101800	62105599	H3K4me1_15W_peak_2337	3800	.	1.47138	4.11827e-06	6.08966e-06	1.41346
1	79902200	79905999	H3K4me1_15W_peak_2673	3800	.	1.47138	4.11827e-06	6.08966e-06	1.41346
1	88548600	88552199	H3K4me1_15W_peak_3008	3600	.	1.47138	4.11827e-06	6.08966e-06	1.41346
1	28880000	28884399	H3K4me1_15W_peak_1157	4400	.	1.47146	2.47122e-07	4.13397e-07	1.41353
1	161617600	161628599	H3K4me1_15W_peak_4277	11000	.	1.47162	9.73787e-16	3.66417e-15	1.41369
1	109597000	109600599	H3K4me1_15W_peak_3422	3600	.	1.47173	1.26394e-06	1.96694e-06	1.41379
1	84381000	84386799	H3K4me1_15W_peak_2772	5800	.	1.47196	2.37977e-08	4.42057e-08	1.41401
1	116495600	116499199	H3K4me1_15W_peak_3566	3600	.	1.47209	6.52068e-06	9.4455e-06	1.41414
1	24292000	24296799	H3K4me1_15W_peak_934	4800	.	1.47244	3.74363e-08	6.8104e-08	1.41447
1	115478400	115484199	H3K4me1_15W_peak_3552	5800	.	1.47244	3.74363e-08	6.8104e-08	1.41447
1	198597000	198602799	H3K4me1_15W_peak_5050	5800	.	1.47244	3.74363e-08	6.8104e-08	1.41447
1	28514200	28522599	H3K4me1_15W_peak_1140	8400	.	1.47249	1.431e-11	3.68402e-11	1.41453
1	229144800	229148399	H3K4me1_15W_peak_6010	3600	.	1.4726	6.14771e-07	9.86954e-07	1.41463
1	184115000	184119799	H3K4me1_15W_peak_4897	4800	.	1.47279	1.89989e-07	3.21524e-07	1.41481
1	225386600	225391799	H3K4me1_15W_peak_5822	5200	.	1.47295	5.89129e-08	1.05023e-07	1.41497
1	13692000	13695799	H3K4me1_15W_peak_497	3800	.	1.47308	3.15829e-06	4.72265e-06	1.41509
1	25757800	25764399	H3K4me1_15W_peak_1022	6600	.	1.47308	1.11738e-10	2.63234e-10	1.41509
1	207788800	207794799	H3K4me1_15W_peak_5440	6000	.	1.47308	1.83209e-08	3.44495e-08	1.41509
1	116593800	116596999	H3K4me1_15W_peak_3567	3200	.	1.47325	9.70424e-07	1.52761e-06	1.41525
1	32225200	32229399	H3K4me1_15W_peak_1300	4200	.	1.47338	2.99464e-07	4.96534e-07	1.41538
1	207991800	208001399	H3K4me1_15W_peak_5456	9600	.	1.47338	1.09706e-12	3.13438e-12	1.41538
1	229180400	229184399	H3K4me1_15W_peak_6013	4000	.	1.47338	2.99464e-07	4.96534e-07	1.41538
1	151845800	151862799	H3K4me1_15W_peak_4021	17000	.	1.47354	3.1347e-23	2.05564e-22	1.41553
1	15788200	15794399	H3K4me1_15W_peak_629	6200	.	1.47367	8.97419e-09	1.74169e-08	1.41566
1	41266400	41270999	H3K4me1_15W_peak_1544	4600	.	1.47367	8.97419e-09	1.74169e-08	1.41566
1	15295000	15298599	H3K4me1_15W_peak_604	3600	.	1.47395	1.53272e-06	2.3652e-06	1.41593
1	184858400	184869999	H3K4me1_15W_peak_4937	11600	.	1.47395	5.43538e-16	2.08875e-15	1.41593
1	109893600	109900199	H3K4me1_15W_peak_3440	6600	.	1.47425	1.37522e-09	2.90195e-09	1.41622
1	9758200	9762799	H3K4me1_15W_peak_372	4600	.	1.47472	7.45114e-07	1.18603e-06	1.41667
1	145094400	145097999	H3K4me1_15W_peak_3798	3600	.	1.47472	2.42232e-06	3.66388e-06	1.41667
1	174992600	174996399	H3K4me1_15W_peak_4650	3800	.	1.47472	2.42232e-06	3.66388e-06	1.41667
1	200679400	200683399	H3K4me1_15W_peak_5080	4000	.	1.47472	2.42232e-06	3.66388e-06	1.41667
1	202919000	202926799	H3K4me1_15W_peak_5206	7800	.	1.47472	6.58035e-12	1.75065e-11	1.41667
1	230110400	230118399	H3K4me1_15W_peak_6036	8000	.	1.47472	6.54216e-13	1.91075e-12	1.41667
1	64684800	64700199	H3K4me1_15W_peak_2439	15400	.	1.47491	3.42317e-21	1.94654e-20	1.41685
1	178342200	178348599	H3K4me1_15W_peak_4699	6400	.	1.47518	1.0598e-09	2.26419e-09	1.41711
1	10066600	10070999	H3K4me1_15W_peak_394	4400	.	1.47529	3.48743e-08	6.36642e-08	1.41722
1	219164400	219178399	H3K4me1_15W_peak_5700	14000	.	1.47561	3.98222e-18	1.81448e-17	1.41753
1	54583200	54587599	H3K4me1_15W_peak_1975	4400	.	1.47591	5.48659e-08	9.81329e-08	1.41781
1	172277600	172281599	H3K4me1_15W_peak_4597	4000	.	1.47601	1.76882e-07	3.00185e-07	1.41791
1	156014200	156022999	H3K4me1_15W_peak_4161	8800	.	1.4763	1.92656e-13	5.90761e-13	1.41818
1	205119000	205123799	H3K4me1_15W_peak_5299	4800	.	1.4763	8.35981e-09	1.62827e-08	1.41818
1	60761600	60768199	H3K4me1_15W_peak_2250	6600	.	1.47639	1.25912e-10	2.95292e-10	1.41827
1	236702400	236707999	H3K4me1_15W_peak_6227	5600	.	1.47642	2.68328e-08	4.95894e-08	1.4183
1	41721400	41724799	H3K4me1_15W_peak_1568	3400	.	1.47649	6.06257e-06	8.80934e-06	1.41837
1	155908400	155914199	H3K4me1_15W_peak_4154	5800	.	1.47649	4.01339e-10	8.9472e-10	1.41837
1	10396000	10407199	H3K4me1_15W_peak_411	11200	.	1.47732	5.7091e-16	2.19133e-15	1.41916
1	83397600	83408399	H3K4me1_15W_peak_2748	10800	.	1.47773	2.81251e-15	1.01785e-14	1.41956
1	43715200	43722999	H3K4me1_15W_peak_1626	7800	.	1.47782	2.35364e-11	5.92695e-11	1.41964
1	223359600	223363799	H3K4me1_15W_peak_5793	4200	.	1.47782	1.4253e-06	2.20633e-06	1.41964
1	24006800	24014999	H3K4me1_15W_peak_923	8200	.	1.47803	5.68611e-13	1.66877e-12	1.41985
1	28322400	28326199	H3K4me1_15W_peak_1133	3800	.	1.47836	6.92952e-07	1.10638e-06	1.42017
1	32299800	32303999	H3K4me1_15W_peak_1305	4200	.	1.47836	6.92952e-07	1.10638e-06	1.42017
1	206900400	206904799	H3K4me1_15W_peak_5422	4400	.	1.47836	6.92952e-07	1.10638e-06	1.42017
1	35182800	35191199	H3K4me1_15W_peak_1382	8400	.	1.47853	2.65435e-17	1.13793e-16	1.42033
1	32762000	32768799	H3K4me1_15W_peak_1325	6800	.	1.47856	1.81541e-11	4.62496e-11	1.42035
1	94642600	94652199	H3K4me1_15W_peak_3133	9600	.	1.47874	1.07148e-14	3.68555e-14	1.42053
1	45602000	45605199	H3K4me1_15W_peak_1708	3200	.	1.47877	2.25153e-06	3.41778e-06	1.42056
1	230325600	230334799	H3K4me1_15W_peak_6047	9200	.	1.47907	6.86321e-13	2.00078e-12	1.42085
1	77915000	77919999	H3K4me1_15W_peak_2636	5000	.	1.47928	1.64522e-07	2.80126e-07	1.42105
1	145914400	145921199	H3K4me1_15W_peak_3811	6800	.	1.47928	5.86014e-10	1.28389e-09	1.42105
1	196404000	196410799	H3K4me1_15W_peak_5024	6800	.	1.47928	5.86014e-10	1.28389e-09	1.42105
1	121251600	121255599	H3K4me1_15W_peak_3756	4000	.	1.47959	1.87169e-09	3.89886e-09	1.42135
1	25524200	25528999	H3K4me1_15W_peak_1002	4800	.	1.47963	1.22234e-08	2.34054e-08	1.42138
1	80216800	80222799	H3K4me1_15W_peak_2676	6000	.	1.47963	1.22234e-08	2.34054e-08	1.42138
1	85469400	85473999	H3K4me1_15W_peak_2812	4600	.	1.47968	8.032e-08	1.4123e-07	1.42143
1	67947000	67950799	H3K4me1_15W_peak_2550	3800	.	1.47974	5.31921e-07	8.59388e-07	1.42149
1	86955200	86959199	H3K4me1_15W_peak_2903	4000	.	1.47974	5.31921e-07	8.59388e-07	1.42149
1	93637800	93641199	H3K4me1_15W_peak_3073	3400	.	1.47982	3.55889e-06	5.29221e-06	1.42157
1	160093000	160105999	H3K4me1_15W_peak_4243	13000	.	1.47994	1.51006e-19	7.63614e-19	1.42169
1	53503200	53507799	H3K4me1_15W_peak_1917	4600	.	1.48003	3.92565e-08	7.12996e-08	1.42177
1	231600000	231606599	H3K4me1_15W_peak_6082	6600	.	1.48006	6.97045e-11	1.67632e-10	1.4218
1	155506800	155515199	H3K4me1_15W_peak_4133	8400	.	1.48014	8.28251e-13	2.39456e-12	1.42188
1	245444600	245450799	H3K4me1_15W_peak_6319	6200	.	1.48014	4.51498e-10	1.00079e-09	1.42188
1	246722200	246730599	H3K4me1_15W_peak_6360	8400	.	1.48029	3.43175e-11	8.51397e-11	1.42202
1	2389400	2404399	H3K4me1_15W_peak_106	15000	.	1.48045	7.18297e-22	4.28026e-21	1.42217
1	246112800	246118199	H3K4me1_15W_peak_6346	5400	.	1.48065	9.40555e-09	1.82133e-08	1.42236
1	113892000	113901199	H3K4me1_15W_peak_3499	9200	.	1.48067	9.97232e-14	3.13926e-13	1.42238
1	230257800	230261599	H3K4me1_15W_peak_6044	3800	.	1.4807	8.38952e-07	1.32892e-06	1.42241
1	87016000	87022399	H3K4me1_15W_peak_2907	6400	.	1.48091	4.60997e-09	9.21652e-09	1.42262
1	67128000	67131199	H3K4me1_15W_peak_2521	3200	.	1.48098	5.62912e-06	8.20502e-06	1.42268
1	41090600	41095399	H3K4me1_15W_peak_1536	4800	.	1.48107	4.0834e-07	6.67765e-07	1.42276
1	179093600	179097599	H3K4me1_15W_peak_4730	4000	.	1.48107	4.0834e-07	6.67765e-07	1.42276
1	58719800	58728199	H3K4me1_15W_peak_2120	8400	.	1.48123	9.99348e-13	2.86467e-12	1.42292
1	42922200	42925599	H3K4me1_15W_peak_1599	3400	.	1.48139	2.72726e-06	4.10345e-06	1.42308
1	54195400	54204599	H3K4me1_15W_peak_1957	9200	.	1.48139	2.94512e-15	1.06463e-14	1.42308
1	94394400	94398799	H3K4me1_15W_peak_3118	4400	.	1.48139	1.99032e-07	3.36072e-07	1.42308
1	205518800	205526399	H3K4me1_15W_peak_5321	7600	.	1.48139	6.4248e-12	1.71044e-11	1.42308
1	170863800	170872999	H3K4me1_15W_peak_4529	9200	.	1.48153	1.88039e-14	6.32788e-14	1.42321
1	30324000	30330399	H3K4me1_15W_peak_1198	6400	.	1.48158	4.14253e-11	1.01907e-10	1.42326
1	83762800	83766799	H3K4me1_15W_peak_2759	4000	.	1.48175	1.32387e-06	2.05532e-06	1.42342
1	21809800	21818799	H3K4me1_15W_peak_806	9000	.	1.48219	7.17912e-15	2.50746e-14	1.42384
1	23049600	23055199	H3K4me1_15W_peak_860	5600	.	1.48226	8.54845e-10	1.84395e-09	1.42391
1	167827200	167833399	H3K4me1_15W_peak_4403	6200	.	1.48226	8.54845e-10	1.84395e-09	1.42391
1	207613200	207618399	H3K4me1_15W_peak_5433	5200	.	1.48235	3.13493e-07	5.18983e-07	1.424
1	178509000	178512399	H3K4me1_15W_peak_4709	3400	.	1.4826	4.31101e-06	6.35997e-06	1.42424
1	196209200	196212999	H3K4me1_15W_peak_5020	3800	.	1.4826	4.31101e-06	6.35997e-06	1.42424
1	206582200	206592999	H3K4me1_15W_peak_5406	10800	.	1.4826	4.30252e-16	1.66868e-15	1.42424
1	64914000	64937999	H3K4me1_15W_peak_2449	24000	.	1.48265	2.73692e-33	3.10424e-32	1.42428
1	109024400	109030399	H3K4me1_15W_peak_3394	6000	.	1.48279	2.73124e-09	5.58487e-09	1.42442
1	58803400	58807199	H3K4me1_15W_peak_2127	3800	.	1.4829	2.09021e-06	3.18272e-06	1.42453
1	232186200	232189999	H3K4me1_15W_peak_6108	3800	.	1.48316	1.01531e-06	1.59479e-06	1.42478
1	93175600	93183199	H3K4me1_15W_peak_3060	7600	.	1.48326	3.23533e-10	7.27906e-10	1.42487
1	116639600	116656399	H3K4me1_15W_peak_3570	16800	.	1.48344	1.38205e-24	9.8714e-24	1.42505
1	44341800	44348599	H3K4me1_15W_peak_1657	6800	.	1.48352	7.82762e-11	1.87361e-10	1.42512
1	68282200	68289799	H3K4me1_15W_peak_2563	7600	.	1.48364	3.85333e-11	9.50298e-11	1.42523
1	235102200	235114799	H3K4me1_15W_peak_6186	12600	.	1.48369	6.29429e-17	2.61353e-16	1.42529
1	1705000	1710199	H3K4me1_15W_peak_68	5200	.	1.48395	5.73607e-08	1.02401e-07	1.42553
1	44729400	44732399	H3K4me1_15W_peak_1671	3000	.	1.48395	6.8189e-06	9.85746e-06	1.42553
1	55942600	55945799	H3K4me1_15W_peak_2057	3200	.	1.48395	6.8189e-06	9.85746e-06	1.42553
1	149155200	149157999	H3K4me1_15W_peak_3900	2800	.	1.48417	3.30201e-06	4.92642e-06	1.42574
1	180607600	180612799	H3K4me1_15W_peak_4754	5200	.	1.48423	1.37291e-08	2.61483e-08	1.42581
1	14033200	14036999	H3K4me1_15W_peak_514	3800	.	1.48436	1.60215e-06	2.46666e-06	1.42593
1	41917600	41921199	H3K4me1_15W_peak_1580	3600	.	1.48436	1.60215e-06	2.46666e-06	1.42593
1	10057600	10061399	H3K4me1_15W_peak_393	3800	.	1.48452	7.78737e-07	1.23718e-06	1.42609
1	52363600	52368999	H3K4me1_15W_peak_1883	5400	.	1.48467	7.94634e-10	1.71962e-09	1.42623
1	167640600	167647199	H3K4me1_15W_peak_4392	6600	.	1.48485	1.91972e-10	4.42324e-10	1.4264
1	178141400	178150399	H3K4me1_15W_peak_4694	9000	.	1.48487	2.10855e-13	6.44711e-13	1.42642
1	17120800	17125999	H3K4me1_15W_peak_694	5200	.	1.48492	9.02084e-08	1.57831e-07	1.42647
1	87226400	87231399	H3K4me1_15W_peak_2916	5000	.	1.48492	9.02084e-08	1.57831e-07	1.42647
1	179542400	179547199	H3K4me1_15W_peak_4732	4800	.	1.48492	9.02084e-08	1.57831e-07	1.42647
1	148931000	148935199	H3K4me1_15W_peak_3892	4200	.	1.48513	2.1564e-08	4.02152e-08	1.42667
1	230168200	230173399	H3K4me1_15W_peak_6040	5200	.	1.48513	2.1564e-08	4.02152e-08	1.42667
1	229622000	229627799	H3K4me1_15W_peak_6023	5800	.	1.4853	5.17449e-09	1.02892e-08	1.42683
1	14575800	14582999	H3K4me1_15W_peak_547	7200	.	1.48567	7.27627e-11	1.7466e-10	1.42718
1	40731800	40745399	H3K4me1_15W_peak_1519	13600	.	1.48569	4.05612e-20	2.1379e-19	1.42721
1	180361600	180365799	H3K4me1_15W_peak_4751	4200	.	1.48576	1.2282e-06	1.91388e-06	1.42727
1	187276600	187280399	H3K4me1_15W_peak_4992	3800	.	1.48576	1.2282e-06	1.91388e-06	1.42727
1	82596400	82604399	H3K4me1_15W_peak_2729	8000	.	1.4858	8.69422e-12	2.28461e-11	1.42731
1	21833200	21837399	H3K4me1_15W_peak_807	4200	.	1.48591	2.90959e-07	4.83204e-07	1.42742
1	192799000	192803799	H3K4me1_15W_peak_5009	4800	.	1.48591	2.90959e-07	4.83204e-07	1.42742
1	54961600	54966599	H3K4me1_15W_peak_1991	5000	.	1.48609	3.3879e-08	6.19311e-08	1.42759
1	94838200	94843599	H3K4me1_15W_peak_3149	5400	.	1.48618	8.12062e-09	1.58388e-08	1.42767
1	30755000	30762599	H3K4me1_15W_peak_1210	7600	.	1.48652	8.04333e-13	2.32767e-12	1.428
1	24857400	24867399	H3K4me1_15W_peak_959	10000	.	1.48661	5.78163e-15	2.038e-14	1.42809
1	14606200	14637599	H3K4me1_15W_peak_549	31400	.	1.48679	8.88794e-43	1.50736e-41	1.42827
1	24757200	24763399	H3K4me1_15W_peak_952	6200	.	1.48711	1.50305e-09	3.15975e-09	1.42857
1	41228800	41235199	H3K4me1_15W_peak_1542	6400	.	1.48711	1.78355e-10	4.12129e-10	1.42857
1	44817000	44821599	H3K4me1_15W_peak_1677	4600	.	1.48711	2.60386e-08	4.81815e-08	1.42857
1	56483600	56490799	H3K4me1_15W_peak_2097	7200	.	1.48711	8.77483e-11	2.0906e-10	1.42857
1	229089400	229100399	H3K4me1_15W_peak_6006	11000	.	1.48711	2.20757e-15	8.06354e-15	1.42857
1	206396200	206405799	H3K4me1_15W_peak_5392	9600	.	1.48752	6.16289e-18	2.77028e-17	1.42896
1	78659400	78669399	H3K4me1_15W_peak_2660	10000	.	1.48767	1.1667e-13	3.65018e-13	1.4291
1	31735600	31743599	H3K4me1_15W_peak_1264	8000	.	1.48773	1.96442e-12	5.48176e-12	1.42917
1	114011800	114019199	H3K4me1_15W_peak_3505	7400	.	1.48781	3.32797e-11	8.26411e-11	1.42925
1	209801600	209808599	H3K4me1_15W_peak_5529	7000	.	1.48786	1.37362e-10	3.20679e-10	1.42929
1	235277800	235289599	H3K4me1_15W_peak_6194	11800	.	1.48799	7.90052e-17	3.25344e-16	1.42941
1	206928800	206933799	H3K4me1_15W_peak_5424	5000	.	1.48811	2.00136e-08	3.74759e-08	1.42953
1	115232400	115236999	H3K4me1_15W_peak_3536	4600	.	1.48816	4.09059e-08	7.41142e-08	1.42958
1	55384800	55389799	H3K4me1_15W_peak_2016	5000	.	1.48827	1.71429e-07	2.91307e-07	1.42969
1	201122200	201126399	H3K4me1_15W_peak_5100	4200	.	1.48834	3.51571e-07	5.788e-07	1.42975
1	1739600	1742999	H3K4me1_15W_peak_70	3400	.	1.48842	7.22003e-07	1.15061e-06	1.42982
1	100362800	100366399	H3K4me1_15W_peak_3303	3600	.	1.4885	1.48501e-06	2.29399e-06	1.42991
1	30442800	30445999	H3K4me1_15W_peak_1202	3200	.	1.4886	3.05959e-06	4.58081e-06	1.43
1	63168000	63171999	H3K4me1_15W_peak_2365	4000	.	1.4886	3.05959e-06	4.58081e-06	1.43
1	234874400	234877599	H3K4me1_15W_peak_6172	3200	.	1.4886	3.05959e-06	4.58081e-06	1.43
1	225712800	225723199	H3K4me1_15W_peak_5849	10400	.	1.48863	8.38625e-15	2.91344e-14	1.43003
1	219634400	219638799	H3K4me1_15W_peak_5735	4400	.	1.48918	3.14301e-08	5.76725e-08	1.43056
1	58927800	58934199	H3K4me1_15W_peak_2137	6400	.	1.48948	3.36731e-10	7.56644e-10	1.43085
1	45916800	45929599	H3K4me1_15W_peak_1725	12800	.	1.48953	3.41738e-18	1.56513e-17	1.43089
1	165363600	165369199	H3K4me1_15W_peak_4369	5600	.	1.48958	6.85149e-10	1.49176e-09	1.43094
1	93571600	93583999	H3K4me1_15W_peak_3066	12400	.	1.48977	3.21692e-19	1.58678e-18	1.43112
1	20324200	20329799	H3K4me1_15W_peak_738	5600	.	1.48978	2.84213e-09	5.80513e-09	1.43114
1	201581600	201585399	H3K4me1_15W_peak_5128	3800	.	1.48984	1.13804e-06	1.77916e-06	1.43119
1	27205400	27212599	H3K4me1_15W_peak_1081	7200	.	1.48993	3.08991e-11	7.69601e-11	1.43128
1	8763200	8765999	H3K4me1_15W_peak_319	2800	.	1.49003	2.34304e-06	3.54929e-06	1.43137
1	232009000	232017399	H3K4me1_15W_peak_6105	8400	.	1.49011	6.94137e-13	2.02177e-12	1.43145
1	201237600	201240999	H3K4me1_15W_peak_5107	3400	.	1.49024	4.83285e-06	7.0939e-06	1.43158
1	156833400	156837799	H3K4me1_15W_peak_4211	4400	.	1.49049	1.01033e-07	1.75808e-07	1.43182
1	22444600	22456199	H3K4me1_15W_peak_832	11600	.	1.49056	3.37934e-17	1.43554e-16	1.43188
1	171210400	171215999	H3K4me1_15W_peak_4553	5600	.	1.49063	2.18621e-09	4.51955e-09	1.43195
1	205624000	205630799	H3K4me1_15W_peak_5328	6800	.	1.49098	1.99565e-10	4.58924e-10	1.43229
1	182752400	182758599	H3K4me1_15W_peak_4813	6200	.	1.49113	4.05856e-10	9.04e-10	1.43243
1	198775000	198779199	H3K4me1_15W_peak_5054	4200	.	1.49113	8.72244e-07	1.37916e-06	1.43243
1	243709200	243714399	H3K4me1_15W_peak_6279	5200	.	1.49113	1.8558e-08	3.4864e-08	1.43243
1	32997400	33015799	H3K4me1_15W_peak_1338	18400	.	1.49137	3.07655e-28	2.70267e-27	1.43266
1	8200000	8219399	H3K4me1_15W_peak_284	19400	.	1.49153	2.78834e-30	2.72059e-29	1.43281
1	35549400	35552799	H3K4me1_15W_peak_1394	3400	.	1.49171	3.69864e-06	5.49131e-06	1.43299
1	39688800	39692399	H3K4me1_15W_peak_1494	3600	.	1.49171	3.69864e-06	5.49131e-06	1.43299
1	87433800	87438999	H3K4me1_15W_peak_2931	5200	.	1.49185	6.98785e-09	1.37212e-08	1.43312
1	226522600	226529399	H3K4me1_15W_peak_5890	6800	.	1.49188	3.12377e-10	7.03599e-10	1.43316
1	1679200	1686599	H3K4me1_15W_peak_65	7400	.	1.49191	1.41257e-11	3.63715e-11	1.43318
1	19253600	19257799	H3K4me1_15W_peak_720	4200	.	1.49207	3.25676e-07	5.38182e-07	1.43333
1	211422200	211428999	H3K4me1_15W_peak_5556	6800	.	1.49227	1.29367e-09	2.73752e-09	1.43353
1	15782800	15786599	H3K4me1_15W_peak_628	3800	.	1.49237	6.68606e-07	1.06878e-06	1.43363
1	218284400	218288599	H3K4me1_15W_peak_5633	4200	.	1.49237	6.68606e-07	1.06878e-06	1.43363
1	201443600	201448799	H3K4me1_15W_peak_5117	5200	.	1.49249	2.63528e-09	5.39854e-09	1.43373
1	77166800	77172199	H3K4me1_15W_peak_2618	5400	.	1.49258	5.95621e-08	1.06131e-07	1.43382
1	85959200	85962599	H3K4me1_15W_peak_2854	3400	.	1.49272	1.37468e-06	2.13094e-06	1.43396
1	205772600	205779399	H3K4me1_15W_peak_5342	6800	.	1.49291	4.48322e-11	1.09937e-10	1.43415
1	94678800	94695799	H3K4me1_15W_peak_3138	17000	.	1.49295	1.25309e-24	8.97476e-24	1.43418
1	36407000	36413199	H3K4me1_15W_peak_1430	6200	.	1.49306	9.95198e-10	2.13127e-09	1.43429
1	60910000	60918999	H3K4me1_15W_peak_2261	9000	.	1.49308	3.5604e-14	1.1689e-13	1.43431
1	35222000	35225999	H3K4me1_15W_peak_1384	4000	.	1.49312	2.8311e-06	4.2527e-06	1.43434
1	212657800	212670599	H3K4me1_15W_peak_5586	12800	.	1.49312	1.27879e-19	6.50018e-19	1.43434
1	227243000	227246599	H3K4me1_15W_peak_5922	3600	.	1.49312	2.8311e-06	4.2527e-06	1.43434
1	52186600	52189599	H3K4me1_15W_peak_1881	3000	.	1.49358	5.84149e-06	8.50147e-06	1.43478
1	88842600	88845399	H3K4me1_15W_peak_3012	2800	.	1.49358	5.84149e-06	8.50147e-06	1.43478
1	179830400	179834799	H3K4me1_15W_peak_4742	4400	.	1.49358	4.57369e-08	8.25049e-08	1.43478
1	230055800	230059399	H3K4me1_15W_peak_6031	3600	.	1.49358	5.84149e-06	8.50147e-06	1.43478
1	170771600	170777599	H3K4me1_15W_peak_4523	6000	.	1.49383	7.6561e-10	1.65861e-09	1.43503
1	213250600	213256799	H3K4me1_15W_peak_5594	6200	.	1.49387	8.42311e-09	1.64002e-08	1.43506
1	43225600	43234199	H3K4me1_15W_peak_1608	8600	.	1.49392	1.12407e-13	3.52363e-13	1.43511
1	23568800	23581599	H3K4me1_15W_peak_893	12800	.	1.49408	5.25492e-22	3.165e-21	1.43527
1	67855600	67861199	H3K4me1_15W_peak_2547	5600	.	1.49419	1.71925e-08	3.24114e-08	1.43537
1	197460600	197467399	H3K4me1_15W_peak_5030	6800	.	1.49423	2.65859e-11	6.66202e-11	1.43541
1	174418600	174424199	H3K4me1_15W_peak_4629	5600	.	1.49441	3.1754e-09	6.45221e-09	1.43558
1	45737600	45741399	H3K4me1_15W_peak_1713	3800	.	1.49447	2.1674e-06	3.29542e-06	1.43564
1	55692200	55697199	H3K4me1_15W_peak_2039	5000	.	1.49455	3.51232e-08	6.411e-08	1.43571
1	909800	917999	H3K4me1_15W_peak_10	8200	.	1.49463	1.75405e-13	5.40357e-13	1.4358
1	22037000	22042799	H3K4me1_15W_peak_817	5800	.	1.49489	1.19879e-09	2.5453e-09	1.43605
1	7327800	7330999	H3K4me1_15W_peak_237	3200	.	1.49502	4.46836e-06	6.58204e-06	1.43617
1	76095400	76098799	H3K4me1_15W_peak_2598	3400	.	1.49502	4.46836e-06	6.58204e-06	1.43617
1	61376800	61385199	H3K4me1_15W_peak_2292	8400	.	1.49507	7.19193e-13	2.09249e-12	1.43621
1	161959400	161971399	H3K4me1_15W_peak_4296	12000	.	1.49508	1.42666e-19	7.22721e-19	1.43622
1	87642800	87649399	H3K4me1_15W_peak_2946	6600	.	1.49513	4.1559e-11	1.02219e-10	1.43627
1	26829000	26838199	H3K4me1_15W_peak_1066	9200	.	1.49515	1.35217e-13	4.20805e-13	1.43629
1	169882600	169886599	H3K4me1_15W_peak_4461	4000	.	1.49522	8.06974e-07	1.28056e-06	1.43636
1	205339800	205343599	H3K4me1_15W_peak_5313	3800	.	1.49522	8.06974e-07	1.28056e-06	1.43636
1	175019600	175025399	H3K4me1_15W_peak_4653	5800	.	1.49533	4.5315e-10	1.0044e-09	1.43646
1	144985600	144989599	H3K4me1_15W_peak_3785	4000	.	1.49537	1.47032e-07	2.51742e-07	1.43651
1	172114400	172118599	H3K4me1_15W_peak_4583	4200	.	1.49537	1.47032e-07	2.51742e-07	1.43651
1	220297800	220302399	H3K4me1_15W_peak_5752	4600	.	1.49537	1.47032e-07	2.51742e-07	1.43651
1	6585400	6609999	H3K4me1_15W_peak_210	24600	.	1.49561	5.70676e-35	7.00877e-34	1.43673
1	177732200	177737799	H3K4me1_15W_peak_4684	5600	.	1.49566	9.22029e-10	1.98188e-09	1.43678
1	165283800	165293999	H3K4me1_15W_peak_4366	10200	.	1.4957	1.96378e-14	6.60025e-14	1.43682
1	182953800	182957199	H3K4me1_15W_peak_4823	3400	.	1.49577	1.65955e-06	2.55199e-06	1.43689
1	7364000	7367599	H3K4me1_15W_peak_239	3600	.	1.49586	3.01343e-07	4.99517e-07	1.43697
1	16339400	16360799	H3K4me1_15W_peak_667	21400	.	1.49631	7.88201e-32	8.31728e-31	1.43741
1	45851000	45856599	H3K4me1_15W_peak_1719	5600	.	1.49641	3.82473e-09	7.71172e-09	1.4375
1	63521600	63530599	H3K4me1_15W_peak_2368	9000	.	1.49641	8.65068e-13	2.4981e-12	1.4375
1	113221400	113229799	H3K4me1_15W_peak_3486	8400	.	1.49641	8.65068e-13	2.4981e-12	1.4375
1	226077200	226080999	H3K4me1_15W_peak_5872	3800	.	1.49641	3.41864e-06	5.0947e-06	1.4375
1	201097600	201101599	H3K4me1_15W_peak_5098	4000	.	1.49694	2.31092e-07	3.87625e-07	1.43802
1	151459600	151467999	H3K4me1_15W_peak_4009	8400	.	1.49698	3.55191e-12	9.68512e-12	1.43805
1	7643200	7645999	H3K4me1_15W_peak_256	2800	.	1.49702	1.27089e-06	1.97729e-06	1.4381
1	11776000	11780199	H3K4me1_15W_peak_456	4200	.	1.49702	1.27089e-06	1.97729e-06	1.4381
1	202731600	202738799	H3K4me1_15W_peak_5195	7200	.	1.49702	1.89694e-11	4.8219e-11	1.4381
1	112356200	112362999	H3K4me1_15W_peak_3458	6800	.	1.49714	5.45496e-10	1.19972e-09	1.4382
1	25949400	25953799	H3K4me1_15W_peak_1036	4400	.	1.4973	1.59126e-08	3.01001e-08	1.43836
1	119801600	119815799	H3K4me1_15W_peak_3691	14200	.	1.49737	2.33373e-20	1.25284e-19	1.43842
1	42816400	42820799	H3K4me1_15W_peak_1596	4400	.	1.49741	8.65685e-08	1.51756e-07	1.43846
1	146142600	146159799	H3K4me1_15W_peak_3823	17200	.	1.49749	3.25171e-29	3.00147e-28	1.43854
1	64642800	64647999	H3K4me1_15W_peak_2434	5200	.	1.49766	5.99235e-09	1.18452e-08	1.43871
1	87871400	87876799	H3K4me1_15W_peak_2964	5400	.	1.49766	5.99235e-09	1.18452e-08	1.43871
1	94588600	94593799	H3K4me1_15W_peak_3129	5200	.	1.49766	5.99235e-09	1.18452e-08	1.43871
1	211357400	211362399	H3K4me1_15W_peak_5553	5000	.	1.49766	5.99235e-09	1.18452e-08	1.43871
1	168224200	168232799	H3K4me1_15W_peak_4413	8600	.	1.49781	1.40346e-14	4.77648e-14	1.43885
1	9008400	9016399	H3K4me1_15W_peak_334	8000	.	1.49799	3.95779e-13	1.17853e-12	1.43902
1	118292400	118296999	H3K4me1_15W_peak_3649	4600	.	1.49799	1.77237e-07	3.0076e-07	1.43902
1	46401200	46417199	H3K4me1_15W_peak_1752	16000	.	1.49809	1.03626e-24	7.45377e-24	1.43912
1	55598400	55601999	H3K4me1_15W_peak_2030	3600	.	1.49823	9.73393e-07	1.53201e-06	1.43925
1	83731600	83735599	H3K4me1_15W_peak_2756	4000	.	1.49823	9.73393e-07	1.53201e-06	1.43925
1	226753200	226756799	H3K4me1_15W_peak_5908	3600	.	1.49823	9.73393e-07	1.53201e-06	1.43925
1	94244800	94251599	H3K4me1_15W_peak_3108	6800	.	1.49861	2.28155e-11	5.75251e-11	1.43961
1	27848000	27851999	H3K4me1_15W_peak_1117	4000	.	1.49865	3.63295e-07	5.9731e-07	1.43966
1	87499800	87504199	H3K4me1_15W_peak_2935	4400	.	1.49865	3.63295e-07	5.9731e-07	1.43966
1	241847200	241851199	H3K4me1_15W_peak_6258	4000	.	1.49865	3.63295e-07	5.9731e-07	1.43966
1	47776200	47782399	H3K4me1_15W_peak_1799	6200	.	1.49868	1.16124e-13	3.6338e-13	1.43969
1	46980400	46983799	H3K4me1_15W_peak_1759	3400	.	1.49901	2.00215e-06	3.05622e-06	1.44
1	9858400	9862399	H3K4me1_15W_peak_379	4000	.	1.49939	7.45643e-07	1.18658e-06	1.44037
1	77009600	77013399	H3K4me1_15W_peak_2616	3800	.	1.49939	7.45643e-07	1.18658e-06	1.44037
1	203575000	203578799	H3K4me1_15W_peak_5246	3800	.	1.49939	7.45643e-07	1.18658e-06	1.44037
1	171778400	171785999	H3K4me1_15W_peak_4572	7600	.	1.49956	2.53352e-12	7.00135e-12	1.44053
1	41122400	41127199	H3K4me1_15W_peak_1538	4800	.	1.49959	1.91607e-08	3.59507e-08	1.44056
1	240608600	240613999	H3K4me1_15W_peak_6256	5400	.	1.49959	1.91607e-08	3.59507e-08	1.44056
1	164308800	164315799	H3K4me1_15W_peak_4343	7000	.	1.49963	3.56403e-11	8.82464e-11	1.44059
1	10796600	10800999	H3K4me1_15W_peak_427	4400	.	1.49971	2.78503e-07	4.63638e-07	1.44068
1	45845800	45849799	H3K4me1_15W_peak_1718	4000	.	1.49971	2.78503e-07	4.63638e-07	1.44068
1	231910800	231915199	H3K4me1_15W_peak_6101	4400	.	1.49971	2.78503e-07	4.63638e-07	1.44068
1	30763400	30768999	H3K4me1_15W_peak_1211	5600	.	1.49983	7.21325e-09	1.41473e-08	1.44079
1	212951600	212954399	H3K4me1_15W_peak_5592	2800	.	1.4999	4.12519e-06	6.09729e-06	1.44086
1	63721400	63725399	H3K4me1_15W_peak_2378	4000	.	1.49999	1.04284e-07	1.8123e-07	1.44094
1	119920200	119924999	H3K4me1_15W_peak_3698	4800	.	1.49999	1.04284e-07	1.8123e-07	1.44094
1	22554400	22560399	H3K4me1_15W_peak_840	6000	.	1.50004	2.71976e-09	5.56179e-09	1.44099
1	182836000	182841399	H3K4me1_15W_peak_4819	5400	.	1.50004	2.71976e-09	5.56179e-09	1.44099
1	155693600	155700199	H3K4me1_15W_peak_4146	6600	.	1.5001	1.95127e-12	5.44656e-12	1.44105
1	61817400	61823199	H3K4me1_15W_peak_2319	5800	.	1.50023	1.02693e-09	2.19718e-09	1.44118
1	85923600	85927199	H3K4me1_15W_peak_2851	3600	.	1.50023	1.5326e-06	2.36536e-06	1.44118
1	198129200	198133199	H3K4me1_15W_peak_5038	4000	.	1.50023	1.5326e-06	2.36536e-06	1.44118
1	204233400	204239799	H3K4me1_15W_peak_5275	6400	.	1.50023	1.02693e-09	2.19718e-09	1.44118
1	224167400	224171799	H3K4me1_15W_peak_5809	4400	.	1.50023	3.91343e-08	7.1093e-08	1.44118
1	151177600	151183799	H3K4me1_15W_peak_3994	6200	.	1.5004	3.88237e-10	8.66168e-10	1.44134
1	144932600	144940599	H3K4me1_15W_peak_3781	8000	.	1.50063	4.2973e-16	1.66672e-15	1.44156
1	64288800	64311999	H3K4me1_15W_peak_2414	23200	.	1.50084	3.2764e-34	3.88422e-33	1.44176
1	149212400	149215399	H3K4me1_15W_peak_3904	3000	.	1.50094	8.00044e-08	1.40702e-07	1.44186
1	163060000	163064599	H3K4me1_15W_peak_4327	4600	.	1.50094	8.00044e-08	1.40702e-07	1.44186
1	206100000	206104399	H3K4me1_15W_peak_5363	4400	.	1.50094	8.00044e-08	1.40702e-07	1.44186
1	37857200	37861399	H3K4me1_15W_peak_1450	4200	.	1.50112	3.00396e-08	5.52391e-08	1.44203
1	154706600	154711399	H3K4me1_15W_peak_4075	4800	.	1.50112	3.00396e-08	5.52391e-08	1.44203
1	17427800	17430799	H3K4me1_15W_peak_696	3000	.	1.5012	3.1552e-06	4.71897e-06	1.44211
1	56080000	56087799	H3K4me1_15W_peak_2066	7800	.	1.50131	4.28443e-11	1.05213e-10	1.44221
1	9821800	9830799	H3K4me1_15W_peak_377	9000	.	1.50141	6.38518e-14	2.04722e-13	1.44231
1	94308000	94311599	H3K4me1_15W_peak_3113	3600	.	1.50141	1.17336e-06	1.83264e-06	1.44231
1	153579400	153584999	H3K4me1_15W_peak_4032	5600	.	1.50141	4.25778e-09	8.54703e-09	1.44231
1	177270800	177276999	H3K4me1_15W_peak_4683	6200	.	1.50174	2.29658e-10	5.24606e-10	1.44262
1	25598400	25610399	H3K4me1_15W_peak_1008	12000	.	1.50189	2.87938e-17	1.23073e-16	1.44277
1	46001600	46007599	H3K4me1_15W_peak_1731	6000	.	1.50191	3.29712e-11	8.18928e-11	1.44279
1	40713600	40725399	H3K4me1_15W_peak_1517	11800	.	1.5021	2.36258e-19	1.17759e-18	1.44297
1	87654800	87660399	H3K4me1_15W_peak_2947	5600	.	1.50217	3.2715e-09	6.63801e-09	1.44304
1	83750000	83761999	H3K4me1_15W_peak_2758	12000	.	1.50221	5.80911e-17	2.41813e-16	1.44308
1	209671400	209676999	H3K4me1_15W_peak_5525	5600	.	1.50225	1.23497e-09	2.61804e-09	1.44311
1	35708200	35710999	H3K4me1_15W_peak_1399	2800	.	1.50232	6.50741e-06	9.43086e-06	1.44318
1	68334800	68337799	H3K4me1_15W_peak_2569	3000	.	1.50232	6.50741e-06	9.43086e-06	1.44318
1	170264400	170268999	H3K4me1_15W_peak_4486	4600	.	1.5027	1.25554e-07	2.16517e-07	1.44355
1	149631200	149639799	H3K4me1_15W_peak_3921	8600	.	1.50273	7.66757e-14	2.44003e-13	1.44358
1	32204000	32216999	H3K4me1_15W_peak_1298	13000	.	1.50274	5.38886e-20	2.81762e-19	1.44359
1	9361400	9365799	H3K4me1_15W_peak_353	4400	.	1.50276	4.71002e-08	8.48521e-08	1.44361
1	181177400	181181599	H3K4me1_15W_peak_4775	4200	.	1.50276	4.71002e-08	8.48521e-08	1.44361
1	205975600	205988599	H3K4me1_15W_peak_5355	13000	.	1.50282	1.16299e-21	6.83894e-21	1.44366
1	61016200	61020799	H3K4me1_15W_peak_2271	4600	.	1.50287	6.66599e-09	1.31137e-08	1.44371
1	183093200	183102399	H3K4me1_15W_peak_4834	9200	.	1.50323	3.27603e-15	1.17922e-14	1.44406
1	207950600	207960999	H3K4me1_15W_peak_5453	10400	.	1.50326	1.82415e-16	7.30044e-16	1.44409
1	14957400	14960399	H3K4me1_15W_peak_578	3000	.	1.50363	1.84688e-06	2.82847e-06	1.44444
1	16988200	16991999	H3K4me1_15W_peak_690	3800	.	1.50363	6.88079e-07	1.09898e-06	1.44444
1	53042000	53051199	H3K4me1_15W_peak_1896	9200	.	1.50363	4.55211e-14	1.47973e-13	1.44444
1	94302600	94307199	H3K4me1_15W_peak_3112	4600	.	1.50363	3.61439e-08	6.58733e-08	1.44444
1	179025600	179030599	H3K4me1_15W_peak_4728	5000	.	1.50363	1.93172e-09	4.02027e-09	1.44444
1	218985200	218987999	H3K4me1_15W_peak_5689	2800	.	1.50363	4.97385e-06	7.2953e-06	1.44444
1	179812600	179823799	H3K4me1_15W_peak_4740	11200	.	1.50397	6.06422e-18	2.72751e-17	1.44477
1	13779200	13790199	H3K4me1_15W_peak_504	11000	.	1.50427	6.85153e-19	3.30339e-18	1.44505
1	154318600	154324999	H3K4me1_15W_peak_4060	6400	.	1.50434	1.48449e-09	3.12345e-09	1.44512
1	44955600	44960999	H3K4me1_15W_peak_1686	5400	.	1.50443	1.04368e-08	2.01199e-08	1.44521
1	6630200	6635199	H3K4me1_15W_peak_214	5000	.	1.50448	2.77385e-08	5.11727e-08	1.44526
1	186841400	186846199	H3K4me1_15W_peak_4984	4800	.	1.50454	7.38572e-08	1.30373e-07	1.44531
1	154622200	154629599	H3K4me1_15W_peak_4071	7400	.	1.50469	3.3818e-12	9.24325e-12	1.44545
1	174179000	174183399	H3K4me1_15W_peak_4624	4400	.	1.50469	5.27033e-07	8.51917e-07	1.44545
1	218828400	218832199	H3K4me1_15W_peak_5678	3800	.	1.50469	5.27033e-07	8.51917e-07	1.44545
1	1510800	1516999	H3K4me1_15W_peak_52	6200	.	1.50473	8.90239e-12	2.33737e-11	1.4455
1	96164200	96167199	H3K4me1_15W_peak_3191	3000	.	1.50478	1.41339e-06	2.1892e-06	1.44554
1	55621200	55623999	H3K4me1_15W_peak_2032	2800	.	1.50489	3.80253e-06	5.64085e-06	1.44565
1	179743000	179745999	H3K4me1_15W_peak_4735	3000	.	1.50489	3.80253e-06	5.64085e-06	1.44565
1	1308000	1321799	H3K4me1_15W_peak_34	13800	.	1.50503	2.59842e-21	1.48978e-20	1.44578
1	7451000	7458599	H3K4me1_15W_peak_244	7600	.	1.50508	3.76667e-13	1.12353e-12	1.44583
1	101023400	101029199	H3K4me1_15W_peak_3324	5800	.	1.50511	3.02164e-09	6.15525e-09	1.44586
1	120730800	120741999	H3K4me1_15W_peak_3742	11200	.	1.5052	3.14592e-19	1.55302e-18	1.44595
1	91511200	91516799	H3K4me1_15W_peak_3028	5600	.	1.5053	2.12897e-08	3.97364e-08	1.44604
1	23926000	23934599	H3K4me1_15W_peak_916	8600	.	1.50541	4.2091e-14	1.37235e-13	1.44615
1	234750800	234756799	H3K4me1_15W_peak_6167	6000	.	1.50541	4.75767e-11	1.16314e-10	1.44615
1	16434400	16442999	H3K4me1_15W_peak_673	8600	.	1.50555	2.90094e-13	8.73689e-13	1.44628
1	81437200	81441599	H3K4me1_15W_peak_2695	4400	.	1.50555	1.51069e-07	2.58362e-07	1.44628
1	1563600	1569199	H3K4me1_15W_peak_55	5600	.	1.5057	8.76819e-10	1.88929e-09	1.44643
1	70088800	70101599	H3K4me1_15W_peak_2579	12800	.	1.50576	2.95731e-17	1.26298e-16	1.44648
1	35432000	35435799	H3K4me1_15W_peak_1387	3800	.	1.50588	1.08183e-06	1.6955e-06	1.4466
1	109035800	109039599	H3K4me1_15W_peak_3395	3800	.	1.50588	1.08183e-06	1.6955e-06	1.4466
1	183164000	183167599	H3K4me1_15W_peak_4838	3600	.	1.5061	2.90767e-06	4.36434e-06	1.44681
1	8535600	8545599	H3K4me1_15W_peak_305	10000	.	1.50618	9.52747e-15	3.29245e-14	1.44689
1	84687000	84696599	H3K4me1_15W_peak_2777	9600	.	1.5064	1.06944e-15	4.00759e-15	1.4471
1	47790600	47797199	H3K4me1_15W_peak_1801	6600	.	1.50641	1.06871e-11	2.78442e-11	1.44712
1	205268000	205275399	H3K4me1_15W_peak_5309	7400	.	1.50641	1.06871e-11	2.78442e-11	1.44712
1	15746400	15751199	H3K4me1_15W_peak_626	4800	.	1.50651	1.78357e-09	3.72374e-09	1.4472
1	206631200	206637999	H3K4me1_15W_peak_5410	6800	.	1.50654	2.81587e-11	7.04239e-11	1.44724
1	15151400	15163199	H3K4me1_15W_peak_592	11800	.	1.50661	5.48966e-22	3.30105e-21	1.44731
1	53462200	53474999	H3K4me1_15W_peak_1914	12800	.	1.50682	9.73915e-21	5.36988e-20	1.4475
1	153745000	153750799	H3K4me1_15W_peak_4039	5800	.	1.50683	1.96025e-10	4.51259e-10	1.44751
1	87463800	87475399	H3K4me1_15W_peak_2933	11600	.	1.50694	9.27527e-17	3.79459e-16	1.44762
1	1575400	1580599	H3K4me1_15W_peak_57	5200	.	1.507	5.18e-10	1.14175e-09	1.44767
1	40647400	40652199	H3K4me1_15W_peak_1514	4800	.	1.50709	3.33468e-08	6.10342e-08	1.44776
1	77830800	77837999	H3K4me1_15W_peak_2632	7200	.	1.50715	9.14648e-13	2.63422e-12	1.44783
1	14851800	14854999	H3K4me1_15W_peak_568	3200	.	1.50725	2.22384e-06	3.3783e-06	1.44792
1	85287000	85292399	H3K4me1_15W_peak_2797	5400	.	1.50739	3.63022e-09	7.33708e-09	1.44805
1	11678600	11682199	H3K4me1_15W_peak_452	3600	.	1.50762	2.37026e-07	3.97125e-07	1.44828
1	23617000	23620799	H3K4me1_15W_peak_896	3800	.	1.50762	2.37026e-07	3.97125e-07	1.44828
1	44284200	44289999	H3K4me1_15W_peak_1652	5800	.	1.50762	3.98172e-10	8.88006e-10	1.44828
1	115943400	115947599	H3K4me1_15W_peak_3561	4200	.	1.50762	2.37026e-07	3.97125e-07	1.44828
1	7942400	7948599	H3K4me1_15W_peak_268	6200	.	1.50784	1.05302e-09	2.25051e-09	1.44848
1	235424600	235428399	H3K4me1_15W_peak_6202	3800	.	1.50789	2.55871e-08	4.73808e-08	1.44853
1	81816800	81820799	H3K4me1_15W_peak_2707	4000	.	1.50796	6.34116e-07	1.01676e-06	1.4486
1	155595000	155601599	H3K4me1_15W_peak_4139	6600	.	1.50801	1.15903e-10	2.72682e-10	1.44865
1	19595600	19604799	H3K4me1_15W_peak_732	9200	.	1.50828	6.78318e-15	2.3731e-14	1.44891
1	8502600	8507399	H3K4me1_15W_peak_303	4800	.	1.50836	7.39354e-09	1.4483e-08	1.44898
1	150998000	151014399	H3K4me1_15W_peak_3983	16400	.	1.50839	2.53185e-28	2.23368e-27	1.44902
1	151133200	151138999	H3K4me1_15W_peak_3990	5800	.	1.50848	8.09183e-10	1.74989e-09	1.4491
1	24469400	24473199	H3K4me1_15W_peak_942	3800	.	1.50883	4.57866e-06	6.73802e-06	1.44944
1	150261400	150277399	H3K4me1_15W_peak_3942	16000	.	1.5089	7.85552e-26	6.04354e-25	1.4495
1	120572600	120576399	H3K4me1_15W_peak_3735	3800	.	1.50901	5.22335e-08	9.36293e-08	1.44961
1	203696000	203703799	H3K4me1_15W_peak_5256	7800	.	1.50901	3.59281e-14	1.179e-13	1.44961
1	242203800	242207399	H3K4me1_15W_peak_6267	3600	.	1.50901	5.22335e-08	9.36293e-08	1.44961
1	233652800	233658799	H3K4me1_15W_peak_6137	6000	.	1.50911	6.21841e-10	1.35922e-09	1.4497
1	14459400	14464799	H3K4me1_15W_peak_539	5400	.	1.50942	1.64533e-09	3.44498e-09	1.45
1	183246400	183251999	H3K4me1_15W_peak_4850	5600	.	1.50942	1.64533e-09	3.44498e-09	1.45
1	155452000	155470399	H3K4me1_15W_peak_4126	18400	.	1.50951	5.36633e-29	4.89881e-28	1.45009
1	176555800	176562799	H3K4me1_15W_peak_4677	7000	.	1.50964	6.50174e-13	1.90012e-12	1.45022
1	148329200	148336599	H3K4me1_15W_peak_3855	7400	.	1.50969	5.27106e-11	1.28348e-10	1.45026
1	21648400	21653999	H3K4me1_15W_peak_799	5600	.	1.50976	4.35902e-09	8.7423e-09	1.45033
1	214480200	214484999	H3K4me1_15W_peak_5609	4800	.	1.50981	4.00642e-08	7.27141e-08	1.45038
1	60104600	60108999	H3K4me1_15W_peak_2212	4400	.	1.50989	3.71916e-07	6.10733e-07	1.45045
1	219683400	219687399	H3K4me1_15W_peak_5739	4000	.	1.50989	3.71916e-07	6.10733e-07	1.45045
1	14129000	14132199	H3K4me1_15W_peak_517	3200	.	1.50999	3.49958e-06	5.20884e-06	1.45055
1	46236600	46242599	H3K4me1_15W_peak_1744	6000	.	1.51023	4.05383e-11	9.97945e-11	1.45078
1	81988800	81993599	H3K4me1_15W_peak_2718	4800	.	1.51027	1.06722e-07	1.85252e-07	1.45082
1	178358800	178364799	H3K4me1_15W_peak_4700	6000	.	1.51032	3.67292e-10	8.2219e-10	1.45087
1	32026000	32035999	H3K4me1_15W_peak_1283	10000	.	1.51057	4.7044e-17	1.97463e-16	1.4511
1	203853800	203864199	H3K4me1_15W_peak_5264	10400	.	1.51057	4.7044e-17	1.97463e-16	1.4511
1	6822600	6830999	H3K4me1_15W_peak_221	8400	.	1.51063	3.45948e-12	9.44252e-12	1.45116
1	232471000	232478199	H3K4me1_15W_peak_6120	7200	.	1.51063	3.45948e-12	9.44252e-12	1.45116
1	45590600	45594799	H3K4me1_15W_peak_1707	4200	.	1.5111	8.18173e-08	1.43743e-07	1.45161
1	46033800	46041999	H3K4me1_15W_peak_1734	8200	.	1.5111	2.66221e-12	7.34339e-12	1.45161
1	76838800	76841799	H3K4me1_15W_peak_2609	3000	.	1.5111	2.6754e-06	4.02884e-06	1.45161
1	208879000	208883599	H3K4me1_15W_peak_5501	4600	.	1.5111	8.18173e-08	1.43743e-07	1.45161
1	96058400	96066399	H3K4me1_15W_peak_3187	8000	.	1.51124	7.79366e-13	2.26071e-12	1.45175
1	21608600	21612199	H3K4me1_15W_peak_797	3600	.	1.51142	7.62352e-07	1.21214e-06	1.45192
1	26299000	26303199	H3K4me1_15W_peak_1048	4200	.	1.51142	7.62352e-07	1.21214e-06	1.45192
1	39332000	39336999	H3K4me1_15W_peak_1483	5000	.	1.51156	6.81419e-09	1.33932e-08	1.45205
1	47846000	47854399	H3K4me1_15W_peak_1805	8400	.	1.51171	5.78164e-15	2.03793e-14	1.45221
1	40777400	40781599	H3K4me1_15W_peak_1522	4200	.	1.5119	6.27313e-08	1.11508e-07	1.45238
1	229211000	229215999	H3K4me1_15W_peak_6015	5000	.	1.5119	6.27313e-08	1.11508e-07	1.45238
1	231734800	231738799	H3K4me1_15W_peak_6090	4000	.	1.5119	6.27313e-08	1.11508e-07	1.45238
1	25663600	25674599	H3K4me1_15W_peak_1012	11000	.	1.5121	1.26122e-19	6.41191e-19	1.45257
1	196286600	196290399	H3K4me1_15W_peak_5021	3800	.	1.51216	2.04576e-06	3.11895e-06	1.45263
1	44592400	44597199	H3K4me1_15W_peak_1663	4800	.	1.51223	5.23116e-09	1.03972e-08	1.4527
1	117618800	117624399	H3K4me1_15W_peak_3617	5600	.	1.51248	4.40527e-10	9.78125e-10	1.45294
1	183756000	183761199	H3K4me1_15W_peak_4879	5200	.	1.51248	4.40527e-10	9.78125e-10	1.45294
1	18319800	18322399	H3K4me1_15W_peak_706	2600	.	1.51305	5.50781e-06	8.03658e-06	1.45349
1	24639600	24650399	H3K4me1_15W_peak_948	10800	.	1.51305	1.73095e-18	8.1021e-18	1.45349
1	99770400	99773599	H3K4me1_15W_peak_3297	3200	.	1.51305	5.50781e-06	8.03658e-06	1.45349
1	120634400	120636999	H3K4me1_15W_peak_3739	2600	.	1.51327	4.46815e-07	7.27403e-07	1.4537
1	202843200	202846999	H3K4me1_15W_peak_5200	3800	.	1.51327	4.46815e-07	7.27403e-07	1.4537
1	109481800	109486199	H3K4me1_15W_peak_3414	4400	.	1.51342	3.68896e-08	6.71648e-08	1.45385
1	182842200	182846599	H3K4me1_15W_peak_4820	4400	.	1.51357	8.94767e-10	1.92655e-09	1.45399
1	14308600	14311399	H3K4me1_15W_peak_527	2800	.	1.51415	4.20788e-06	6.21345e-06	1.45455
1	62160000	62164599	H3K4me1_15W_peak_2341	4600	.	1.51415	2.82932e-08	5.21305e-08	1.45455
1	179869200	179875999	H3K4me1_15W_peak_4743	6800	.	1.51415	5.8256e-11	1.41169e-10	1.45455
1	29200400	29204399	H3K4me1_15W_peak_1171	4000	.	1.51415	8.17444e-09	1.59372e-08	1.45455
1	201137600	201144199	H3K4me1_15W_peak_5101	6600	.	1.5146	3.82193e-12	1.03928e-11	1.45498
1	25481000	25486799	H3K4me1_15W_peak_998	5800	.	1.51472	5.28084e-10	1.16337e-09	1.45509
1	80888800	80893599	H3K4me1_15W_peak_2679	4800	.	1.5148	6.27396e-09	1.23745e-08	1.45517
1	232515400	232519999	H3K4me1_15W_peak_6122	4600	.	1.51492	7.5285e-08	1.32814e-07	1.45528
1	198253400	198256799	H3K4me1_15W_peak_5045	3400	.	1.51509	9.15726e-07	1.44532e-06	1.45545
1	50566000	50571999	H3K4me1_15W_peak_1849	6000	.	1.51514	3.44383e-11	8.54273e-11	1.4555
1	51615800	51623399	H3K4me1_15W_peak_1871	7600	.	1.51514	3.44383e-11	8.54273e-11	1.4555
1	32692400	32695399	H3K4me1_15W_peak_1320	3000	.	1.5152	3.21552e-06	4.80329e-06	1.45556
1	162819600	162822799	H3K4me1_15W_peak_4326	3200	.	1.5152	3.21552e-06	4.80329e-06	1.45556
1	21615600	21628199	H3K4me1_15W_peak_798	12600	.	1.51528	3.76881e-22	2.2907e-21	1.45564
1	169475600	169488599	H3K4me1_15W_peak_4456	13000	.	1.51542	4.92347e-20	2.5786e-19	1.45576
1	224112200	224118399	H3K4me1_15W_peak_5808	6200	.	1.51571	9.07846e-11	2.15997e-10	1.45604
1	150315000	150323799	H3K4me1_15W_peak_3946	8800	.	1.51573	1.49466e-13	4.6295e-13	1.45607
1	206735600	206743799	H3K4me1_15W_peak_5418	8200	.	1.51573	1.49466e-13	4.6295e-13	1.45607
1	81942800	81948799	H3K4me1_15W_peak_2716	6000	.	1.51581	3.11744e-10	7.02223e-10	1.45614
1	81063200	81075399	H3K4me1_15W_peak_2686	12200	.	1.51586	4.9898e-18	2.25756e-17	1.45619
1	81237200	81240599	H3K4me1_15W_peak_2689	3400	.	1.51599	7.00751e-07	1.11839e-06	1.45631
1	244854000	244857199	H3K4me1_15W_peak_6306	3200	.	1.51599	7.00751e-07	1.11839e-06	1.45631
1	218746600	218753199	H3K4me1_15W_peak_5670	6600	.	1.51609	2.03618e-11	5.15739e-11	1.45641
1	153862200	153870599	H3K4me1_15W_peak_4045	8400	.	1.5166	3.01951e-13	9.08001e-13	1.4569
1	62046600	62050599	H3K4me1_15W_peak_2332	4000	.	1.51685	5.36337e-07	8.66154e-07	1.45714
1	153872400	153875599	H3K4me1_15W_peak_4046	3200	.	1.51717	1.87898e-06	2.8742e-06	1.45745
1	205860000	205865799	H3K4me1_15W_peak_5347	5800	.	1.51724	2.17883e-09	4.50522e-09	1.45752
1	235982400	235989399	H3K4me1_15W_peak_6216	7000	.	1.51744	9.25999e-12	2.42857e-11	1.45771
1	18819400	18821999	H3K4me1_15W_peak_712	2600	.	1.51757	6.61826e-06	9.5744e-06	1.45783
1	25815400	25822999	H3K4me1_15W_peak_1027	7600	.	1.51757	4.04083e-14	1.3201e-13	1.45783
1	117062600	117065599	H3K4me1_15W_peak_3601	3000	.	1.51757	6.61826e-06	9.5744e-06	1.45783
1	181776400	181779199	H3K4me1_15W_peak_4778	2800	.	1.51757	6.61826e-06	9.5744e-06	1.45783
1	206649400	206655799	H3K4me1_15W_peak_5411	6400	.	1.51764	3.17053e-11	7.89072e-11	1.45789
1	55652600	55662799	H3K4me1_15W_peak_2036	10200	.	1.51765	1.79423e-16	7.18633e-16	1.45791
1	29899600	29903199	H3K4me1_15W_peak_1190	3600	.	1.51769	4.10567e-07	6.70966e-07	1.45794
1	83511800	83518799	H3K4me1_15W_peak_2753	7000	.	1.51769	2.08326e-12	5.80654e-12	1.45794
1	76072600	76077199	H3K4me1_15W_peak_2596	4600	.	1.51776	2.60178e-08	4.81476e-08	1.45802
1	63008400	63015599	H3K4me1_15W_peak_2363	7200	.	1.51788	7.12158e-12	1.88646e-11	1.45813
1	157038600	157049199	H3K4me1_15W_peak_4220	10600	.	1.51809	3.13914e-17	1.33769e-16	1.45833
1	96931000	96936599	H3K4me1_15W_peak_3224	5600	.	1.51837	1.28458e-09	2.71918e-09	1.4586
1	18636000	18638999	H3K4me1_15W_peak_709	3000	.	1.5186	5.05403e-06	7.40365e-06	1.45882
1	148858400	148861399	H3K4me1_15W_peak_3883	3000	.	1.5188	6.91907e-08	1.2247e-07	1.45902
1	169067400	169078399	H3K4me1_15W_peak_4449	11000	.	1.51891	1.43618e-17	6.27954e-17	1.45912
1	37685600	37693999	H3K4me1_15W_peak_1447	8400	.	1.51894	1.41967e-14	4.82757e-14	1.45914
1	167596400	167605199	H3K4me1_15W_peak_4390	8800	.	1.51902	2.13962e-13	6.53562e-13	1.45923
1	3480200	3485199	H3K4me1_15W_peak_166	5000	.	1.51906	1.5305e-08	2.89911e-08	1.45926
1	186647400	186651999	H3K4me1_15W_peak_4981	4600	.	1.51906	1.5305e-08	2.89911e-08	1.45926
1	227231800	227236399	H3K4me1_15W_peak_5921	4600	.	1.51906	1.5305e-08	2.89911e-08	1.45926
1	43386800	43394399	H3K4me1_15W_peak_1615	7600	.	1.51938	1.64664e-13	5.0852e-13	1.45957
1	228464000	228466999	H3K4me1_15W_peak_5978	3000	.	1.51959	3.86051e-06	5.72282e-06	1.45977
1	157150600	157158799	H3K4me1_15W_peak_4223	8200	.	1.51964	5.61566e-13	1.64884e-12	1.45982
1	16918400	16954399	H3K4me1_15W_peak_686	36000	.	1.51974	1.28614e-80	6.50956e-79	1.45991
1	59363600	59374399	H3K4me1_15W_peak_2166	10800	.	1.51977	1.49476e-18	7.03288e-18	1.45994
1	100967200	100970199	H3K4me1_15W_peak_3321	3000	.	1.51983	8.40639e-07	1.33118e-06	1.46
1	1964000	1968599	H3K4me1_15W_peak_83	4600	.	1.52016	4.06542e-08	7.37284e-08	1.46032
1	89833400	89837799	H3K4me1_15W_peak_3022	4400	.	1.52016	4.06542e-08	7.37284e-08	1.46032
1	228144400	228152599	H3K4me1_15W_peak_5967	8200	.	1.52048	1.69721e-14	5.73644e-14	1.46063
1	2037800	2040999	H3K4me1_15W_peak_86	3200	.	1.52053	2.94957e-06	4.42223e-06	1.46067
1	110051800	110068199	H3K4me1_15W_peak_3450	16400	.	1.52062	1.7833e-26	1.4189e-25	1.46076
1	87831600	87835599	H3K4me1_15W_peak_2962	4000	.	1.52064	6.43189e-07	1.03023e-06	1.46078
1	156501200	156515999	H3K4me1_15W_peak_4191	14800	.	1.52071	5.02369e-24	3.45881e-23	1.46085
1	207022200	207026999	H3K4me1_15W_peak_5425	4800	.	1.52091	1.53774e-09	3.2301e-09	1.46104
1	11932400	11938799	H3K4me1_15W_peak_463	6400	.	1.52106	8.7273e-13	2.51873e-12	1.46119
1	9958400	9961599	H3K4me1_15W_peak_385	3200	.	1.52143	2.25411e-06	3.42032e-06	1.46154
1	11132000	11137199	H3K4me1_15W_peak_440	5200	.	1.52143	1.18064e-09	2.50912e-09	1.46154
1	28170600	28175799	H3K4me1_15W_peak_1128	5200	.	1.52143	5.30229e-09	1.05355e-08	1.46154
1	61301000	61303799	H3K4me1_15W_peak_2287	2800	.	1.52143	2.25411e-06	3.42032e-06	1.46154
1	120244800	120250199	H3K4me1_15W_peak_3719	5400	.	1.52143	2.63688e-10	5.98589e-10	1.46154
1	148302800	148307999	H3K4me1_15W_peak_3854	5200	.	1.52143	2.38982e-08	4.43741e-08	1.46154
1	148386400	148389799	H3K4me1_15W_peak_3857	3400	.	1.52143	2.25411e-06	3.42032e-06	1.46154
1	155408400	155411399	H3K4me1_15W_peak_4124	3000	.	1.52143	2.25411e-06	3.42032e-06	1.46154
1	218468800	218487799	H3K4me1_15W_peak_5644	19000	.	1.52143	2.55697e-28	2.25461e-27	1.46154
1	225486800	225493799	H3K4me1_15W_peak_5830	7000	.	1.52143	2.98029e-12	8.17819e-12	1.46154
1	116866200	116876599	H3K4me1_15W_peak_3587	10400	.	1.52167	3.59193e-18	1.64263e-17	1.46177
1	21147000	21156599	H3K4me1_15W_peak_772	9600	.	1.52169	6.95348e-17	2.87885e-16	1.46179
1	55825600	55841599	H3K4me1_15W_peak_2048	16000	.	1.52179	4.62596e-24	3.19086e-23	1.46188
1	165229800	165237799	H3K4me1_15W_peak_4364	8000	.	1.52179	5.16543e-13	1.52236e-12	1.46188
1	120080400	120101999	H3K4me1_15W_peak_3710	21600	.	1.52195	9.57112e-40	1.44663e-38	1.46204
1	143957200	143961199	H3K4me1_15W_peak_3767	4000	.	1.52218	3.76729e-07	6.18212e-07	1.46226
1	81483200	81486999	H3K4me1_15W_peak_2696	3800	.	1.52229	1.72303e-06	2.64534e-06	1.46237
1	52694800	52701199	H3K4me1_15W_peak_1889	6400	.	1.52235	1.55628e-10	3.61663e-10	1.46243
1	200665800	200672999	H3K4me1_15W_peak_5079	7200	.	1.52255	1.35605e-12	3.84248e-12	1.46262
1	32100600	32118599	H3K4me1_15W_peak_1291	18000	.	1.52268	2.67103e-27	2.22911e-26	1.46275
1	54464400	54470599	H3K4me1_15W_peak_1967	6200	.	1.52283	2.35262e-13	7.15861e-13	1.46288
1	2439600	2443799	H3K4me1_15W_peak_108	4200	.	1.52291	5.34569e-10	1.1772e-09	1.46296
1	6802000	6806199	H3K4me1_15W_peak_219	4200	.	1.52291	2.88393e-07	4.79275e-07	1.46296
1	67937400	67941199	H3K4me1_15W_peak_2549	3800	.	1.52291	2.88393e-07	4.79275e-07	1.46296
1	218623000	218626599	H3K4me1_15W_peak_5657	3600	.	1.52291	2.88393e-07	4.79275e-07	1.46296
1	225420400	225430799	H3K4me1_15W_peak_5824	10400	.	1.52308	7.5204e-19	3.61321e-18	1.46313
1	182737400	182740199	H3K4me1_15W_peak_4812	2800	.	1.52311	1.31735e-06	2.04569e-06	1.46316
1	155087800	155097999	H3K4me1_15W_peak_4106	10200	.	1.52315	3.30485e-18	1.51488e-17	1.46319
1	33173400	33181399	H3K4me1_15W_peak_1347	8000	.	1.52316	1.8102e-13	5.56788e-13	1.4632
1	3588600	3593199	H3K4me1_15W_peak_173	4600	.	1.52338	4.8674e-08	8.75279e-08	1.46341
1	218533200	218537799	H3K4me1_15W_peak_5649	4600	.	1.52355	1.83956e-09	3.83348e-09	1.46358
1	32069800	32072999	H3K4me1_15W_peak_1287	3200	.	1.52361	2.20805e-07	3.71147e-07	1.46364
1	174293600	174297799	H3K4me1_15W_peak_4628	4200	.	1.52361	2.20805e-07	3.71147e-07	1.46364
1	28064600	28073999	H3K4me1_15W_peak_1126	9400	.	1.52391	1.67132e-16	6.7101e-16	1.46392
1	59715000	59721799	H3K4me1_15W_peak_2192	6800	.	1.52391	1.21781e-11	3.15697e-11	1.46392
1	3672800	3675599	H3K4me1_15W_peak_178	2800	.	1.52429	4.62929e-06	6.80722e-06	1.46429
1	60283800	60287999	H3K4me1_15W_peak_2226	4200	.	1.52429	1.69084e-07	2.87496e-07	1.46429
1	146060600	146064399	H3K4me1_15W_peak_3822	3800	.	1.52429	1.69084e-07	2.87496e-07	1.46429
1	150324600	150327399	H3K4me1_15W_peak_3947	2800	.	1.52429	4.62929e-06	6.80722e-06	1.46429
1	19618400	19623999	H3K4me1_15W_peak_733	5600	.	1.52429	9.36233e-12	2.45408e-11	1.46429
1	203122800	203136399	H3K4me1_15W_peak_5215	13600	.	1.52456	1.95301e-22	1.21118e-21	1.46455
1	30257800	30260799	H3K4me1_15W_peak_1194	3000	.	1.52466	7.70533e-07	1.22442e-06	1.46465
1	62993800	62997799	H3K4me1_15W_peak_2362	4000	.	1.52466	7.70533e-07	1.22442e-06	1.46465
1	201466000	201471999	H3K4me1_15W_peak_5121	6000	.	1.52466	7.19792e-12	1.90627e-11	1.46465
1	7415400	7425199	H3K4me1_15W_peak_242	9800	.	1.525	1.02956e-17	4.55189e-17	1.46497
1	32037200	32043199	H3K4me1_15W_peak_1284	6000	.	1.52515	1.42913e-10	3.33208e-10	1.46512
1	202511800	202516399	H3K4me1_15W_peak_5183	4600	.	1.52515	2.19257e-08	4.08539e-08	1.46512
1	33759600	33772599	H3K4me1_15W_peak_1367	13000	.	1.52534	1.71709e-21	9.97988e-21	1.4653
1	39212000	39215199	H3K4me1_15W_peak_1479	3200	.	1.52539	5.89472e-07	9.47499e-07	1.46535
1	227864600	227868399	H3K4me1_15W_peak_5954	3800	.	1.52539	5.89472e-07	9.47499e-07	1.46535
1	85227400	85236199	H3K4me1_15W_peak_2792	8800	.	1.52543	5.03949e-15	1.78548e-14	1.46538
1	154760000	154765399	H3K4me1_15W_peak_4080	5400	.	1.52546	6.39032e-10	1.39539e-09	1.46541
1	117818800	117830599	H3K4me1_15W_peak_3634	11800	.	1.52552	1.32366e-21	7.74942e-21	1.46547
1	146403200	146407399	H3K4me1_15W_peak_3843	4200	.	1.52557	9.91932e-08	1.72764e-07	1.46552
1	39025600	39031599	H3K4me1_15W_peak_1466	6000	.	1.52567	1.8926e-11	4.81208e-11	1.46561
1	145285600	145289199	H3K4me1_15W_peak_3803	3600	.	1.52571	1.68114e-08	3.17106e-08	1.46565
1	109370600	109374999	H3K4me1_15W_peak_3407	4400	.	1.52582	2.86548e-09	5.84888e-09	1.46575
1	169121200	169125999	H3K4me1_15W_peak_4453	4800	.	1.52582	2.86548e-09	5.84888e-09	1.46575
1	181600	191999	H3K4me1_15W_peak_4	10400	.	1.52589	6.84376e-30	6.5464e-29	1.46583
1	167629000	167637799	H3K4me1_15W_peak_4391	8800	.	1.52593	1.71348e-14	5.78801e-14	1.46586
1	201252200	201255399	H3K4me1_15W_peak_5108	3200	.	1.52598	2.70095e-06	4.06541e-06	1.46591
1	205657400	205662999	H3K4me1_15W_peak_5332	5600	.	1.52598	8.43505e-11	2.01247e-10	1.46591
1	223484000	223493199	H3K4me1_15W_peak_5795	9200	.	1.52598	2.98652e-15	1.07885e-14	1.46591
1	155476400	155482999	H3K4me1_15W_peak_4128	6600	.	1.52609	2.51587e-12	6.95347e-12	1.46602
1	182587800	182590799	H3K4me1_15W_peak_4802	3000	.	1.52609	4.5104e-07	7.33616e-07	1.46602
1	144891800	144901399	H3K4me1_15W_peak_3778	9600	.	1.52615	4.89969e-19	2.38911e-18	1.46608
1	11792200	11812399	H3K4me1_15W_peak_458	20200	.	1.52643	1.34522e-32	1.47655e-31	1.46634
1	228688400	228694199	H3K4me1_15W_peak_5982	5800	.	1.52677	2.89377e-10	6.54568e-10	1.46667
1	86831200	86834399	H3K4me1_15W_peak_2897	3200	.	1.52677	2.06385e-06	3.14429e-06	1.46667
1	161113400	161121599	H3K4me1_15W_peak_4255	8200	.	1.52677	4.48653e-14	1.45903e-13	1.46667
1	205961000	205963399	H3K4me1_15W_peak_5353	2400	.	1.52677	2.06385e-06	3.14429e-06	1.46667
1	225915800	225918599	H3K4me1_15W_peak_5862	2800	.	1.52677	2.06385e-06	3.14429e-06	1.46667
1	245415600	245424399	H3K4me1_15W_peak_6317	8800	.	1.52701	1.83292e-16	7.33328e-16	1.4669
1	2908800	2915199	H3K4me1_15W_peak_121	6400	.	1.52718	2.22248e-10	5.08499e-10	1.46707
1	22053200	22068199	H3K4me1_15W_peak_818	15000	.	1.52722	5.37464e-25	3.92356e-24	1.46711
1	205703800	205725799	H3K4me1_15W_peak_5337	22000	.	1.52737	1.28845e-36	1.7081e-35	1.46725
1	54883000	54892599	H3K4me1_15W_peak_1984	9600	.	1.52771	8.37077e-17	3.4403e-16	1.46758
1	56119000	56125599	H3K4me1_15W_peak_2068	6600	.	1.52773	6.76773e-13	1.97357e-12	1.46759
1	9500400	9505399	H3K4me1_15W_peak_366	5000	.	1.52789	3.41946e-08	6.24721e-08	1.46774
1	1098400	1101999	H3K4me1_15W_peak_24	3600	.	1.52804	2.02267e-07	3.41193e-07	1.46789
1	115552400	115559199	H3K4me1_15W_peak_3556	6800	.	1.52804	5.20528e-13	1.53322e-12	1.46789
1	207694200	207697799	H3K4me1_15W_peak_5437	3600	.	1.52804	2.02267e-07	3.41193e-07	1.46789
1	218772800	218776599	H3K4me1_15W_peak_5673	3800	.	1.52804	2.02267e-07	3.41193e-07	1.46789
1	81293200	81300199	H3K4me1_15W_peak_2691	7000	.	1.52813	3.00304e-12	8.23899e-12	1.46798
1	81278000	81281599	H3K4me1_15W_peak_2690	3600	.	1.52824	1.20587e-06	1.88061e-06	1.46809
1	150296400	150299399	H3K4me1_15W_peak_3944	3000	.	1.52824	1.20587e-06	1.88061e-06	1.46809
1	201970400	201973199	H3K4me1_15W_peak_5154	2800	.	1.52824	1.20587e-06	1.88061e-06	1.46809
1	85743400	85748799	H3K4me1_15W_peak_2837	5400	.	1.52852	5.86072e-10	1.28374e-09	1.46835
1	202719200	202726999	H3K4me1_15W_peak_5194	7800	.	1.52852	5.35265e-14	1.72759e-13	1.46835
1	15363400	15375199	H3K4me1_15W_peak_609	11800	.	1.52856	1.22272e-19	6.22434e-19	1.46839
1	59555400	59559799	H3K4me1_15W_peak_2182	4400	.	1.52864	1.54871e-07	2.64287e-07	1.46847
1	107356800	107360399	H3K4me1_15W_peak_3368	3600	.	1.52864	1.54871e-07	2.64287e-07	1.46847
1	209825400	209830999	H3K4me1_15W_peak_5531	5600	.	1.52871	3.42348e-09	6.93556e-09	1.46853
1	224612000	224617199	H3K4me1_15W_peak_5820	5200	.	1.52871	3.42348e-09	6.93556e-09	1.46853
1	234629800	234640199	H3K4me1_15W_peak_6161	10400	.	1.52873	3.97282e-18	1.81049e-17	1.46855
1	10223600	10229199	H3K4me1_15W_peak_404	5600	.	1.52875	7.73771e-11	1.85284e-10	1.46857
1	61555600	61563399	H3K4me1_15W_peak_2305	7800	.	1.52894	2.36889e-13	7.20565e-13	1.46875
1	151095600	151100199	H3K4me1_15W_peak_3988	4600	.	1.52922	1.186e-07	2.04837e-07	1.46903
1	10460000	10462799	H3K4me1_15W_peak_415	2800	.	1.52934	5.5437e-06	8.08659e-06	1.46914
1	93771200	93776999	H3K4me1_15W_peak_3080	5800	.	1.52934	3.45519e-10	7.75294e-10	1.46914
1	119859000	119864999	H3K4me1_15W_peak_3693	6000	.	1.52934	3.45519e-10	7.75294e-10	1.46914
1	229112000	229132999	H3K4me1_15W_peak_6008	21000	.	1.52938	9.47585e-36	1.20831e-34	1.46917
1	27047600	27063199	H3K4me1_15W_peak_1077	15600	.	1.5296	1.98355e-24	1.4017e-23	1.46939
1	19034400	19037599	H3K4me1_15W_peak_717	3200	.	1.5296	7.05169e-07	1.12491e-06	1.46939
1	208922600	208927399	H3K4me1_15W_peak_5504	4800	.	1.5296	2.01568e-09	4.1849e-09	1.46939
1	94210600	94221199	H3K4me1_15W_peak_3106	10600	.	1.52968	2.51773e-15	9.15268e-15	1.46947
1	94815000	94826199	H3K4me1_15W_peak_3147	11200	.	1.53011	6.39618e-19	3.08922e-18	1.46988
1	96978200	96981999	H3K4me1_15W_peak_3229	3800	.	1.53033	6.95826e-08	1.23081e-07	1.47009
1	150233000	150238999	H3K4me1_15W_peak_3938	6000	.	1.53052	2.07214e-11	5.2469e-11	1.47027
1	85416200	85430999	H3K4me1_15W_peak_2810	14800	.	1.53071	1.82151e-24	1.29151e-23	1.47045
1	109248600	109259199	H3K4me1_15W_peak_3402	10600	.	1.53085	1.23477e-17	5.42922e-17	1.47059
1	120452000	120455199	H3K4me1_15W_peak_3725	3200	.	1.53085	3.23211e-06	4.82551e-06	1.47059
1	150793400	150796799	H3K4me1_15W_peak_3974	3400	.	1.53085	4.12695e-07	6.7421e-07	1.47059
1	182576800	182580799	H3K4me1_15W_peak_4800	4000	.	1.53085	4.12695e-07	6.7421e-07	1.47059
1	223761000	223763599	H3K4me1_15W_peak_5805	2600	.	1.53085	3.23211e-06	4.82551e-06	1.47059
1	236506000	236511799	H3K4me1_15W_peak_6223	5800	.	1.53085	1.59241e-11	4.07891e-11	1.47059
1	244672400	244681599	H3K4me1_15W_peak_6301	9200	.	1.53085	6.80561e-16	2.59577e-15	1.47059
1	222895600	222899799	H3K4me1_15W_peak_5776	4200	.	1.53136	4.08469e-08	7.40231e-08	1.47107
1	16065400	16084199	H3K4me1_15W_peak_647	18800	.	1.53147	3.52967e-32	3.78681e-31	1.47119
1	117186400	117189799	H3K4me1_15W_peak_3606	3400	.	1.53155	2.46888e-06	3.73007e-06	1.47126
1	202613400	202623999	H3K4me1_15W_peak_5189	10600	.	1.53155	7.93977e-20	4.09858e-19	1.47126
1	55063000	55067799	H3K4me1_15W_peak_1996	4800	.	1.53163	5.36977e-10	1.1821e-09	1.47134
1	165151800	165156399	H3K4me1_15W_peak_4361	4600	.	1.53172	4.0868e-09	8.20991e-09	1.47143
1	88268800	88277599	H3K4me1_15W_peak_3000	8800	.	1.53185	1.32449e-14	4.5181e-14	1.47154
1	186847400	186851399	H3K4me1_15W_peak_4985	4000	.	1.532	2.41703e-07	4.04646e-07	1.4717
1	205203000	205214599	H3K4me1_15W_peak_5304	11600	.	1.532	2.5777e-18	1.19182e-17	1.4717
1	162059800	162066799	H3K4me1_15W_peak_4301	7000	.	1.53228	5.69235e-13	1.6704e-12	1.47196
1	3554800	3563599	H3K4me1_15W_peak_172	8800	.	1.53232	7.84331e-15	2.72868e-14	1.472
1	62312200	62320599	H3K4me1_15W_peak_2346	8400	.	1.53235	1.09117e-16	4.44344e-16	1.47203
1	154602600	154609599	H3K4me1_15W_peak_4070	7000	.	1.53255	4.3776e-13	1.29824e-12	1.47222
1	11016400	11021199	H3K4me1_15W_peak_433	4800	.	1.53278	1.83893e-08	3.45609e-08	1.47244
1	116982200	116993399	H3K4me1_15W_peak_3596	11200	.	1.53283	6.71844e-18	3.01253e-17	1.47249
1	51664200	51666999	H3K4me1_15W_peak_1873	2800	.	1.53287	1.44161e-06	2.22933e-06	1.47253
1	53852800	53856199	H3K4me1_15W_peak_1939	3400	.	1.53287	1.44161e-06	2.22933e-06	1.47253
1	156761400	156764599	H3K4me1_15W_peak_4205	3200	.	1.53287	1.44161e-06	2.22933e-06	1.47253
1	205603400	205606399	H3K4me1_15W_peak_5326	3000	.	1.53287	1.44161e-06	2.22933e-06	1.47253
1	203258200	203268199	H3K4me1_15W_peak_5222	10000	.	1.5329	6.9899e-19	3.36751e-18	1.47256
1	109789400	109797199	H3K4me1_15W_peak_3434	7800	.	1.53316	2.66518e-14	8.85275e-14	1.4728
1	28947800	28952599	H3K4me1_15W_peak_1160	4800	.	1.53322	1.40974e-08	2.68156e-08	1.47287
1	88295200	88303799	H3K4me1_15W_peak_3003	8600	.	1.53322	2.75136e-15	9.96985e-15	1.47287
1	85705000	85712199	H3K4me1_15W_peak_2833	7200	.	1.53339	2.0506e-14	6.87933e-14	1.47303
1	114214600	114221799	H3K4me1_15W_peak_3517	7200	.	1.53348	1.45886e-11	3.75102e-11	1.47312
1	91650600	91654199	H3K4me1_15W_peak_3040	3600	.	1.53358	1.08469e-07	1.8808e-07	1.47321
1	68309400	68314799	H3K4me1_15W_peak_2567	5400	.	1.53371	1.08691e-09	2.31782e-09	1.47333
1	162781200	162786999	H3K4me1_15W_peak_4324	5800	.	1.53375	1.10076e-10	2.59404e-10	1.47337
1	108658600	108665999	H3K4me1_15W_peak_3386	7400	.	1.53407	8.4545e-11	2.01691e-10	1.47368
1	161164400	161169199	H3K4me1_15W_peak_4259	4800	.	1.53407	8.34197e-10	1.80154e-09	1.47368
1	22100400	22125199	H3K4me1_15W_peak_821	24800	.	1.53414	2.65754e-41	4.24432e-40	1.47375
1	14764800	14781199	H3K4me1_15W_peak_561	16400	.	1.53451	5.75942e-28	4.99168e-27	1.4741
1	16505800	16518599	H3K4me1_15W_peak_676	12800	.	1.53462	4.43686e-33	4.9753e-32	1.47421
1	96832000	96835599	H3K4me1_15W_peak_3221	3600	.	1.53464	6.44313e-07	1.03169e-06	1.47423
1	153984400	153987399	H3K4me1_15W_peak_4056	3000	.	1.53464	6.44313e-07	1.03169e-06	1.47423
1	155790800	155794199	H3K4me1_15W_peak_4150	3400	.	1.53464	6.44313e-07	1.03169e-06	1.47423
1	117786200	117788799	H3K4me1_15W_peak_3630	2600	.	1.53477	6.62872e-06	9.58839e-06	1.47436
1	26274600	26287599	H3K4me1_15W_peak_1047	13000	.	1.53491	2.56939e-22	1.58131e-21	1.47449
1	150616400	150635599	H3K4me1_15W_peak_3962	19200	.	1.53491	1.93159e-32	2.10043e-31	1.47449
1	212029800	212037199	H3K4me1_15W_peak_5571	7400	.	1.535	3.17381e-14	1.04705e-13	1.47458
1	64583600	64590399	H3K4me1_15W_peak_2429	6800	.	1.53508	3.08393e-13	9.26899e-13	1.47465
1	113675600	113679399	H3K4me1_15W_peak_3494	3800	.	1.53518	4.92824e-07	7.98677e-07	1.47475
1	87201200	87208999	H3K4me1_15W_peak_2915	7800	.	1.53532	2.3717e-13	7.21373e-13	1.47489
1	53535200	53538799	H3K4me1_15W_peak_1920	3600	.	1.53544	3.73465e-08	6.79553e-08	1.475
1	77279800	77285399	H3K4me1_15W_peak_2619	5600	.	1.53544	2.89685e-10	6.55173e-10	1.475
1	177159600	177163799	H3K4me1_15W_peak_4681	4200	.	1.53563	2.86803e-09	5.85328e-09	1.47518
1	108743800	108748399	H3K4me1_15W_peak_3388	4600	.	1.53587	2.86177e-08	5.27009e-08	1.47541
1	46618400	46626399	H3K4me1_15W_peak_1757	8000	.	1.53602	1.07901e-13	3.38817e-13	1.47556
1	35713200	35723799	H3K4me1_15W_peak_1400	10600	.	1.53608	4.52426e-19	2.21011e-18	1.47561
1	43314600	43318799	H3K4me1_15W_peak_1610	4200	.	1.53628	2.19319e-08	4.08616e-08	1.47581
1	170817600	170820999	H3K4me1_15W_peak_4526	3400	.	1.53628	2.19319e-08	4.08616e-08	1.47581
1	8508200	8534599	H3K4me1_15W_peak_304	26400	.	1.53662	1.40767e-45	2.65323e-44	1.47613
1	39729200	39731799	H3K4me1_15W_peak_1496	2600	.	1.53668	2.94916e-06	4.42247e-06	1.47619
1	53014200	53016599	H3K4me1_15W_peak_1895	2400	.	1.53668	2.94916e-06	4.42247e-06	1.47619
1	96702800	96712999	H3K4me1_15W_peak_3214	10200	.	1.53686	2.39029e-16	9.47005e-16	1.47636
1	226580200	226586399	H3K4me1_15W_peak_5893	6200	.	1.53697	7.73524e-11	1.85244e-10	1.47647
1	145996400	146008799	H3K4me1_15W_peak_3818	12400	.	1.53707	4.71551e-22	2.84772e-21	1.47656
1	243284400	243288799	H3K4me1_15W_peak_6274	4400	.	1.53707	1.2886e-08	2.45911e-08	1.47656
1	53222200	53226599	H3K4me1_15W_peak_1904	4400	.	1.53714	1.68996e-07	2.87408e-07	1.47664
1	178290800	178295199	H3K4me1_15W_peak_4697	4400	.	1.53714	1.68996e-07	2.87408e-07	1.47664
1	218446000	218452199	H3K4me1_15W_peak_5640	6200	.	1.53719	4.6577e-12	1.25612e-11	1.47668
1	56226000	56235199	H3K4me1_15W_peak_2077	9200	.	1.53721	1.41646e-16	5.71198e-16	1.4767
1	39125200	39127799	H3K4me1_15W_peak_1471	2600	.	1.53726	2.25262e-06	3.41883e-06	1.47674
1	78711800	78716599	H3K4me1_15W_peak_2661	4800	.	1.53744	9.87906e-09	1.9082e-08	1.47692
1	184339600	184344799	H3K4me1_15W_peak_4903	5200	.	1.53744	9.87906e-09	1.9082e-08	1.47692
1	230713200	230719999	H3K4me1_15W_peak_6051	6800	.	1.53744	3.57988e-12	9.75576e-12	1.47692
1	201643600	201647399	H3K4me1_15W_peak_5134	3800	.	1.53759	1.29378e-07	2.22798e-07	1.47706
1	218590400	218594199	H3K4me1_15W_peak_5654	3800	.	1.53759	1.29378e-07	2.22798e-07	1.47706
1	92773000	92781799	H3K4me1_15W_peak_3057	8800	.	1.53763	1.05239e-15	3.94706e-15	1.4771
1	56025400	56046599	H3K4me1_15W_peak_2064	21200	.	1.53765	5.55965e-34	6.52483e-33	1.47712
1	170138800	170142199	H3K4me1_15W_peak_4478	3400	.	1.53781	1.72103e-06	2.64276e-06	1.47727
1	184559800	184566199	H3K4me1_15W_peak_4920	6400	.	1.53781	1.66949e-13	5.15207e-13	1.47727
1	44678600	44689599	H3K4me1_15W_peak_1669	11000	.	1.53796	3.06567e-18	1.40897e-17	1.47742
1	170414400	170421999	H3K4me1_15W_peak_4497	7600	.	1.53802	1.28396e-13	4.00103e-13	1.47748
1	200524200	200527599	H3K4me1_15W_peak_5074	3400	.	1.53802	9.9063e-08	1.72564e-07	1.47748
1	39199000	39206399	H3K4me1_15W_peak_1477	7400	.	1.5381	7.83294e-15	2.72541e-14	1.47755
1	14925000	14934999	H3K4me1_15W_peak_576	10000	.	1.53816	1.45877e-19	7.38446e-19	1.47761
1	103718800	103722599	H3K4me1_15W_peak_3362	3800	.	1.53826	3.45003e-10	7.74307e-10	1.47771
1	160203800	160215999	H3K4me1_15W_peak_4246	12200	.	1.5383	1.12367e-19	5.73381e-19	1.47774
1	99714200	99717599	H3K4me1_15W_peak_3295	3400	.	1.53833	1.3152e-06	2.04266e-06	1.47778
1	36274800	36290399	H3K4me1_15W_peak_1419	15600	.	1.53838	5.27357e-28	4.58002e-27	1.47782
1	44647200	44650799	H3K4me1_15W_peak_1666	3600	.	1.53844	7.5863e-08	1.3381e-07	1.47788
1	47901800	47908999	H3K4me1_15W_peak_1810	7200	.	1.53844	7.5952e-14	2.41791e-13	1.47788
1	43381400	43385799	H3K4me1_15W_peak_1614	4400	.	1.5385	4.4545e-09	8.92141e-09	1.47794
1	38044800	38048999	H3K4me1_15W_peak_1456	4200	.	1.53884	5.8105e-08	1.03676e-07	1.47826
1	228918000	228922399	H3K4me1_15W_peak_5994	4400	.	1.53884	3.41653e-09	6.92199e-09	1.47826
1	208058600	208065799	H3K4me1_15W_peak_5459	7200	.	1.53903	3.45654e-14	1.1354e-13	1.47845
1	168340400	168346799	H3K4me1_15W_peak_4416	6400	.	1.53911	1.56134e-10	3.62752e-10	1.47853
1	219199000	219205399	H3K4me1_15W_peak_5702	6400	.	1.53939	1.19891e-10	2.81583e-10	1.47879
1	229016000	229020999	H3K4me1_15W_peak_6000	5000	.	1.53939	1.19891e-10	2.81583e-10	1.47879
1	14982000	14988999	H3K4me1_15W_peak_580	7000	.	1.53955	5.54195e-12	1.4831e-11	1.47895
1	96555800	96563199	H3K4me1_15W_peak_3212	7400	.	1.53955	5.54195e-12	1.4831e-11	1.47895
1	55804000	55807199	H3K4me1_15W_peak_2047	3200	.	1.53978	5.87736e-07	9.45077e-07	1.47917
1	98475600	98481999	H3K4me1_15W_peak_3275	6400	.	1.53991	7.07059e-11	1.6988e-10	1.47929
1	110077800	110096399	H3K4me1_15W_peak_3452	18600	.	1.53994	4.89948e-30	4.72716e-29	1.47932
1	30285800	30293999	H3K4me1_15W_peak_1197	8200	.	1.53996	9.3136e-15	3.22164e-14	1.47934
1	225858400	225862799	H3K4me1_15W_peak_5858	4400	.	1.53996	2.61294e-08	4.83416e-08	1.47934
1	3605800	3617599	H3K4me1_15W_peak_175	11800	.	1.54016	4.70132e-20	2.46518e-19	1.47953
1	87694400	87698399	H3K4me1_15W_peak_2950	4000	.	1.54022	4.49531e-07	7.31449e-07	1.47959
1	87991000	87994599	H3K4me1_15W_peak_2974	3600	.	1.54022	4.49531e-07	7.31449e-07	1.47959
1	26030000	26039799	H3K4me1_15W_peak_1040	9800	.	1.54026	7.60088e-19	3.65134e-18	1.47962
1	165422600	165427399	H3K4me1_15W_peak_4372	4800	.	1.54031	2.00239e-08	3.74891e-08	1.47967
1	178432200	178436799	H3K4me1_15W_peak_4705	4600	.	1.54031	2.00239e-08	3.74891e-08	1.47967
1	10314200	10319199	H3K4me1_15W_peak_409	5000	.	1.54037	9.08131e-10	1.95309e-09	1.47973
1	209362000	209366399	H3K4me1_15W_peak_5515	4400	.	1.54037	9.08131e-10	1.95309e-09	1.47973
1	48608800	48614399	H3K4me1_15W_peak_1830	5600	.	1.54065	3.2039e-11	7.96887e-11	1.48
1	205352200	205357799	H3K4me1_15W_peak_5314	5600	.	1.54065	3.2039e-11	7.96887e-11	1.48
1	48033200	48062999	H3K4me1_15W_peak_1818	29800	.	1.5407	6.25014e-47	1.23018e-45	1.48005
1	27025000	27035599	H3K4me1_15W_peak_1074	10600	.	1.54077	2.67428e-19	1.32766e-18	1.48012
1	61651600	61656399	H3K4me1_15W_peak_2312	4800	.	1.54092	5.3487e-10	1.1777e-09	1.48026
1	12211600	12214399	H3K4me1_15W_peak_468	2800	.	1.54119	6.03693e-06	8.77432e-06	1.48052
1	43876400	43878799	H3K4me1_15W_peak_1633	2400	.	1.54119	6.03693e-06	8.77432e-06	1.48052
1	225399000	225401599	H3K4me1_15W_peak_5823	2600	.	1.54119	6.03693e-06	8.77432e-06	1.48052
1	238458800	238461599	H3K4me1_15W_peak_6235	2800	.	1.54119	6.03693e-06	8.77432e-06	1.48052
1	27830800	27837799	H3K4me1_15W_peak_1116	7000	.	1.54125	6.7533e-13	1.96954e-12	1.48058
1	55972400	55978799	H3K4me1_15W_peak_2059	6400	.	1.54134	1.45261e-11	3.73751e-11	1.48066
1	83740000	83744199	H3K4me1_15W_peak_2757	4200	.	1.54145	2.01365e-07	3.3985e-07	1.48077
1	153966200	153969399	H3K4me1_15W_peak_4054	3200	.	1.54145	2.01365e-07	3.3985e-07	1.48077
1	13706200	13719599	H3K4me1_15W_peak_499	13400	.	1.5416	7.57728e-23	4.8384e-22	1.48092
1	87710400	87715199	H3K4me1_15W_peak_2952	4800	.	1.5416	6.91452e-09	1.35846e-08	1.48092
1	184801400	184803799	H3K4me1_15W_peak_4933	2400	.	1.5417	4.60727e-06	6.77724e-06	1.48101
1	201422800	201439199	H3K4me1_15W_peak_5116	16400	.	1.5417	3.85001e-27	3.18534e-26	1.48101
1	235185600	235188999	H3K4me1_15W_peak_6190	3400	.	1.5417	4.60727e-06	6.77724e-06	1.48101
1	61832000	61851599	H3K4me1_15W_peak_2321	19600	.	1.54177	1.98419e-31	2.05059e-30	1.48108
1	35818800	35822599	H3K4me1_15W_peak_1404	3800	.	1.54183	1.54128e-07	2.63113e-07	1.48113
1	79725200	79728999	H3K4me1_15W_peak_2667	3800	.	1.54183	1.54128e-07	2.63113e-07	1.48113
1	6615200	6621799	H3K4me1_15W_peak_212	6600	.	1.54198	6.58946e-12	1.75288e-11	1.48128
1	27374000	27376599	H3K4me1_15W_peak_1092	2600	.	1.54219	3.51719e-06	5.23373e-06	1.48148
1	46611000	46617399	H3K4me1_15W_peak_1756	6400	.	1.54219	5.06367e-12	1.36138e-11	1.48148
1	94419000	94433799	H3K4me1_15W_peak_3121	14800	.	1.54237	3.48872e-25	2.57865e-24	1.48165
1	30061800	30065999	H3K4me1_15W_peak_1192	4200	.	1.54254	9.03415e-08	1.58013e-07	1.48182
1	103250400	103257799	H3K4me1_15W_peak_3348	7400	.	1.54271	8.25353e-14	2.61722e-13	1.48198
1	11698000	11701999	H3K4me1_15W_peak_453	4000	.	1.54288	6.91819e-08	1.22468e-07	1.48214
1	151959600	151964799	H3K4me1_15W_peak_4024	5200	.	1.54288	6.45695e-11	1.55785e-10	1.48214
1	201026400	201037599	H3K4me1_15W_peak_5094	11200	.	1.54294	1.80775e-18	8.44791e-18	1.4822
1	219698400	219702599	H3K4me1_15W_peak_5741	4200	.	1.5432	5.29862e-08	9.49207e-08	1.48246
1	151306000	151321399	H3K4me1_15W_peak_4001	15400	.	1.5433	5.70197e-28	4.94322e-27	1.48255
1	44772400	44786799	H3K4me1_15W_peak_1673	14400	.	1.54337	4.39605e-28	3.83163e-27	1.48262
1	9177000	9186199	H3K4me1_15W_peak_342	9200	.	1.54338	8.04994e-16	3.05117e-15	1.48263
1	41736600	41741399	H3K4me1_15W_peak_1569	4800	.	1.54352	1.08005e-09	2.30447e-09	1.48276
1	59897000	59905799	H3K4me1_15W_peak_2199	8800	.	1.54352	6.19494e-16	2.36937e-15	1.48276
1	36178600	36185399	H3K4me1_15W_peak_1414	6800	.	1.54352	8.02433e-13	2.32283e-12	1.48276
1	41339800	41346199	H3K4me1_15W_peak_1548	6400	.	1.54352	2.92554e-11	7.30377e-11	1.48276
1	23074000	23081199	H3K4me1_15W_peak_862	7200	.	1.54369	6.16879e-13	1.80589e-12	1.48293
1	16090000	16092799	H3K4me1_15W_peak_648	2800	.	1.54392	1.1977e-06	1.8683e-06	1.48315
1	75171600	75174599	H3K4me1_15W_peak_2592	3000	.	1.54392	1.1977e-06	1.8683e-06	1.48315
1	81934200	81940599	H3K4me1_15W_peak_2715	6400	.	1.54392	1.72636e-11	4.40562e-11	1.48315
1	202790200	202806999	H3K4me1_15W_peak_5197	16800	.	1.54392	1.57585e-30	1.55666e-29	1.48315
1	248820200	248827999	H3K4me1_15W_peak_6365	7800	.	1.54397	1.01125e-14	3.48587e-14	1.48319
1	25334600	25344199	H3K4me1_15W_peak_988	9600	.	1.544	6.10454e-18	2.74494e-17	1.48322
1	109670600	109674999	H3K4me1_15W_peak_3428	4400	.	1.54412	2.38256e-08	4.4252e-08	1.48333
1	85796000	85798999	H3K4me1_15W_peak_2842	3000	.	1.54431	9.1548e-07	1.44522e-06	1.48352
1	165690800	165698199	H3K4me1_15W_peak_4376	7400	.	1.54436	2.15557e-13	6.58259e-13	1.48357
1	11926600	11931599	H3K4me1_15W_peak_462	5000	.	1.54446	3.74618e-10	8.37788e-10	1.48366
1	83486600	83493999	H3K4me1_15W_peak_2751	7400	.	1.54468	1.27455e-13	3.97266e-13	1.48387
1	68305400	68308599	H3K4me1_15W_peak_2566	3200	.	1.54468	6.99912e-07	1.11723e-06	1.48387
1	88122200	88126799	H3K4me1_15W_peak_2983	4600	.	1.54468	1.39932e-08	2.66251e-08	1.48387
1	145874600	145878799	H3K4me1_15W_peak_3808	4200	.	1.54468	1.39932e-08	2.66251e-08	1.48387
1	240399400	240405799	H3K4me1_15W_peak_6254	6400	.	1.54468	6.01583e-12	1.60606e-11	1.48387
1	204303400	204320799	H3K4me1_15W_peak_5279	17400	.	1.54485	7.09533e-34	8.287e-33	1.48403
1	2520800	2525799	H3K4me1_15W_peak_111	5000	.	1.54489	2.20739e-10	5.05124e-10	1.48408
1	25420600	25423799	H3K4me1_15W_peak_992	3200	.	1.54503	5.35217e-07	8.64526e-07	1.48421
1	228952000	228958399	H3K4me1_15W_peak_5996	6400	.	1.54503	3.55243e-12	9.68587e-12	1.48421
1	206288400	206293199	H3K4me1_15W_peak_5381	4800	.	1.5451	1.69463e-10	3.92446e-10	1.48428
1	182591600	182599399	H3K4me1_15W_peak_4803	7800	.	1.54513	5.79671e-14	1.86577e-13	1.4843
1	96906200	96916799	H3K4me1_15W_peak_3222	10600	.	1.5452	3.4452e-19	1.69636e-18	1.48438
1	150769000	150776799	H3K4me1_15W_peak_3970	7800	.	1.5452	2.73009e-12	7.52527e-12	1.48438
1	201915400	201920399	H3K4me1_15W_peak_5149	5000	.	1.5452	8.22251e-09	1.60295e-08	1.48438
1	170755400	170769799	H3K4me1_15W_peak_4522	14400	.	1.54524	2.14206e-24	1.51074e-23	1.48441
1	40855600	40859399	H3K4me1_15W_peak_1529	3800	.	1.54537	4.09359e-07	6.69273e-07	1.48454
1	53373600	53376799	H3K4me1_15W_peak_1910	3200	.	1.54537	4.09359e-07	6.69273e-07	1.48454
1	114062600	114065599	H3K4me1_15W_peak_3509	3000	.	1.54537	4.09359e-07	6.69273e-07	1.48454
1	48522000	48527799	H3K4me1_15W_peak_1825	5800	.	1.5455	9.98999e-11	2.36724e-10	1.48466
1	182347000	182363799	H3K4me1_15W_peak_4795	16800	.	1.54563	9.89198e-27	7.98796e-26	1.48478
1	24674400	24677999	H3K4me1_15W_peak_949	3600	.	1.54569	3.13158e-07	5.1849e-07	1.48485
1	102899600	102907199	H3K4me1_15W_peak_3332	7600	.	1.54569	1.23955e-12	3.52224e-12	1.48485
1	24922400	24927999	H3K4me1_15W_peak_964	5600	.	1.54588	5.8909e-11	1.427e-10	1.48503
1	54150400	54158999	H3K4me1_15W_peak_1955	8600	.	1.54593	1.98498e-16	7.92319e-16	1.48507
1	9382800	9386199	H3K4me1_15W_peak_355	3400	.	1.54601	2.39609e-07	4.01359e-07	1.48515
1	87252200	87255399	H3K4me1_15W_peak_2918	3200	.	1.54601	2.39609e-07	4.01359e-07	1.48515
1	10676600	10680199	H3K4me1_15W_peak_424	3600	.	1.54631	1.83367e-07	3.10736e-07	1.48544
1	165218200	165223399	H3K4me1_15W_peak_4363	5200	.	1.5468	1.28326e-09	2.71662e-09	1.48592
1	87354200	87358199	H3K4me1_15W_peak_2926	4000	.	1.54687	1.07444e-07	1.86448e-07	1.48598
1	214497200	214502999	H3K4me1_15W_peak_5612	5800	.	1.54693	1.20984e-11	3.13739e-11	1.48603
1	48072600	48076999	H3K4me1_15W_peak_1820	4400	.	1.54701	9.84571e-10	2.11017e-09	1.48611
1	228783000	228788399	H3K4me1_15W_peak_5987	5400	.	1.54701	9.84571e-10	2.11017e-09	1.48611
1	17008400	17015999	H3K4me1_15W_peak_691	7600	.	1.54752	4.06824e-14	1.32794e-13	1.48661
1	77817200	77820999	H3K4me1_15W_peak_2631	3800	.	1.54789	3.6959e-08	6.72881e-08	1.48696
1	44426000	44431799	H3K4me1_15W_peak_1662	5800	.	1.54795	2.6211e-10	5.95125e-10	1.48701
1	24081600	24084199	H3K4me1_15W_peak_928	2600	.	1.54812	4.1871e-06	6.18408e-06	1.48718
1	42177000	42180199	H3K4me1_15W_peak_1583	3200	.	1.54812	2.83148e-08	5.21638e-08	1.48718
1	60084800	60089399	H3K4me1_15W_peak_2210	4600	.	1.54812	2.83148e-08	5.21638e-08	1.48718
1	78153200	78160399	H3K4me1_15W_peak_2642	7200	.	1.54812	1.47086e-12	4.15373e-12	1.48718
1	100989400	100991999	H3K4me1_15W_peak_3323	2600	.	1.54812	4.1871e-06	6.18408e-06	1.48718
1	151803200	151805999	H3K4me1_15W_peak_4019	2800	.	1.54812	4.1871e-06	6.18408e-06	1.48718
1	202598800	202601399	H3K4me1_15W_peak_5188	2600	.	1.54812	4.1871e-06	6.18408e-06	1.48718
1	202880200	202884999	H3K4me1_15W_peak_5203	4800	.	1.54812	2.83148e-08	5.21638e-08	1.48718
1	226474200	226480199	H3K4me1_15W_peak_5887	6000	.	1.54829	1.54465e-10	3.59136e-10	1.48734
1	239609000	239613399	H3K4me1_15W_peak_6244	4400	.	1.54834	2.16952e-08	4.04443e-08	1.48739
1	212914800	212922399	H3K4me1_15W_peak_5589	7600	.	1.54852	6.67986e-13	1.94891e-12	1.48756
1	27657800	27661799	H3K4me1_15W_peak_1109	4000	.	1.54877	1.27419e-08	2.43386e-08	1.4878
1	35264400	35266999	H3K4me1_15W_peak_1386	2600	.	1.54877	2.44102e-06	3.69122e-06	1.4878
1	101238600	101241199	H3K4me1_15W_peak_3328	2600	.	1.54877	2.44102e-06	3.69122e-06	1.4878
1	113074400	113076999	H3K4me1_15W_peak_3481	2600	.	1.54877	2.44102e-06	3.69122e-06	1.4878
1	119728000	119733199	H3K4me1_15W_peak_3684	5200	.	1.54877	6.99188e-11	1.68052e-10	1.4878
1	159185000	159187999	H3K4me1_15W_peak_4237	3000	.	1.54877	2.44102e-06	3.69122e-06	1.4878
1	167750800	167764999	H3K4me1_15W_peak_4398	14200	.	1.54883	2.11825e-24	1.49482e-23	1.48786
1	29046800	29053999	H3K4me1_15W_peak_1164	7200	.	1.54889	3.03493e-13	9.12526e-13	1.48792
1	59548200	59553399	H3K4me1_15W_peak_2181	5200	.	1.54907	4.12344e-11	1.01472e-10	1.4881
1	85067400	85070199	H3K4me1_15W_peak_2785	2800	.	1.54907	1.86455e-06	2.85295e-06	1.4881
1	113945600	113947999	H3K4me1_15W_peak_3501	2400	.	1.54907	1.86455e-06	2.85295e-06	1.4881
1	1494200	1497199	H3K4me1_15W_peak_51	3000	.	1.54936	1.42457e-06	2.20567e-06	1.48837
1	153564400	153569999	H3K4me1_15W_peak_4031	5600	.	1.54936	2.43244e-11	6.11485e-11	1.48837
1	188153000	188156199	H3K4me1_15W_peak_4996	3200	.	1.54936	1.42457e-06	2.20567e-06	1.48837
1	28586400	28593999	H3K4me1_15W_peak_1143	7600	.	1.54958	6.27239e-14	2.01259e-13	1.48858
1	30681800	30690599	H3K4me1_15W_peak_1205	8800	.	1.54969	4.82367e-14	1.56436e-13	1.48869
1	8235800	8239399	H3K4me1_15W_peak_285	3600	.	1.5499	8.32169e-07	1.31839e-06	1.48889
1	20964000	20968599	H3K4me1_15W_peak_752	4600	.	1.55007	1.98557e-09	4.12676e-09	1.48905
1	10218400	10221399	H3K4me1_15W_peak_403	3000	.	1.55015	6.36238e-07	1.0196e-06	1.48913
1	82592200	82595199	H3K4me1_15W_peak_2728	3000	.	1.55015	6.36238e-07	1.0196e-06	1.48913
1	226107400	226114199	H3K4me1_15W_peak_5875	6800	.	1.55027	3.84272e-12	1.04464e-11	1.48925
1	202007000	202021199	H3K4me1_15W_peak_5157	14200	.	1.55029	6.81897e-25	4.95073e-24	1.48926
1	53624000	53631799	H3K4me1_15W_peak_1926	7800	.	1.55039	7.68164e-15	2.67632e-14	1.48936
1	55965400	55971599	H3K4me1_15W_peak_2058	6200	.	1.55039	2.95293e-12	8.10966e-12	1.48936
1	153926200	153931199	H3K4me1_15W_peak_4051	5000	.	1.55055	8.96507e-10	1.92998e-09	1.48951
1	89274000	89278199	H3K4me1_15W_peak_3018	4200	.	1.55084	2.84693e-07	4.73569e-07	1.4898
1	114748200	114758999	H3K4me1_15W_peak_3523	10800	.	1.55113	1.48915e-18	7.00886e-18	1.49007
1	45620600	45628199	H3K4me1_15W_peak_1709	7600	.	1.55116	4.67938e-13	1.38407e-12	1.4901
1	235911400	235915599	H3K4me1_15W_peak_6211	4200	.	1.55126	1.66709e-07	2.83769e-07	1.4902
1	7897000	7900799	H3K4me1_15W_peak_266	3800	.	1.55146	1.27604e-07	2.19947e-07	1.49038
1	117035000	117038799	H3K4me1_15W_peak_3600	3800	.	1.55146	1.27604e-07	2.19947e-07	1.49038
1	151139800	151150399	H3K4me1_15W_peak_3991	10600	.	1.55146	4.03068e-19	1.97442e-18	1.49038
1	226212200	226215999	H3K4me1_15W_peak_5879	3800	.	1.55146	1.27604e-07	2.19947e-07	1.49038
1	17210400	17214199	H3K4me1_15W_peak_695	3800	.	1.55165	9.76876e-08	1.70356e-07	1.49057
1	85713000	85720199	H3K4me1_15W_peak_2834	7200	.	1.55165	1.25701e-13	3.91924e-13	1.49057
1	97087600	97094799	H3K4me1_15W_peak_3233	7200	.	1.55165	1.25701e-13	3.91924e-13	1.49057
1	87727400	87731599	H3K4me1_15W_peak_2954	4200	.	1.55183	7.47972e-08	1.31994e-07	1.49074
1	156037200	156041199	H3K4me1_15W_peak_4162	4000	.	1.552	5.72794e-08	1.02272e-07	1.49091
1	170143200	170151399	H3K4me1_15W_peak_4479	8200	.	1.55209	3.38028e-14	1.11159e-13	1.49099
1	45972200	45979399	H3K4me1_15W_peak_1729	7200	.	1.55217	2.59973e-14	8.64555e-14	1.49107
1	25892600	25910599	H3K4me1_15W_peak_1033	18000	.	1.55225	4.15352e-36	5.37624e-35	1.49114
1	103263600	103273199	H3K4me1_15W_peak_3349	9600	.	1.55234	1.09982e-17	4.85246e-17	1.49123
1	202333200	202337599	H3K4me1_15W_peak_5173	4400	.	1.55234	3.36061e-08	6.14693e-08	1.49123
1	206091200	206099199	H3K4me1_15W_peak_5362	8000	.	1.55257	6.99923e-15	2.44705e-14	1.49145
1	95994400	95998199	H3K4me1_15W_peak_3184	3800	.	1.55279	1.5118e-08	2.86515e-08	1.49167
1	156371800	156376599	H3K4me1_15W_peak_4183	4800	.	1.55279	1.5118e-08	2.86515e-08	1.49167
1	50964600	50971599	H3K4me1_15W_peak_1853	7000	.	1.55293	4.55349e-12	1.2296e-11	1.4918
1	60272600	60278599	H3K4me1_15W_peak_2224	6000	.	1.55303	3.49892e-12	9.54895e-12	1.49189
1	25800800	25805999	H3K4me1_15W_peak_1026	5200	.	1.55354	7.21045e-13	2.09775e-12	1.49239
1	186914800	186919599	H3K4me1_15W_peak_4986	4800	.	1.55358	3.06965e-09	6.24616e-09	1.49242
1	230302400	230307199	H3K4me1_15W_peak_6046	4800	.	1.5537	2.35427e-09	4.85224e-09	1.49254
1	1325200	1329599	H3K4me1_15W_peak_35	4400	.	1.55381	1.80579e-09	3.76745e-09	1.49265
1	154966800	154990799	H3K4me1_15W_peak_4098	24000	.	1.55386	1.50516e-43	2.63423e-42	1.4927
1	21061200	21065399	H3K4me1_15W_peak_762	4200	.	1.55392	1.38523e-09	2.92107e-09	1.49275
1	15141000	15145399	H3K4me1_15W_peak_590	4400	.	1.55414	8.15373e-10	1.76287e-09	1.49296
1	167926000	167930999	H3K4me1_15W_peak_4406	5000	.	1.55424	6.25653e-10	1.36681e-09	1.49306
1	3054600	3056999	H3K4me1_15W_peak_132	2400	.	1.55434	6.51916e-06	9.44535e-06	1.49315
1	10408400	10410599	H3K4me1_15W_peak_412	2200	.	1.55434	6.51916e-06	9.44535e-06	1.49315
1	29519200	29528399	H3K4me1_15W_peak_1183	9200	.	1.55443	2.08606e-18	9.6985e-18	1.49324
1	229220800	229230599	H3K4me1_15W_peak_6016	9800	.	1.55443	2.08606e-18	9.6985e-18	1.49324
1	21289800	21297199	H3K4me1_15W_peak_780	7400	.	1.55446	2.36711e-14	7.90096e-14	1.49327
1	46009000	46013799	H3K4me1_15W_peak_1732	4800	.	1.55453	2.82808e-10	6.4021e-10	1.49333
1	172126600	172134399	H3K4me1_15W_peak_4585	7800	.	1.55453	1.82058e-14	6.13717e-14	1.49333
1	17101000	17103399	H3K4me1_15W_peak_693	2400	.	1.55471	3.79699e-06	5.6337e-06	1.49351
1	6957400	6961999	H3K4me1_15W_peak_228	4600	.	1.55479	1.2793e-10	2.99822e-10	1.49359
1	183621200	183626799	H3K4me1_15W_peak_4869	5600	.	1.55496	7.54154e-11	1.8081e-10	1.49375
1	3192800	3207399	H3K4me1_15W_peak_144	14600	.	1.55496	1.24511e-28	1.11506e-27	1.49375
1	56641800	56644999	H3K4me1_15W_peak_2107	3200	.	1.55504	2.214e-06	3.36428e-06	1.49383
1	98052600	98055399	H3K4me1_15W_peak_3261	2800	.	1.55504	2.214e-06	3.36428e-06	1.49383
1	203189200	203191599	H3K4me1_15W_peak_5218	2400	.	1.55504	2.214e-06	3.36428e-06	1.49383
1	196355000	196357999	H3K4me1_15W_peak_5023	3000	.	1.55534	1.2923e-06	2.00906e-06	1.49412
1	200958400	200960999	H3K4me1_15W_peak_5089	2600	.	1.55534	1.2923e-06	2.00906e-06	1.49412
1	197139000	197145199	H3K4me1_15W_peak_5026	6200	.	1.55548	1.18883e-11	3.08563e-11	1.49425
1	226706200	226718199	H3K4me1_15W_peak_5905	12000	.	1.55555	1.3901e-21	8.12912e-21	1.49432
1	54239000	54242399	H3K4me1_15W_peak_1961	3400	.	1.55562	7.5502e-07	1.201e-06	1.49438
1	1036400	1042599	H3K4me1_15W_peak_21	6200	.	1.55575	4.14233e-12	1.12289e-11	1.49451
1	21095600	21098399	H3K4me1_15W_peak_768	2800	.	1.55575	5.77296e-07	9.29082e-07	1.49451
1	120475000	120477999	H3K4me1_15W_peak_3728	3000	.	1.55575	5.77296e-07	9.29082e-07	1.49451
1	231866000	231868399	H3K4me1_15W_peak_6100	2400	.	1.55575	5.77296e-07	9.29082e-07	1.49451
1	16017000	16022399	H3K4me1_15W_peak_642	5400	.	1.55587	2.446e-12	6.76721e-12	1.49462
1	99232600	99236199	H3K4me1_15W_peak_3285	3600	.	1.55587	4.41497e-07	7.19077e-07	1.49462
1	117373600	117376799	H3K4me1_15W_peak_3609	3200	.	1.55599	3.3771e-07	5.56944e-07	1.49474
1	163863000	163866799	H3K4me1_15W_peak_4342	3800	.	1.55599	3.3771e-07	5.56944e-07	1.49474
1	43431600	43437799	H3K4me1_15W_peak_1616	6200	.	1.55604	1.11032e-12	3.17051e-12	1.49479
1	43347800	43351399	H3K4me1_15W_peak_1611	3600	.	1.5561	2.5837e-07	4.31485e-07	1.49485
1	100702800	100705399	H3K4me1_15W_peak_3315	2600	.	1.5561	2.5837e-07	4.31485e-07	1.49485
1	22159000	22165599	H3K4me1_15W_peak_823	6600	.	1.55621	5.04245e-13	1.48824e-12	1.49495
1	897600	908199	H3K4me1_15W_peak_9	10600	.	1.55628	8.66922e-19	4.14791e-18	1.49502
1	31293000	31299599	H3K4me1_15W_peak_1245	6600	.	1.55631	2.97994e-13	8.96784e-13	1.49505
1	173189000	173191999	H3K4me1_15W_peak_4614	3000	.	1.55631	1.51313e-07	2.58652e-07	1.49505
1	8633400	8653599	H3K4me1_15W_peak_312	20200	.	1.55638	3.39286e-36	4.41582e-35	1.49511
1	16155800	16165599	H3K4me1_15W_peak_654	9800	.	1.55648	1.807e-19	9.08939e-19	1.49521
1	14226200	14230399	H3K4me1_15W_peak_522	4200	.	1.5566	6.79009e-08	1.20321e-07	1.49533
1	214326200	214336799	H3K4me1_15W_peak_5599	10600	.	1.55666	3.76919e-20	1.99192e-19	1.49538
1	41149600	41153199	H3K4me1_15W_peak_1539	3600	.	1.55669	5.2001e-08	9.32435e-08	1.49541
[truncated: 65,133 more rows]

## Sheet: Table s5
Table s5 H3K27Ac peaks of ChIP-seq in human 15-week embryos sclera
Chr	Start	End	Name	Length	Strand	Fold_enrichment	Pvalue	FDR	Pileup
1	16566600	16594199	H3K27ac_15W_peak_824	27600	.	1.13793	2.66097e-08	4.71678e-08	0.998914
1	16753200	16799199	H3K27ac_15W_peak_828	46000	.	1.20171	4.65667e-22	2.29216e-21	1.0549
1	148772400	148788599	H3K27ac_15W_peak_4180	16200	.	1.23982	1.40962e-09	2.84136e-09	1.08835
1	95083400	95094599	H3K27ac_15W_peak_3475	11200	.	1.27683	2.56561e-06	3.71339e-06	1.12085
1	16679200	16697399	H3K27ac_15W_peak_827	18200	.	1.29419	6.63393e-12	1.66062e-11	1.13609
1	16601200	16651799	H3K27ac_15W_peak_825	50600	.	1.29828	5.51438e-79	1.25574e-77	1.13968
1	143419400	143426199	H3K27ac_15W_peak_4034	6800	.	1.30191	5.17907e-07	8.04159e-07	1.14286
1	52342800	52353599	H3K27ac_15W_peak_2393	10800	.	1.30191	8.80975e-07	1.33607e-06	1.14286
1	206050600	206058399	H3K27ac_15W_peak_5743	7800	.	1.31189	1.44638e-06	2.14768e-06	1.15162
1	6527200	6539799	H3K27ac_15W_peak_279	12600	.	1.31442	5.87355e-08	1.00477e-07	1.15385
1	35564400	35571999	H3K27ac_15W_peak_1792	7600	.	1.31552	5.42943e-06	7.61937e-06	1.15481
1	39211400	39221199	H3K27ac_15W_peak_1904	9800	.	1.3162	4.87189e-07	7.58358e-07	1.15541
1	56485800	56494799	H3K27ac_15W_peak_2616	9000	.	1.32824	2.26367e-06	3.29364e-06	1.16598
1	54418400	54427399	H3K27ac_15W_peak_2503	9000	.	1.32828	1.32126e-06	1.97014e-06	1.16601
1	154579800	154589399	H3K27ac_15W_peak_4465	9600	.	1.32964	8.97794e-08	1.50719e-07	1.1672
1	59542800	59556599	H3K27ac_15W_peak_2670	13800	.	1.33046	1.6448e-09	3.2913e-09	1.16792
1	15366000	15375599	H3K27ac_15W_peak_715	9600	.	1.33231	1.96076e-07	3.17978e-07	1.16955
1	29030600	29042199	H3K27ac_15W_peak_1531	11600	.	1.33436	7.79513e-09	1.46006e-08	1.17135
1	234774800	234818999	H3K27ac_15W_peak_6522	44200	.	1.33536	2.42899e-45	2.71012e-44	1.17223
1	144891800	144899999	H3K27ac_15W_peak_4056	8200	.	1.3387	3.71263e-08	6.48218e-08	1.17516
1	25044000	25053999	H3K27ac_15W_peak_1244	10000	.	1.33997	8.20488e-08	1.38317e-07	1.17627
1	205067400	205075799	H3K27ac_15W_peak_5670	8400	.	1.3402	1.21354e-06	1.81509e-06	1.17647
1	231772400	231779999	H3K27ac_15W_peak_6480	7600	.	1.34049	1.58742e-06	2.34751e-06	1.17672
1	227968400	227980599	H3K27ac_15W_peak_6352	12200	.	1.34154	5.53049e-09	1.05254e-08	1.17765
1	228664400	228671399	H3K27ac_15W_peak_6389	7000	.	1.34535	2.00596e-06	2.93677e-06	1.181
1	205931000	205937999	H3K27ac_15W_peak_5734	7000	.	1.3468	4.49388e-06	6.35351e-06	1.18227
1	16534800	16547999	H3K27ac_15W_peak_821	13200	.	1.34715	4.96091e-12	1.25651e-11	1.18257
1	226363400	226370599	H3K27ac_15W_peak_6263	7200	.	1.34931	3.35543e-06	4.80602e-06	1.18447
1	18911400	18918999	H3K27ac_15W_peak_861	7600	.	1.3494	8.57964e-07	1.30322e-06	1.18455
1	7583200	7592799	H3K27ac_15W_peak_323	9600	.	1.34962	3.79e-07	5.96732e-07	1.18474
1	9758600	9765799	H3K27ac_15W_peak_470	7200	.	1.35137	3.30179e-06	4.73231e-06	1.18627
1	28525000	28537799	H3K27ac_15W_peak_1491	12800	.	1.35276	6.56463e-11	1.505e-10	1.1875
1	204521000	204529799	H3K27ac_15W_peak_5658	8800	.	1.35337	6.30753e-07	9.69967e-07	1.18803
1	26732400	26742999	H3K27ac_15W_peak_1375	10600	.	1.35411	8.16873e-09	1.52753e-08	1.18868
1	206730600	206740199	H3K27ac_15W_peak_5813	9600	.	1.35577	4.0627e-08	7.06661e-08	1.19014
1	25384000	25399599	H3K27ac_15W_peak_1274	15600	.	1.35714	1.22151e-11	2.99043e-11	1.19134
1	46212200	46221799	H3K27ac_15W_peak_2254	9600	.	1.3584	8.91432e-08	1.49729e-07	1.19245
1	2097800	2107599	H3K27ac_15W_peak_128	9800	.	1.36014	1.30296e-08	2.38514e-08	1.19398
1	53637000	53643999	H3K27ac_15W_peak_2448	7000	.	1.36394	5.7024e-07	8.80519e-07	1.19731
1	103207200	103214399	H3K27ac_15W_peak_3611	7200	.	1.36578	3.86014e-06	5.49479e-06	1.19892
1	9557200	9564399	H3K27ac_15W_peak_455	7200	.	1.36592	9.6945e-07	1.46401e-06	1.19905
1	205828400	205836999	H3K27ac_15W_peak_5730	8600	.	1.36608	1.41459e-07	2.32766e-07	1.19919
1	9979200	9986199	H3K27ac_15W_peak_489	7000	.	1.367	2.42403e-07	3.89146e-07	1.2
1	15768400	15774999	H3K27ac_15W_peak_755	6600	.	1.367	2.19619e-06	3.20015e-06	1.2
1	8830800	8838999	H3K27ac_15W_peak_403	8200	.	1.3679	8.0088e-08	1.35184e-07	1.20079
1	148526000	148532399	H3K27ac_15W_peak_4154	6400	.	1.36798	2.39876e-07	3.85123e-07	1.20085
1	15242000	15249399	H3K27ac_15W_peak_706	7400	.	1.368	3.15711e-07	5.00943e-07	1.20087
1	22117000	22124199	H3K27ac_15W_peak_1037	7200	.	1.36809	9.49292e-07	1.4343e-06	1.20096
1	85179600	85186599	H3K27ac_15W_peak_3110	7000	.	1.36821	2.8651e-06	4.13039e-06	1.20106
1	43424200	43431399	H3K27ac_15W_peak_2072	7200	.	1.36919	9.39129e-07	1.42e-06	1.20192
1	150899800	150906599	H3K27ac_15W_peak_4338	6800	.	1.37023	7.05232e-07	1.07958e-06	1.20283
1	205232200	205238399	H3K27ac_15W_peak_5682	6200	.	1.37086	4.87644e-06	6.87257e-06	1.20339
1	212615200	212623399	H3K27ac_15W_peak_5921	8200	.	1.37103	3.05632e-07	4.85652e-07	1.20354
1	6384600	6391399	H3K27ac_15W_peak_263	6800	.	1.3737	8.97963e-07	1.36055e-06	1.20588
1	87858000	87864999	H3K27ac_15W_peak_3287	7000	.	1.37486	4.70966e-06	6.64627e-06	1.2069
1	206516600	206523199	H3K27ac_15W_peak_5793	6600	.	1.37649	1.52201e-06	2.25543e-06	1.20833
1	174766600	174773999	H3K27ac_15W_peak_5048	7400	.	1.37675	2.00566e-06	2.93645e-06	1.20856
1	53788600	53794999	H3K27ac_15W_peak_2461	6400	.	1.37696	6.58124e-07	1.00964e-06	1.20874
1	28711800	28719999	H3K27ac_15W_peak_1508	8200	.	1.37771	1.23783e-07	2.04932e-07	1.2094
1	55514200	55522999	H3K27ac_15W_peak_2560	8800	.	1.37781	4.09487e-08	7.11979e-08	1.20949
1	179844400	179851799	H3K27ac_15W_peak_5120	7400	.	1.37833	2.61127e-06	3.77853e-06	1.20994
1	44037800	44046399	H3K27ac_15W_peak_2116	8600	.	1.37853	3.0788e-08	5.4189e-08	1.21012
1	31269400	31276399	H3K27ac_15W_peak_1618	7000	.	1.38026	1.46654e-06	2.17711e-06	1.21164
1	219015600	219025199	H3K27ac_15W_peak_6044	9600	.	1.38081	1.19294e-07	1.97679e-07	1.21212
1	207827000	207833599	H3K27ac_15W_peak_5826	6600	.	1.38131	4.75755e-07	7.41716e-07	1.21256
1	149299800	149305599	H3K27ac_15W_peak_4218	5800	.	1.38231	2.92966e-08	5.16504e-08	1.21344
1	205912000	205920799	H3K27ac_15W_peak_5732	8800	.	1.38294	5.05689e-08	8.7053e-08	1.21399
1	8311800	8321399	H3K27ac_15W_peak_367	9600	.	1.38357	7.22077e-09	1.3584e-08	1.21455
1	39505400	39514799	H3K27ac_15W_peak_1933	9400	.	1.3846	3.75037e-08	6.54462e-08	1.21545
1	32554800	32560399	H3K27ac_15W_peak_1700	5600	.	1.38579	7.9218e-07	1.2064e-06	1.21649
1	63711600	63718399	H3K27ac_15W_peak_2834	6800	.	1.38836	7.70675e-07	1.17551e-06	1.21875
1	26945000	26952399	H3K27ac_15W_peak_1391	7400	.	1.38909	5.77625e-07	8.91482e-07	1.21939
1	39374800	39380799	H3K27ac_15W_peak_1920	6000	.	1.38923	4.13183e-06	5.86388e-06	1.21951
1	29308000	29315599	H3K27ac_15W_peak_1553	7600	.	1.39037	5.69492e-07	8.79602e-07	1.22051
1	235298800	235305199	H3K27ac_15W_peak_6562	6400	.	1.39067	7.17796e-06	9.95623e-06	1.22078
1	54019200	54025199	H3K27ac_15W_peak_2477	6000	.	1.39076	4.07256e-06	5.78525e-06	1.22086
1	26644000	26652799	H3K27ac_15W_peak_1370	8800	.	1.39186	3.66387e-09	7.09364e-09	1.22182
1	158079600	158088199	H3K27ac_15W_peak_4681	8600	.	1.39232	1.46452e-08	2.66691e-08	1.22222
1	184293800	184302999	H3K27ac_15W_peak_5282	9200	.	1.39232	8.38668e-09	1.56673e-08	1.22222
1	225786600	225792599	H3K27ac_15W_peak_6217	6000	.	1.39304	1.70651e-06	2.51594e-06	1.22286
1	15411400	15417599	H3K27ac_15W_peak_719	6200	.	1.39421	3.10783e-07	4.93256e-07	1.22388
1	55397200	55406199	H3K27ac_15W_peak_2551	9000	.	1.39464	3.50871e-09	6.80939e-09	1.22426
1	204114200	204120599	H3K27ac_15W_peak_5627	6400	.	1.39597	1.65569e-06	2.44379e-06	1.22543
1	155833400	155844599	H3K27ac_15W_peak_4573	11200	.	1.39652	4.83751e-10	1.02051e-09	1.22591
1	24912800	24921999	H3K27ac_15W_peak_1233	9200	.	1.39654	3.40625e-09	6.61805e-09	1.22593
1	16288800	16295199	H3K27ac_15W_peak_798	6400	.	1.39661	1.23939e-06	1.85238e-06	1.22599
1	204146800	204152799	H3K27ac_15W_peak_5629	6000	.	1.39738	6.75387e-06	9.38976e-06	1.22667
1	223757200	223763399	H3K27ac_15W_peak_6158	6200	.	1.39775	2.86688e-06	4.13266e-06	1.22699
1	151258000	151264599	H3K27ac_15W_peak_4365	6600	.	1.39779	6.9498e-07	1.06462e-06	1.22703
1	15529600	15535599	H3K27ac_15W_peak_731	6000	.	1.39838	2.14461e-06	3.13116e-06	1.22754
1	21210200	21215799	H3K27ac_15W_peak_968	5600	.	1.39838	2.14461e-06	3.13116e-06	1.22754
1	155411600	155418599	H3K27ac_15W_peak_4532	7000	.	1.39908	1.66858e-07	2.72569e-07	1.22816
1	202422400	202431199	H3K27ac_15W_peak_5538	8800	.	1.39914	1.75663e-08	3.17293e-08	1.22822
1	17534200	17543599	H3K27ac_15W_peak_849	9400	.	1.40032	7.43942e-09	1.39688e-08	1.22925
1	204279200	204286199	H3K27ac_15W_peak_5635	7000	.	1.40045	7.03873e-08	1.19425e-07	1.22936
1	201672800	201679399	H3K27ac_15W_peak_5474	6600	.	1.40062	6.73317e-07	1.03262e-06	1.22951
1	9078400	9086199	H3K27ac_15W_peak_423	7800	.	1.4008	1.23152e-07	2.03896e-07	1.22967
1	35912400	35917599	H3K27ac_15W_peak_1817	5200	.	1.40087	6.53958e-06	9.1023e-06	1.22973
1	156448800	156454199	H3K27ac_15W_peak_4615	5400	.	1.40265	6.43199e-06	8.95871e-06	1.23129
1	184406600	184411999	H3K27ac_15W_peak_5288	5400	.	1.40265	6.43199e-06	8.95871e-06	1.23129
1	91512600	91523199	H3K27ac_15W_peak_3332	10600	.	1.40307	4.06624e-09	7.84567e-09	1.23166
1	172115800	172122199	H3K27ac_15W_peak_5017	6400	.	1.40478	2.73906e-07	4.37437e-07	1.23316
1	86369000	86374999	H3K27ac_15W_peak_3230	6000	.	1.40547	3.53153e-06	5.04706e-06	1.23377
1	42967400	42975799	H3K27ac_15W_peak_2050	8400	.	1.406	3.71137e-08	6.48024e-08	1.23423
1	35623600	35630199	H3K27ac_15W_peak_1796	6600	.	1.40606	8.416e-07	1.27866e-06	1.23429
1	229154000	229159999	H3K27ac_15W_peak_6411	6000	.	1.40721	1.10526e-06	1.6608e-06	1.23529
1	13770400	13775599	H3K27ac_15W_peak_625	5200	.	1.40814	6.10782e-06	8.52556e-06	1.23611
1	26057000	26069199	H3K27ac_15W_peak_1331	12200	.	1.40869	5.44354e-11	1.25758e-10	1.23659
1	39224000	39229599	H3K27ac_15W_peak_1905	5600	.	1.40936	2.54942e-06	3.69018e-06	1.23718
1	148767600	148771599	H3K27ac_15W_peak_4179	4000	.	1.40936	2.54942e-06	3.69018e-06	1.23718
1	39551800	39557399	H3K27ac_15W_peak_1935	5600	.	1.4111	2.504e-06	3.62922e-06	1.23871
1	148936600	148941599	H3K27ac_15W_peak_4197	5000	.	1.4111	2.504e-06	3.62922e-06	1.23871
1	146130600	146139599	H3K27ac_15W_peak_4108	9000	.	1.41158	6.50383e-10	1.35538e-09	1.23913
1	109298400	109305599	H3K27ac_15W_peak_3659	7200	.	1.41234	1.41028e-07	2.32067e-07	1.2398
1	94196400	94204199	H3K27ac_15W_peak_3404	7800	.	1.41257	1.0571e-07	1.76317e-07	1.24
1	15494200	15499999	H3K27ac_15W_peak_727	5800	.	1.41367	1.02892e-06	1.55015e-06	1.24096
1	168726000	168730199	H3K27ac_15W_peak_4870	4200	.	1.41386	5.7823e-06	8.09057e-06	1.24113
1	228345000	228349999	H3K27ac_15W_peak_6378	5000	.	1.41386	5.7823e-06	8.09057e-06	1.24113
1	21743400	21750999	H3K27ac_15W_peak_999	7600	.	1.41433	5.83561e-08	9.98446e-08	1.24155
1	32847600	32852399	H3K27ac_15W_peak_1723	4800	.	1.4144	3.2282e-06	4.63143e-06	1.24161
1	15580800	15594199	H3K27ac_15W_peak_735	13400	.	1.41467	9.32417e-13	2.51574e-12	1.24185
1	25056200	25065999	H3K27ac_15W_peak_1245	9800	.	1.41484	3.48308e-10	7.44233e-10	1.24199
1	18930400	18935199	H3K27ac_15W_peak_864	4800	.	1.41582	5.67367e-06	7.94795e-06	1.24286
1	39330800	39335999	H3K27ac_15W_peak_1916	5200	.	1.41582	5.67367e-06	7.94795e-06	1.24286
1	170869800	170874999	H3K27ac_15W_peak_4969	5200	.	1.41582	5.67367e-06	7.94795e-06	1.24286
1	47767000	47777199	H3K27ac_15W_peak_2326	10200	.	1.41598	2.0141e-11	4.83679e-11	1.24299
1	148333800	148339599	H3K27ac_15W_peak_4150	5800	.	1.41605	4.23861e-06	6.01048e-06	1.24306
1	43055000	43065799	H3K27ac_15W_peak_2052	10800	.	1.41701	1.89772e-10	4.16714e-10	1.2439
1	85921200	85927199	H3K27ac_15W_peak_3178	6000	.	1.41777	2.33221e-07	3.75293e-07	1.24457
1	214631000	214636799	H3K27ac_15W_peak_5966	5800	.	1.41799	4.15752e-06	5.9e-06	1.24476
1	230192000	230197399	H3K27ac_15W_peak_6437	5400	.	1.41799	4.15752e-06	5.9e-06	1.24476
1	203035600	203040799	H3K27ac_15W_peak_5578	5200	.	1.41815	3.10703e-06	4.46515e-06	1.2449
1	21216600	21223399	H3K27ac_15W_peak_969	6800	.	1.41838	5.51787e-08	9.46505e-08	1.2451
1	15135000	15148399	H3K27ac_15W_peak_696	13400	.	1.42026	1.4949e-13	4.3085e-13	1.24675
1	30793600	30799599	H3K27ac_15W_peak_1581	6000	.	1.42061	5.34076e-07	8.27863e-07	1.24706
1	61006000	61011199	H3K27ac_15W_peak_2731	5200	.	1.42194	3.99557e-06	5.67925e-06	1.24823
1	54715400	54719999	H3K27ac_15W_peak_2513	4600	.	1.422	2.98618e-06	4.2954e-06	1.24828
1	35872200	35877399	H3K27ac_15W_peak_1813	5200	.	1.42205	2.23249e-06	3.25003e-06	1.24832
1	42786400	42792599	H3K27ac_15W_peak_2041	6200	.	1.42215	1.24888e-06	1.8664e-06	1.24841
1	28194000	28200799	H3K27ac_15W_peak_1466	6800	.	1.42248	9.2597e-08	1.55389e-07	1.2487
1	201597400	201604599	H3K27ac_15W_peak_5468	7200	.	1.4226	2.92861e-08	5.16351e-08	1.2488
1	28240400	28250399	H3K27ac_15W_peak_1469	10000	.	1.42306	1.30392e-11	3.18289e-11	1.24921
1	2142600	2147399	H3K27ac_15W_peak_132	4800	.	1.42396	7.01503e-06	9.73198e-06	1.25
1	25735800	25740599	H3K27ac_15W_peak_1303	4800	.	1.42396	9.15762e-07	1.38686e-06	1.25
1	151560800	151565799	H3K27ac_15W_peak_4386	5000	.	1.42396	1.22383e-06	1.82968e-06	1.25
1	15565000	15573599	H3K27ac_15W_peak_733	8600	.	1.42515	2.83626e-09	5.54698e-09	1.25105
1	235312600	235319799	H3K27ac_15W_peak_6563	7200	.	1.42517	3.77668e-09	7.30005e-09	1.25106
1	8488200	8494999	H3K27ac_15W_peak_377	6800	.	1.42531	2.11105e-08	3.77977e-08	1.25118
1	155816600	155821799	H3K27ac_15W_peak_4572	5200	.	1.4259	2.14272e-06	3.12892e-06	1.2517
1	85626400	85634799	H3K27ac_15W_peak_3150	8400	.	1.42653	8.74444e-09	1.62949e-08	1.25225
1	16549200	16557199	H3K27ac_15W_peak_822	8000	.	1.427	1.17617e-10	2.63319e-10	1.25267
1	87271000	87280999	H3K27ac_15W_peak_3249	10000	.	1.42745	1.53674e-09	3.085e-09	1.25306
1	169059000	169064199	H3K27ac_15W_peak_4876	5200	.	1.42776	1.56922e-06	2.322e-06	1.25333
1	31340800	31346999	H3K27ac_15W_peak_1623	6200	.	1.4283	4.7992e-08	8.28052e-08	1.25381
1	170427800	170432999	H3K27ac_15W_peak_4927	5200	.	1.42927	6.43871e-07	9.88967e-07	1.25466
1	198910000	198917799	H3K27ac_15W_peak_5405	7800	.	1.42954	2.64468e-08	4.6902e-08	1.2549
1	156939600	156946999	H3K27ac_15W_peak_4659	7400	.	1.42966	3.52513e-08	6.16851e-08	1.255
1	6715800	6721399	H3K27ac_15W_peak_288	5600	.	1.42969	1.53603e-06	2.27448e-06	1.25503
1	7698400	7703599	H3K27ac_15W_peak_328	5200	.	1.42969	1.53603e-06	2.27448e-06	1.25503
1	61608800	61613999	H3K27ac_15W_peak_2780	5200	.	1.43058	6.57957e-06	9.15358e-06	1.25581
1	219479600	219485199	H3K27ac_15W_peak_6087	5600	.	1.43091	4.71876e-07	7.3603e-07	1.2561
1	54478000	54483399	H3K27ac_15W_peak_2506	5400	.	1.43108	6.30162e-07	9.69209e-07	1.25625
1	46224800	46233999	H3K27ac_15W_peak_2255	9200	.	1.43198	5.99854e-11	1.38038e-10	1.25704
1	96543200	96549599	H3K27ac_15W_peak_3514	6400	.	1.4327	4.61705e-07	7.20638e-07	1.25767
1	23219600	23229399	H3K27ac_15W_peak_1109	9800	.	1.43315	7.81303e-10	1.61609e-09	1.25806
1	32627200	32640999	H3K27ac_15W_peak_1707	13800	.	1.43451	4.36495e-14	1.31152e-13	1.25926
1	31033600	31047599	H3K27ac_15W_peak_1605	14000	.	1.43472	1.03761e-14	3.27378e-14	1.25945
1	144718600	144721199	H3K27ac_15W_peak_4055	2600	.	1.43483	4.70072e-06	6.63402e-06	1.25954
1	24488400	24495599	H3K27ac_15W_peak_1200	7200	.	1.43497	1.04411e-07	1.74173e-07	1.25967
1	22130200	22136399	H3K27ac_15W_peak_1039	6200	.	1.43522	1.39261e-07	2.29511e-07	1.25989
1	170169800	170178799	H3K27ac_15W_peak_4908	9000	.	1.43545	4.25007e-09	8.18455e-09	1.26009
1	15174800	15187599	H3K27ac_15W_peak_701	12800	.	1.43579	1.32654e-13	3.83582e-13	1.26039
1	11772400	11777199	H3K27ac_15W_peak_568	4800	.	1.43599	1.92105e-06	2.81951e-06	1.26056
1	119590600	119598199	H3K27ac_15W_peak_3932	7600	.	1.43634	1.33668e-08	2.44458e-08	1.26087
1	183087400	183099399	H3K27ac_15W_peak_5207	12000	.	1.43649	5.47293e-13	1.50487e-12	1.261
1	17693000	17699999	H3K27ac_15W_peak_857	7000	.	1.43659	1.78063e-08	3.21086e-08	1.26108
1	202486600	202491999	H3K27ac_15W_peak_5543	5400	.	1.43666	5.89513e-07	9.08796e-07	1.26115
1	202869200	202878199	H3K27ac_15W_peak_5569	9000	.	1.43696	9.73637e-10	1.99319e-09	1.26141
1	22325600	22333399	H3K27ac_15W_peak_1048	7800	.	1.43702	5.53446e-09	1.0532e-08	1.26147
1	91614000	91618799	H3K27ac_15W_peak_3339	4800	.	1.4371	4.59388e-06	6.49024e-06	1.26154
1	96480000	96485799	H3K27ac_15W_peak_3508	5800	.	1.43734	1.05149e-06	1.58189e-06	1.26174
1	92777200	92781599	H3K27ac_15W_peak_3368	4400	.	1.43752	6.14688e-06	8.57928e-06	1.2619
1	205757000	205762399	H3K27ac_15W_peak_5721	5400	.	1.4382	4.31581e-07	6.75286e-07	1.2625
1	109703800	109708399	H3K27ac_15W_peak_3693	4600	.	1.43851	2.5094e-06	3.63686e-06	1.26277
1	54156200	54163399	H3K27ac_15W_peak_2488	7200	.	1.43895	4.11814e-08	7.15647e-08	1.26316
1	184802800	184808199	H3K27ac_15W_peak_5316	5400	.	1.43895	1.77525e-07	2.89119e-07	1.26316
1	1092600	1097199	H3K27ac_15W_peak_39	4600	.	1.43978	1.37243e-06	2.04223e-06	1.26389
1	120080000	120088199	H3K27ac_15W_peak_3971	8200	.	1.43978	2.14507e-11	5.13576e-11	1.26389
1	206152200	206159399	H3K27ac_15W_peak_5754	7200	.	1.43978	5.28978e-09	1.00876e-08	1.26389
1	33285600	33289599	H3K27ac_15W_peak_1756	4000	.	1.43991	6.00354e-06	8.38574e-06	1.264
1	150389400	150396199	H3K27ac_15W_peak_4290	6800	.	1.44019	3.02022e-08	5.32058e-08	1.26425
1	62139600	62145999	H3K27ac_15W_peak_2803	6400	.	1.4405	5.62852e-07	8.70223e-07	1.26452
1	86241000	86245199	H3K27ac_15W_peak_3215	4200	.	1.44071	2.45089e-06	3.55479e-06	1.26471
1	35784400	35791199	H3K27ac_15W_peak_1804	6800	.	1.44105	1.66299e-08	3.01232e-08	1.265
1	32797200	32801399	H3K27ac_15W_peak_1720	4200	.	1.44188	1.34026e-06	1.99731e-06	1.26573
1	53301200	53307199	H3K27ac_15W_peak_2432	6000	.	1.44198	4.11854e-07	6.45943e-07	1.26582
1	145040400	145044599	H3K27ac_15W_peak_4073	4200	.	1.4424	1.79055e-06	2.63485e-06	1.26619
1	86005200	86012399	H3K27ac_15W_peak_3186	7200	.	1.44256	1.62459e-08	2.9454e-08	1.26633
1	26190200	26195399	H3K27ac_15W_peak_1337	5200	.	1.44295	7.33739e-07	1.12066e-06	1.26667
1	53849800	53859399	H3K27ac_15W_peak_2463	9600	.	1.44295	2.04137e-10	4.46649e-10	1.26667
1	184524200	184531199	H3K27ac_15W_peak_5296	7000	.	1.44295	2.2594e-07	3.64041e-07	1.26667
1	144990600	144997799	H3K27ac_15W_peak_4067	7200	.	1.4437	1.19155e-08	2.18988e-08	1.26733
1	60920600	60925199	H3K27ac_15W_peak_2722	4600	.	1.44402	1.30829e-06	1.95095e-06	1.26761
1	27619400	27626599	H3K27ac_15W_peak_1429	7200	.	1.4443	2.04471e-09	4.0562e-09	1.26786
1	39635400	39642199	H3K27ac_15W_peak_1940	6800	.	1.44444	5.36579e-07	8.31381e-07	1.26797
1	10221400	10225399	H3K27ac_15W_peak_510	4000	.	1.4448	5.71856e-06	8.00244e-06	1.26829
1	43710200	43717799	H3K27ac_15W_peak_2091	7600	.	1.44506	3.6197e-09	7.01468e-09	1.26852
1	156320600	156328599	H3K27ac_15W_peak_4606	8000	.	1.44535	1.94764e-10	4.2685e-10	1.26877
1	54923800	54928599	H3K27ac_15W_peak_2525	4800	.	1.44587	3.12029e-06	4.484e-06	1.26923
1	64069600	64074199	H3K27ac_15W_peak_2869	4600	.	1.44656	4.17101e-06	5.91656e-06	1.26984
1	162208800	162213199	H3K27ac_15W_peak_4764	4400	.	1.44656	4.17101e-06	5.91656e-06	1.26984
1	86335800	86340199	H3K27ac_15W_peak_3227	4400	.	1.4473	5.57703e-06	7.81787e-06	1.27049
1	40189000	40194599	H3K27ac_15W_peak_1951	5600	.	1.44785	3.82852e-07	6.02627e-07	1.27097
1	156589800	156595599	H3K27ac_15W_peak_4631	5800	.	1.4482	2.68033e-08	4.74769e-08	1.27128
1	25080600	25085399	H3K27ac_15W_peak_1247	4800	.	1.44824	3.04285e-06	4.37632e-06	1.27132
1	184400600	184405599	H3K27ac_15W_peak_5287	5000	.	1.44824	3.04285e-06	4.37632e-06	1.27132
1	235261200	235268199	H3K27ac_15W_peak_6559	7000	.	1.44829	1.10827e-08	2.04175e-08	1.27136
1	46343400	46348199	H3K27ac_15W_peak_2268	4800	.	1.44837	1.24502e-06	1.8607e-06	1.27143
1	54750000	54760999	H3K27ac_15W_peak_2515	11000	.	1.44857	5.39343e-13	1.48384e-12	1.2716
1	146318600	146324599	H3K27ac_15W_peak_4124	6000	.	1.44865	8.64978e-08	1.45481e-07	1.27168
1	32586200	32595799	H3K27ac_15W_peak_1703	9600	.	1.44872	2.36315e-11	5.64081e-11	1.27174
1	52701200	52705799	H3K27ac_15W_peak_2408	4600	.	1.44909	1.66243e-06	2.45363e-06	1.27206
1	1807000	1812399	H3K27ac_15W_peak_109	5400	.	1.44985	9.09352e-07	1.37752e-06	1.27273
1	22094600	22099799	H3K27ac_15W_peak_1033	5200	.	1.44985	9.09352e-07	1.37752e-06	1.27273
1	149086200	149089999	H3K27ac_15W_peak_4205	3800	.	1.44985	5.43623e-06	7.62548e-06	1.27273
1	155517400	155526599	H3K27ac_15W_peak_4548	9200	.	1.44985	1.33055e-10	2.96567e-10	1.27273
1	21850000	21854599	H3K27ac_15W_peak_1011	4600	.	1.45138	1.62033e-06	2.39437e-06	1.27407
1	22502800	22512199	H3K27ac_15W_peak_1057	9400	.	1.45138	2.98799e-11	7.06354e-11	1.27407
1	185067600	185072199	H3K27ac_15W_peak_5334	4600	.	1.45152	3.96288e-06	5.63305e-06	1.27419
1	115437000	115443399	H3K27ac_15W_peak_3833	6400	.	1.45188	3.63943e-07	5.73904e-07	1.27451
1	44246600	44253799	H3K27ac_15W_peak_2123	7200	.	1.45213	3.39436e-08	5.95139e-08	1.27473
1	46378800	46383999	H3K27ac_15W_peak_2270	5200	.	1.45222	2.16354e-06	3.15754e-06	1.27481
1	14645800	14652199	H3K27ac_15W_peak_659	6400	.	1.45276	4.51943e-08	7.82385e-08	1.27528
1	218414600	218422399	H3K27ac_15W_peak_5983	7800	.	1.45285	4.25734e-09	8.19837e-09	1.27536
1	10373200	10377199	H3K27ac_15W_peak_526	4000	.	1.45311	2.88947e-06	4.16269e-06	1.27559
1	119911000	119921599	H3K27ac_15W_peak_3959	10600	.	1.45314	8.92331e-12	2.21055e-11	1.27562
1	8779600	8788799	H3K27ac_15W_peak_399	9200	.	1.45371	2.84202e-11	6.72562e-11	1.27612
1	24962200	24967599	H3K27ac_15W_peak_1238	5400	.	1.45371	1.57855e-06	2.33533e-06	1.27612
1	22659600	22676199	H3K27ac_15W_peak_1062	16600	.	1.45406	4.01659e-19	1.69097e-18	1.27642
1	102951400	102955999	H3K27ac_15W_peak_3592	4600	.	1.45406	3.85978e-06	5.49472e-06	1.27642
1	156384200	156388199	H3K27ac_15W_peak_4611	4000	.	1.45406	3.85978e-06	5.49472e-06	1.27642
1	55065200	55069599	H3K27ac_15W_peak_2532	4400	.	1.45507	5.15705e-06	7.2507e-06	1.27731
1	14141400	14146199	H3K27ac_15W_peak_635	4800	.	1.45514	1.15194e-06	1.72643e-06	1.27737
1	112465400	112471399	H3K27ac_15W_peak_3741	6000	.	1.45514	1.15194e-06	1.72643e-06	1.27737
1	28569800	28574999	H3K27ac_15W_peak_1496	5200	.	1.4552	2.59158e-07	4.15043e-07	1.27742
1	63780400	63785999	H3K27ac_15W_peak_2839	5600	.	1.4552	2.59158e-07	4.15043e-07	1.27742
1	55987600	55999599	H3K27ac_15W_peak_2586	12000	.	1.45524	4.39679e-14	1.321e-13	1.27746
1	27069800	27075399	H3K27ac_15W_peak_1402	5600	.	1.4556	6.30444e-07	9.69584e-07	1.27778
1	210339400	210343399	H3K27ac_15W_peak_5885	4000	.	1.4556	2.81359e-06	4.05837e-06	1.27778
1	3177200	3180599	H3K27ac_15W_peak_181	3400	.	1.45664	3.7574e-06	5.35415e-06	1.27869
1	27019800	27028199	H3K27ac_15W_peak_1397	8400	.	1.45696	3.74553e-10	7.98995e-10	1.27897
1	115400400	115405199	H3K27ac_15W_peak_3832	4800	.	1.45708	2.05142e-06	2.99992e-06	1.27907
1	182998400	183003599	H3K27ac_15W_peak_5199	5200	.	1.45708	2.05142e-06	2.99992e-06	1.27907
1	15339000	15349399	H3K27ac_15W_peak_714	10400	.	1.45775	1.7044e-14	5.2962e-14	1.27966
1	202199200	202203999	H3K27ac_15W_peak_5524	4800	.	1.45782	6.13769e-07	9.45075e-07	1.27972
1	1985600	1992999	H3K27ac_15W_peak_122	7400	.	1.45814	6.60917e-10	1.37692e-09	1.28
1	32383000	32387799	H3K27ac_15W_peak_1690	4800	.	1.45926	3.65577e-06	5.21686e-06	1.28099
1	219688000	219692799	H3K27ac_15W_peak_6102	4800	.	1.45956	1.99605e-06	2.9231e-06	1.28125
1	227198600	227204799	H3K27ac_15W_peak_6312	6200	.	1.45956	1.34776e-07	2.22273e-07	1.28125
1	6438200	6446399	H3K27ac_15W_peak_269	8200	.	1.4599	2.81028e-09	5.50078e-09	1.28155
1	153795400	153808399	H3K27ac_15W_peak_4426	13000	.	1.45993	1.53576e-15	5.14906e-15	1.28158
1	28185400	28190399	H3K27ac_15W_peak_1465	5000	.	1.46047	1.79468e-07	2.92263e-07	1.28205
1	35737200	35741399	H3K27ac_15W_peak_1801	4200	.	1.46047	4.88152e-06	6.87936e-06	1.28205
1	154187200	154192799	H3K27ac_15W_peak_4447	5600	.	1.46047	1.79468e-07	2.92263e-07	1.28205
1	179185800	179189799	H3K27ac_15W_peak_5110	4000	.	1.46047	4.88152e-06	6.87936e-06	1.28205
1	25068800	25074999	H3K27ac_15W_peak_1246	6200	.	1.46111	1.63681e-08	2.96656e-08	1.28261
1	30282200	30292799	H3K27ac_15W_peak_1570	10600	.	1.46157	2.15028e-13	6.11626e-13	1.28302
1	21398000	21402399	H3K27ac_15W_peak_984	4400	.	1.46176	6.51943e-06	9.07525e-06	1.28319
1	33216800	33221799	H3K27ac_15W_peak_1752	5000	.	1.46208	1.94117e-06	2.84629e-06	1.28346
1	27743400	27761399	H3K27ac_15W_peak_1439	18000	.	1.46242	2.08418e-20	9.40645e-20	1.28376
1	112692200	112697199	H3K27ac_15W_peak_3753	5000	.	1.46245	3.18314e-07	5.04969e-07	1.28378
1	45716800	45721199	H3K27ac_15W_peak_2207	4400	.	1.46324	4.74528e-06	6.69372e-06	1.28448
1	219038000	219042599	H3K27ac_15W_peak_6047	4600	.	1.46324	4.74528e-06	6.69372e-06	1.28448
1	8025000	8034199	H3K27ac_15W_peak_344	9200	.	1.46339	2.30418e-11	5.5016e-11	1.28462
1	26526400	26532599	H3K27ac_15W_peak_1361	6200	.	1.46351	4.23981e-07	6.64167e-07	1.28472
1	113800800	113806599	H3K27ac_15W_peak_3778	5800	.	1.46351	4.23981e-07	6.64167e-07	1.28472
1	24130800	24136799	H3K27ac_15W_peak_1181	6000	.	1.46366	7.00457e-08	1.18851e-07	1.28485
1	154198800	154210799	H3K27ac_15W_peak_4448	12000	.	1.46412	2.70038e-13	7.61907e-13	1.28526
1	120637800	120643399	H3K27ac_15W_peak_4004	5600	.	1.46464	2.81525e-08	4.98057e-08	1.28571
1	794800	799799	H3K27ac_15W_peak_12	5000	.	1.46464	3.45494e-06	4.94249e-06	1.28571
1	28012800	28018199	H3K27ac_15W_peak_1460	5400	.	1.46464	1.0317e-06	1.55342e-06	1.28571
1	60572600	60577799	H3K27ac_15W_peak_2704	5200	.	1.46464	1.8868e-06	2.77006e-06	1.28571
1	10076000	10084199	H3K27ac_15W_peak_499	8200	.	1.46538	5.77254e-10	1.20845e-09	1.28636
1	147572600	147577799	H3K27ac_15W_peak_4142	5200	.	1.46606	4.61013e-06	6.51145e-06	1.28696
1	155787000	155794199	H3K27ac_15W_peak_4569	7200	.	1.46631	4.56809e-09	8.76535e-09	1.28718
1	30947200	30951599	H3K27ac_15W_peak_1594	4400	.	1.46711	1.0024e-06	1.51199e-06	1.28788
1	53660200	53663999	H3K27ac_15W_peak_2450	3800	.	1.4674	3.35582e-06	4.80646e-06	1.28814
1	45650200	45656399	H3K27ac_15W_peak_2198	6200	.	1.46752	3.63832e-08	6.36e-08	1.28824
1	16039000	16042999	H3K27ac_15W_peak_776	4000	.	1.46758	6.15236e-06	8.58605e-06	1.28829
1	26592800	26604799	H3K27ac_15W_peak_1367	12000	.	1.46758	3.11442e-14	9.47597e-14	1.28829
1	149983600	149987599	H3K27ac_15W_peak_4255	4000	.	1.46808	4.00388e-07	6.28553e-07	1.28873
1	232472800	232478799	H3K27ac_15W_peak_6489	6000	.	1.46808	4.00388e-07	6.28553e-07	1.28873
1	202838000	202844599	H3K27ac_15W_peak_5567	6600	.	1.46826	1.46367e-08	2.66547e-08	1.28889
1	44874200	44882599	H3K27ac_15W_peak_2163	8400	.	1.46838	5.45692e-10	1.14537e-09	1.28899
1	179160200	179165599	H3K27ac_15W_peak_5108	5400	.	1.46846	1.33559e-06	1.99049e-06	1.28906
1	227269000	227273599	H3K27ac_15W_peak_6316	4600	.	1.46868	2.44348e-06	3.54439e-06	1.28926
1	43418400	43422999	H3K27ac_15W_peak_2071	4600	.	1.46961	9.73424e-07	1.46985e-06	1.29008
1	31604200	31611199	H3K27ac_15W_peak_1639	7000	.	1.4697	4.31483e-09	8.30206e-09	1.29016
1	116937200	116941799	H3K27ac_15W_peak_3882	4600	.	1.46989	1.77966e-06	2.61901e-06	1.29032
1	94603400	94609799	H3K27ac_15W_peak_3444	6400	.	1.4701	1.422e-08	2.59176e-08	1.2905
1	51785200	51789999	H3K27ac_15W_peak_2381	4800	.	1.47021	3.25763e-06	4.66962e-06	1.2906
1	23148400	23162999	H3K27ac_15W_peak_1102	14600	.	1.47026	4.31126e-17	1.60402e-16	1.29064
1	184465800	184472199	H3K27ac_15W_peak_5290	6400	.	1.47032	2.5838e-08	4.58584e-08	1.2907
1	9612800	9617199	H3K27ac_15W_peak_461	4400	.	1.47143	2.37153e-06	3.44466e-06	1.29167
1	21510600	21515399	H3K27ac_15W_peak_989	4800	.	1.47143	2.83666e-07	4.52143e-07	1.29167
1	218972400	218977599	H3K27ac_15W_peak_6041	5200	.	1.47143	2.37153e-06	3.44466e-06	1.29167
1	22518800	22522599	H3K27ac_15W_peak_1058	3800	.	1.47185	4.34338e-06	6.14879e-06	1.29204
1	6217200	6228599	H3K27ac_15W_peak_253	11400	.	1.47216	3.6824e-14	1.11401e-13	1.29231
1	45875200	45879999	H3K27ac_15W_peak_2222	4800	.	1.47216	9.44783e-07	1.42843e-06	1.29231
1	26870200	26878999	H3K27ac_15W_peak_1385	8800	.	1.47269	7.68085e-12	1.91329e-11	1.29278
1	46048200	46052399	H3K27ac_15W_peak_2240	4200	.	1.47306	3.16041e-06	4.53963e-06	1.2931
1	154482800	154489999	H3K27ac_15W_peak_4461	7200	.	1.47349	7.38451e-09	1.38689e-08	1.29348
1	161751600	161755399	H3K27ac_15W_peak_4737	3800	.	1.4736	5.79136e-06	8.10221e-06	1.29358
1	115355200	115359999	H3K27ac_15W_peak_3828	4800	.	1.47369	1.2579e-06	1.87855e-06	1.29365
1	2008200	2013999	H3K27ac_15W_peak_124	5800	.	1.4738	6.06031e-08	1.03482e-07	1.29375
1	10002600	10008799	H3K27ac_15W_peak_492	6200	.	1.47422	2.43531e-08	4.33216e-08	1.29412
1	62317400	62322999	H3K27ac_15W_peak_2808	5600	.	1.47463	4.42668e-08	7.66642e-08	1.29448
1	45732200	45737799	H3K27ac_15W_peak_2209	5600	.	1.47508	8.05192e-08	1.3588e-07	1.29487
1	198124200	198129799	H3K27ac_15W_peak_5396	5600	.	1.47557	1.46569e-07	2.4062e-07	1.2953
1	235270600	235275999	H3K27ac_15W_peak_6560	5400	.	1.47557	1.46569e-07	2.4062e-07	1.2953
1	23063400	23067799	H3K27ac_15W_peak_1095	4400	.	1.47574	6.679e-07	1.02438e-06	1.29545
1	183982000	183987799	H3K27ac_15W_peak_5269	5800	.	1.47642	1.06978e-07	1.78287e-07	1.29605
1	43745600	43752799	H3K27ac_15W_peak_2093	7200	.	1.47646	9.51023e-09	1.76625e-08	1.29609
1	53105200	53112199	H3K27ac_15W_peak_2420	7000	.	1.4767	4.2942e-08	7.44163e-08	1.2963
1	94643200	94654199	H3K27ac_15W_peak_3448	11000	.	1.4767	2.61593e-13	7.38995e-13	1.2963
1	23488000	23494799	H3K27ac_15W_peak_1125	6800	.	1.47784	5.08412e-09	9.71549e-09	1.2973
1	101129200	101134199	H3K27ac_15W_peak_3580	5000	.	1.47784	4.08174e-06	5.7977e-06	1.2973
1	7744800	7752999	H3K27ac_15W_peak_331	8200	.	1.47797	7.49603e-11	1.71059e-10	1.29741
1	1980400	1984599	H3K27ac_15W_peak_121	4200	.	1.47809	1.62331e-06	2.39815e-06	1.29752
1	33146000	33150399	H3K27ac_15W_peak_1747	4400	.	1.47809	1.62331e-06	2.39815e-06	1.29752
1	29127600	29132399	H3K27ac_15W_peak_1539	4800	.	1.47849	2.58862e-07	4.14618e-07	1.29787
1	15549200	15554799	H3K27ac_15W_peak_732	5600	.	1.4788	4.16386e-08	7.23239e-08	1.29814
1	42743800	42748999	H3K27ac_15W_peak_2037	5200	.	1.47944	7.57085e-08	1.28123e-07	1.2987
1	155496800	155501999	H3K27ac_15W_peak_4545	5200	.	1.47944	7.57085e-08	1.28123e-07	1.2987
1	14858400	14864399	H3K27ac_15W_peak_674	6000	.	1.47953	3.04114e-08	5.35325e-08	1.29878
1	119883600	119891599	H3K27ac_15W_peak_3956	8000	.	1.4799	1.31475e-10	2.93184e-10	1.29911
1	112514400	112529599	H3K27ac_15W_peak_3744	15200	.	1.48033	7.43869e-17	2.7255e-16	1.29948
1	203760400	203768999	H3K27ac_15W_peak_5619	8600	.	1.48037	5.8791e-10	1.22977e-09	1.29952
1	161134400	161142799	H3K27ac_15W_peak_4706	8400	.	1.48042	9.628e-11	2.17475e-10	1.29956
1	15650000	15659199	H3K27ac_15W_peak_742	9200	.	1.48048	6.42147e-12	1.61011e-11	1.29961
1	7818000	7822599	H3K27ac_15W_peak_335	4600	.	1.48092	3.953e-06	5.61954e-06	1.3
1	55490800	55495599	H3K27ac_15W_peak_2558	4800	.	1.48092	1.57243e-06	2.3266e-06	1.3
1	87590200	87595599	H3K27ac_15W_peak_3267	5400	.	1.48092	2.50831e-07	4.02294e-07	1.3
1	226044200	226052399	H3K27ac_15W_peak_6240	8200	.	1.48092	2.63619e-09	5.17414e-09	1.3
1	155478800	155488199	H3K27ac_15W_peak_4543	9400	.	1.48134	1.40176e-12	3.72564e-12	1.30037
1	114715000	114721599	H3K27ac_15W_peak_3806	6600	.	1.48154	4.7786e-09	9.15536e-09	1.30055
1	41626000	41630999	H3K27ac_15W_peak_2015	5000	.	1.48172	1.82935e-07	2.97471e-07	1.3007
1	31466000	31471999	H3K27ac_15W_peak_1632	6000	.	1.48248	1.33446e-07	2.2022e-07	1.30137
1	112650400	112656399	H3K27ac_15W_peak_3750	6000	.	1.48248	1.33446e-07	2.2022e-07	1.30137
1	29526200	29531399	H3K27ac_15W_peak_1559	5200	.	1.48288	2.09164e-06	3.05702e-06	1.30172
1	63790800	63801599	H3K27ac_15W_peak_2841	10800	.	1.48329	2.97152e-13	8.35491e-13	1.30208
1	64046600	64053999	H3K27ac_15W_peak_2868	7400	.	1.48329	1.86831e-09	3.71992e-09	1.30208
1	2083400	2086999	H3K27ac_15W_peak_127	3600	.	1.48405	3.82572e-06	5.44897e-06	1.30275
1	211361400	211365599	H3K27ac_15W_peak_5895	4200	.	1.48405	3.82572e-06	5.44897e-06	1.30275
1	29151400	29159599	H3K27ac_15W_peak_1543	8200	.	1.48451	5.84971e-12	1.47229e-11	1.30315
1	23784600	23788999	H3K27ac_15W_peak_1150	4400	.	1.48465	1.10813e-06	1.66346e-06	1.30328
1	25629800	25636399	H3K27ac_15W_peak_1293	6600	.	1.48476	6.13522e-09	1.16166e-08	1.30337
1	15166000	15169999	H3K27ac_15W_peak_700	4000	.	1.48499	2.78205e-06	4.01526e-06	1.30357
1	25967800	25972399	H3K27ac_15W_peak_1322	4600	.	1.48514	3.22544e-07	5.11589e-07	1.3037
1	183972600	183978399	H3K27ac_15W_peak_5268	5800	.	1.48548	8.06926e-07	1.22819e-06	1.304
1	227744800	227749399	H3K27ac_15W_peak_6338	4600	.	1.48626	5.87751e-07	9.06834e-07	1.30469
1	179139200	179144199	H3K27ac_15W_peak_5105	5000	.	1.48648	2.0185e-08	3.62271e-08	1.30488
1	47295200	47298999	H3K27ac_15W_peak_2288	3800	.	1.48671	1.47266e-06	2.18595e-06	1.30508
1	205670600	205674399	H3K27ac_15W_peak_5711	3800	.	1.48671	1.47266e-06	2.18595e-06	1.30508
1	203387800	203397199	H3K27ac_15W_peak_5594	9400	.	1.48701	2.23011e-12	5.82367e-12	1.30534
1	64179000	64185399	H3K27ac_15W_peak_2881	6400	.	1.48706	1.47425e-08	2.68447e-08	1.30539
1	13634200	13638199	H3K27ac_15W_peak_613	4000	.	1.48725	3.69996e-06	5.27598e-06	1.30556
1	7261600	7267199	H3K27ac_15W_peak_303	5600	.	1.48725	1.25041e-07	2.06979e-07	1.30556
1	174822000	174826999	H3K27ac_15W_peak_5052	5000	.	1.48725	1.25041e-07	2.06979e-07	1.30556
1	168645200	168649399	H3K27ac_15W_peak_4867	4200	.	1.48751	1.07194e-06	1.61177e-06	1.30579
1	39299400	39304399	H3K27ac_15W_peak_1913	5000	.	1.48772	3.12065e-07	4.95189e-07	1.30597
1	170113000	170117399	H3K27ac_15W_peak_4904	4400	.	1.4881	2.6903e-06	3.88624e-06	1.30631
1	225498200	225502999	H3K27ac_15W_peak_6189	4800	.	1.4884	2.27472e-07	3.66288e-07	1.30657
1	28424800	28430199	H3K27ac_15W_peak_1483	5400	.	1.48851	6.65499e-08	1.13279e-07	1.30667
1	202458600	202463399	H3K27ac_15W_peak_5540	4800	.	1.48851	6.65499e-08	1.13279e-07	1.30667
1	179130600	179136399	H3K27ac_15W_peak_5104	5800	.	1.48861	1.95329e-08	3.50998e-08	1.30675
1	55202000	55206599	H3K27ac_15W_peak_2536	4600	.	1.48891	1.95683e-06	2.8676e-06	1.30702
1	149315400	149323799	H3K27ac_15W_peak_4219	8400	.	1.48902	1.15986e-12	3.10471e-12	1.30712
1	149365800	149379199	H3K27ac_15W_peak_4222	13400	.	1.48904	2.73158e-18	1.09745e-17	1.30713
1	120172200	120174599	H3K27ac_15W_peak_3976	2400	.	1.48906	1.65848e-07	2.70961e-07	1.30714
1	23830400	23836399	H3K27ac_15W_peak_1154	6000	.	1.48911	4.85646e-08	8.3768e-08	1.30719
1	10663000	10667399	H3K27ac_15W_peak_538	4400	.	1.48968	1.42379e-06	2.11511e-06	1.30769
1	39842800	39849199	H3K27ac_15W_peak_1943	6400	.	1.49019	7.61169e-09	1.42696e-08	1.30814
1	21767800	21772599	H3K27ac_15W_peak_1002	4800	.	1.49034	3.01755e-07	4.80016e-07	1.30827
1	85865000	85876799	H3K27ac_15W_peak_3170	11800	.	1.49047	1.95965e-15	6.51107e-15	1.30838
1	155646000	155659599	H3K27ac_15W_peak_4559	13600	.	1.49101	6.26343e-18	2.46005e-17	1.30886
1	201297200	201301599	H3K27ac_15W_peak_5445	4400	.	1.49111	7.54452e-07	1.1517e-06	1.30894
1	150319800	150335399	H3K27ac_15W_peak_4283	15600	.	1.49171	3.28973e-21	1.55112e-20	1.30947
1	111447400	111451799	H3K27ac_15W_peak_3733	4400	.	1.49308	4.75179e-06	6.70004e-06	1.31068
1	183645800	183649599	H3K27ac_15W_peak_5248	3800	.	1.49308	4.75179e-06	6.70004e-06	1.31068
1	219241800	219251599	H3K27ac_15W_peak_6062	9800	.	1.49317	3.52823e-12	9.05634e-12	1.31076
1	48609200	48613399	H3K27ac_15W_peak_2353	4200	.	1.49336	1.00115e-06	1.51026e-06	1.31092
1	66239400	66244599	H3K27ac_15W_peak_2953	5200	.	1.49358	2.12532e-07	3.43293e-07	1.31111
1	13826000	13831199	H3K27ac_15W_peak_627	5200	.	1.49374	4.5389e-08	7.8545e-08	1.31126
1	28839600	28843599	H3K27ac_15W_peak_1518	4000	.	1.49381	3.45323e-06	4.94052e-06	1.31132
1	46440800	46445799	H3K27ac_15W_peak_2274	5000	.	1.49399	7.28821e-07	1.11353e-06	1.31148
1	46055000	46060199	H3K27ac_15W_peak_2241	5200	.	1.49423	3.31237e-08	5.81017e-08	1.31169
1	44988200	44995599	H3K27ac_15W_peak_2170	7400	.	1.4945	7.19987e-11	1.64584e-10	1.31193
1	31262000	31267199	H3K27ac_15W_peak_1617	5200	.	1.49516	8.23864e-08	1.38871e-07	1.3125
1	48789400	48794399	H3K27ac_15W_peak_2360	5000	.	1.49564	6.00967e-08	1.02665e-07	1.31293
1	37923400	37932999	H3K27ac_15W_peak_1876	9600	.	1.4957	9.8294e-13	2.64796e-12	1.31298
1	24792600	24796599	H3K27ac_15W_peak_1223	4000	.	1.49578	1.32821e-06	1.97962e-06	1.31304
1	28689400	28693399	H3K27ac_15W_peak_1505	4000	.	1.49588	6.3131e-06	8.79739e-06	1.31313
1	27790200	27802599	H3K27ac_15W_peak_1444	12400	.	1.49633	1.85495e-14	5.74774e-14	1.31353
1	151428200	151432599	H3K27ac_15W_peak_4377	4400	.	1.49636	9.66567e-07	1.45975e-06	1.31356
1	91524800	91528399	H3K27ac_15W_peak_3333	3600	.	1.49655	4.58577e-06	6.48131e-06	1.31373
1	9875000	9880599	H3K27ac_15W_peak_482	5600	.	1.49667	1.08373e-09	2.20919e-09	1.31383
1	224209400	224215999	H3K27ac_15W_peak_6171	6600	.	1.49667	1.08373e-09	2.20919e-09	1.31383
1	7482400	7487799	H3K27ac_15W_peak_317	5400	.	1.49672	1.49618e-07	2.45594e-07	1.31387
1	201129400	201135799	H3K27ac_15W_peak_5434	6400	.	1.49672	1.49618e-07	2.45594e-07	1.31387
1	24717200	24724599	H3K27ac_15W_peak_1212	7400	.	1.49688	1.71643e-10	3.78332e-10	1.31401
1	27909000	27912799	H3K27ac_15W_peak_1452	3800	.	1.49719	3.33238e-06	4.77458e-06	1.31429
1	145284000	145287999	H3K27ac_15W_peak_4089	4000	.	1.49719	3.33238e-06	4.77458e-06	1.31429
1	224453600	224461999	H3K27ac_15W_peak_6178	8400	.	1.4975	9.18881e-11	2.07866e-10	1.31455
1	35602000	35607599	H3K27ac_15W_peak_1795	5600	.	1.49765	7.95523e-08	1.34306e-07	1.31469
1	150119400	150123399	H3K27ac_15W_peak_4267	4000	.	1.4978	2.42248e-06	3.51596e-06	1.31481
1	228396400	228400799	H3K27ac_15W_peak_6381	4400	.	1.4978	2.42248e-06	3.51596e-06	1.31481
1	103520400	103529599	H3K27ac_15W_peak_3625	9200	.	1.49815	7.84157e-12	1.95103e-11	1.31513
1	238749600	238755399	H3K27ac_15W_peak_6608	5800	.	1.49818	9.08903e-09	1.69129e-08	1.31515
1	206260600	206264399	H3K27ac_15W_peak_5761	3800	.	1.49844	2.71861e-07	4.34308e-07	1.31538
1	10673400	10678199	H3K27ac_15W_peak_539	4800	.	1.49891	1.28152e-06	1.91268e-06	1.31579
1	150203400	150220199	H3K27ac_15W_peak_4275	16800	.	1.49904	4.37413e-21	2.04668e-20	1.3159
1	183374000	183378199	H3K27ac_15W_peak_5231	4200	.	1.49942	9.3255e-07	1.41133e-06	1.31624
1	218542200	218546999	H3K27ac_15W_peak_6001	4800	.	1.49942	9.3255e-07	1.41133e-06	1.31624
1	156980400	156991199	H3K27ac_15W_peak_4662	10800	.	1.49956	1.93969e-13	5.5364e-13	1.31636
1	151697000	151702999	H3K27ac_15W_peak_4394	6000	.	1.49966	1.6457e-08	2.98231e-08	1.31646
1	3727000	3732199	H3K27ac_15W_peak_237	5200	.	1.49977	1.0528e-07	1.75607e-07	1.31655
1	15575000	15578999	H3K27ac_15W_peak_734	4000	.	1.50009	4.42204e-06	6.25691e-06	1.31683
1	19529000	19532599	H3K27ac_15W_peak_904	3600	.	1.50009	4.42204e-06	6.25691e-06	1.31683
1	33028600	33034599	H3K27ac_15W_peak_1735	6000	.	1.50056	5.59967e-08	9.59767e-08	1.31724
1	6080200	6084199	H3K27ac_15W_peak_249	4000	.	1.50063	3.21328e-06	4.61133e-06	1.31731
1	23942200	23947199	H3K27ac_15W_peak_1166	5000	.	1.50081	3.59979e-07	5.68036e-07	1.31746
1	110051400	110055999	H3K27ac_15W_peak_3719	4600	.	1.50081	3.59979e-07	5.68036e-07	1.31746
1	109385200	109395799	H3K27ac_15W_peak_3666	10600	.	1.50087	1.87348e-13	5.35138e-13	1.31752
1	206136000	206140799	H3K27ac_15W_peak_5752	4800	.	1.50093	4.08511e-08	7.10311e-08	1.31757
1	205008000	205014799	H3K27ac_15W_peak_5667	6800	.	1.50109	5.4017e-10	1.13399e-09	1.31771
1	208004200	208010599	H3K27ac_15W_peak_5838	6400	.	1.50137	3.94992e-10	8.40527e-10	1.31795
1	59756800	59760799	H3K27ac_15W_peak_2684	4000	.	1.50163	1.69857e-06	2.5048e-06	1.31818
1	119829200	119833199	H3K27ac_15W_peak_3951	4000	.	1.50163	1.69857e-06	2.5048e-06	1.31818
1	154893200	154897399	H3K27ac_15W_peak_4491	4200	.	1.50163	1.69857e-06	2.5048e-06	1.31818
1	156902600	156913199	H3K27ac_15W_peak_4655	10600	.	1.50163	5.40659e-14	1.61381e-13	1.31818
1	109880800	109885199	H3K27ac_15W_peak_3704	4400	.	1.50252	8.99105e-07	1.36216e-06	1.31897
1	46405000	46410199	H3K27ac_15W_peak_2273	5200	.	1.50258	8.46478e-09	1.58054e-08	1.31902
1	64855600	64860599	H3K27ac_15W_peak_2929	5000	.	1.50273	7.40487e-08	1.25407e-07	1.31915
1	53701200	53707199	H3K27ac_15W_peak_2454	6000	.	1.50288	6.18185e-09	1.17042e-08	1.31928
1	117509600	117513399	H3K27ac_15W_peak_3900	3800	.	1.50294	6.54449e-07	1.00443e-06	1.31933
1	117619800	117624399	H3K27ac_15W_peak_3908	4600	.	1.50294	6.54449e-07	1.00443e-06	1.31933
1	51446600	51450599	H3K27ac_15W_peak_2375	4000	.	1.50323	5.86588e-06	8.19879e-06	1.31959
1	116903400	116906599	H3K27ac_15W_peak_3879	3200	.	1.50323	5.86588e-06	8.19879e-06	1.31959
1	155406000	155410799	H3K27ac_15W_peak_4531	4800	.	1.5037	2.87476e-08	5.0815e-08	1.32
1	2431000	2435599	H3K27ac_15W_peak_140	4600	.	1.50414	3.09598e-06	4.44975e-06	1.32039
1	155367200	155370799	H3K27ac_15W_peak_4525	3600	.	1.50414	3.09598e-06	4.44975e-06	1.32039
1	22100800	22107399	H3K27ac_15W_peak_1034	6600	.	1.50436	7.98062e-11	1.81621e-10	1.32057
1	46139800	46157599	H3K27ac_15W_peak_2250	17800	.	1.50443	3.60125e-23	1.87765e-22	1.32064
1	183495600	183500399	H3K27ac_15W_peak_5236	4800	.	1.50496	1.63653e-06	2.41731e-06	1.3211
1	170990600	170995399	H3K27ac_15W_peak_4980	4800	.	1.50503	9.78892e-08	1.63834e-07	1.32117
1	8201000	8208599	H3K27ac_15W_peak_359	7600	.	1.50553	1.96625e-10	4.30895e-10	1.32161
1	25515000	25528799	H3K27ac_15W_peak_1285	13800	.	1.50553	5.89328e-19	2.45663e-18	1.32161
1	29016000	29022599	H3K27ac_15W_peak_1530	6600	.	1.50557	3.1807e-09	6.1916e-09	1.32164
1	43506000	43510799	H3K27ac_15W_peak_2078	4800	.	1.50602	6.30524e-07	9.69655e-07	1.32203
1	8037600	8044399	H3K27ac_15W_peak_345	6800	.	1.50684	4.84769e-10	1.02262e-09	1.32275
1	32612400	32616999	H3K27ac_15W_peak_1705	4600	.	1.50693	2.4357e-07	3.90969e-07	1.32283
1	226391600	226395399	H3K27ac_15W_peak_6265	3800	.	1.50702	5.64704e-06	7.91195e-06	1.32292
1	161558800	161563799	H3K27ac_15W_peak_4724	5000	.	1.5071	7.86776e-09	1.47324e-08	1.32298
1	8270800	8274799	H3K27ac_15W_peak_363	4000	.	1.50772	2.98055e-06	4.28844e-06	1.32353
1	63932400	63938399	H3K27ac_15W_peak_2856	6000	.	1.50772	3.06558e-09	5.98271e-09	1.32353
1	144979600	144988599	H3K27ac_15W_peak_4066	9000	.	1.50772	3.39804e-12	8.73364e-12	1.32353
1	206160600	206170199	H3K27ac_15W_peak_5755	9600	.	1.50772	1.14902e-13	3.33823e-13	1.32353
1	28375800	28383199	H3K27ac_15W_peak_1479	7400	.	1.50804	5.42919e-11	1.25431e-10	1.32381
1	53861800	53869599	H3K27ac_15W_peak_2464	7800	.	1.50819	3.9727e-11	9.29119e-11	1.32394
1	26574400	26577799	H3K27ac_15W_peak_1365	3400	.	1.50863	1.1461e-06	1.71791e-06	1.32432
1	96865600	96870199	H3K27ac_15W_peak_3524	4600	.	1.50863	1.1461e-06	1.71791e-06	1.32432
1	40814600	40828599	H3K27ac_15W_peak_1973	14000	.	1.50887	2.3964e-18	9.6619e-18	1.32454
1	26257400	26267999	H3K27ac_15W_peak_1343	10600	.	1.50929	5.94989e-14	1.76965e-13	1.32491
1	234474200	234481799	H3K27ac_15W_peak_6500	7600	.	1.50967	7.15095e-11	1.63495e-10	1.32524
1	162001800	162013399	H3K27ac_15W_peak_4760	11600	.	1.50969	1.71743e-14	5.33558e-14	1.32526
1	151657200	151663599	H3K27ac_15W_peak_4392	6400	.	1.50974	4.04272e-09	7.80113e-09	1.3253
1	15630400	15638199	H3K27ac_15W_peak_740	7800	.	1.51041	1.09852e-11	2.69721e-11	1.32589
1	15296200	15301599	H3K27ac_15W_peak_710	5400	.	1.51081	4.8289e-08	8.33057e-08	1.32624
1	200660800	200667599	H3K27ac_15W_peak_5410	6800	.	1.5109	3.2907e-10	7.05525e-10	1.32632
1	25836800	25848999	H3K27ac_15W_peak_1312	12200	.	1.51107	8.81423e-17	3.21412e-16	1.32647
1	55940400	55944399	H3K27ac_15W_peak_2584	4000	.	1.51114	3.94539e-06	5.60922e-06	1.32653
1	151599800	151603399	H3K27ac_15W_peak_4388	3600	.	1.51114	3.94539e-06	5.60922e-06	1.32653
1	202797200	202802199	H3K27ac_15W_peak_5564	5000	.	1.51114	2.57026e-08	4.563e-08	1.32653
1	53280400	53283599	H3K27ac_15W_peak_2431	3200	.	1.51137	2.86702e-06	4.13242e-06	1.32673
1	171088200	171092399	H3K27ac_15W_peak_4985	4200	.	1.51137	2.86702e-06	4.13242e-06	1.32673
1	27803600	27809199	H3K27ac_15W_peak_1445	5600	.	1.51159	9.99486e-09	1.85173e-08	1.32692
1	2894200	2898599	H3K27ac_15W_peak_159	4400	.	1.51199	1.10255e-06	1.65691e-06	1.32727
1	186903000	186907599	H3K27ac_15W_peak_5358	4600	.	1.51199	1.10255e-06	1.65691e-06	1.32727
1	22843200	22861399	H3K27ac_15W_peak_1077	18200	.	1.51211	5.38116e-24	2.91367e-23	1.32738
1	26538400	26546599	H3K27ac_15W_peak_1362	8200	.	1.51226	5.67132e-12	1.42808e-11	1.32751
1	22369200	22376399	H3K27ac_15W_peak_1052	7200	.	1.51234	1.51805e-09	3.04941e-09	1.32759
1	47488000	47497199	H3K27ac_15W_peak_2300	9200	.	1.51243	3.0405e-12	7.85477e-12	1.32766
1	23704400	23708999	H3K27ac_15W_peak_1141	4600	.	1.51251	4.2523e-07	6.66076e-07	1.32773
1	156062600	156069199	H3K27ac_15W_peak_4593	6600	.	1.51286	3.16859e-10	6.80091e-10	1.32804
1	116632600	116637599	H3K27ac_15W_peak_3860	5000	.	1.51296	1.64412e-07	2.68788e-07	1.32812
1	214388400	214395599	H3K27ac_15W_peak_5945	7200	.	1.51296	2.31707e-10	5.04543e-10	1.32812
1	17567400	17577199	H3K27ac_15W_peak_852	9800	.	1.51303	2.51921e-13	7.12848e-13	1.32819
1	88274600	88279199	H3K27ac_15W_peak_3315	4600	.	1.51322	8.73655e-08	1.46879e-07	1.32836
1	183481800	183487199	H3K27ac_15W_peak_5234	5400	.	1.51347	4.64655e-08	8.0307e-08	1.32857
1	32149800	32154999	H3K27ac_15W_peak_1673	5200	.	1.51389	1.31749e-08	2.41116e-08	1.32895
1	153754400	153760199	H3K27ac_15W_peak_4423	5800	.	1.51389	1.31749e-08	2.41116e-08	1.32895
1	33087800	33093399	H3K27ac_15W_peak_1741	5600	.	1.51399	9.61826e-09	1.7851e-08	1.32903
1	54002400	54005799	H3K27ac_15W_peak_2476	3400	.	1.51472	7.18808e-06	9.96926e-06	1.32967
1	62472200	62475999	H3K27ac_15W_peak_2811	3800	.	1.51472	7.18808e-06	9.96926e-06	1.32967
1	40842200	40845999	H3K27ac_15W_peak_1975	3800	.	1.51485	5.21949e-06	7.33621e-06	1.32979
1	14555200	14558999	H3K27ac_15W_peak_656	3800	.	1.51498	3.79161e-06	5.40191e-06	1.3299
1	204071200	204075199	H3K27ac_15W_peak_5626	4000	.	1.5152	2.00319e-06	2.93315e-06	1.3301
1	206073400	206085199	H3K27ac_15W_peak_5746	11800	.	1.5152	1.23557e-15	4.17169e-15	1.3301
1	8049600	8057399	H3K27ac_15W_peak_347	7800	.	1.51526	3.41806e-11	8.04385e-11	1.33014
1	205682200	205686199	H3K27ac_15W_peak_5712	4000	.	1.51531	1.45682e-06	2.16286e-06	1.33019
1	44612800	44617599	H3K27ac_15W_peak_2139	4800	.	1.51567	4.08811e-07	6.41227e-07	1.33051
1	151626000	151635199	H3K27ac_15W_peak_4391	9200	.	1.51575	1.10698e-12	2.96996e-12	1.33058
1	161872200	161876599	H3K27ac_15W_peak_4749	4400	.	1.5159	1.58084e-07	2.58897e-07	1.33071
1	86318600	86322999	H3K27ac_15W_peak_3225	4400	.	1.51597	1.15228e-07	1.91335e-07	1.33077
1	6468800	6473799	H3K27ac_15W_peak_270	5000	.	1.51622	3.25979e-08	5.7255e-08	1.33099
1	45558600	45564399	H3K27ac_15W_peak_2192	5800	.	1.51638	1.26711e-08	2.32021e-08	1.33113
1	205991600	205998999	H3K27ac_15W_peak_5738	7400	.	1.51683	4.01236e-10	8.52661e-10	1.33152
1	200616400	200623599	H3K27ac_15W_peak_5409	7200	.	1.51689	2.14547e-10	4.68583e-10	1.33158
1	170550200	170557399	H3K27ac_15W_peak_4940	7200	.	1.51692	1.56913e-10	3.47392e-10	1.33161
1	14715000	14722399	H3K27ac_15W_peak_663	7400	.	1.51704	4.49427e-11	1.04616e-10	1.33171
1	85756600	85764599	H3K27ac_15W_peak_3159	8000	.	1.51716	9.43734e-12	2.33049e-11	1.33182
1	10146200	10154799	H3K27ac_15W_peak_503	8600	.	1.5173	1.4544e-12	3.86118e-12	1.33193
1	65434000	65440199	H3K27ac_15W_peak_2944	6200	.	1.51889	2.5306e-09	4.97519e-09	1.33333
1	1098200	1101999	H3K27ac_15W_peak_40	3800	.	1.51889	7.40831e-07	1.13131e-06	1.33333
1	9488800	9491999	H3K27ac_15W_peak_446	3200	.	1.51889	5.011e-06	7.05455e-06	1.33333
1	9581000	9584999	H3K27ac_15W_peak_458	4000	.	1.51889	1.92371e-06	2.823e-06	1.33333
1	18885400	18892199	H3K27ac_15W_peak_859	6800	.	1.51889	2.0631e-10	4.51209e-10	1.33333
1	25963200	25966599	H3K27ac_15W_peak_1321	3400	.	1.51889	3.64052e-06	5.19706e-06	1.33333
1	37572800	37576399	H3K27ac_15W_peak_1866	3600	.	1.51889	5.011e-06	7.05455e-06	1.33333
1	39624800	39629399	H3K27ac_15W_peak_1938	4600	.	1.51889	1.01793e-06	1.53457e-06	1.33333
1	59261400	59266799	H3K27ac_15W_peak_2656	5400	.	1.51889	2.08426e-07	3.37176e-07	1.33333
1	97013000	97020599	H3K27ac_15W_peak_3532	7600	.	1.51889	5.27689e-10	1.10978e-09	1.33333
1	109424400	109428199	H3K27ac_15W_peak_3670	3800	.	1.51889	7.40831e-07	1.13131e-06	1.33333
1	117080000	117087199	H3K27ac_15W_peak_3892	7200	.	1.51889	5.27689e-10	1.10978e-09	1.33333
1	120188800	120195199	H3K27ac_15W_peak_3978	6400	.	1.51889	2.60853e-12	6.77665e-12	1.33333
1	156357800	156362399	H3K27ac_15W_peak_4609	4600	.	1.51889	3.92735e-07	6.1709e-07	1.33333
1	168650200	168655599	H3K27ac_15W_peak_4868	5400	.	1.51889	3.13295e-08	5.51203e-08	1.33333
1	171064200	171069599	H3K27ac_15W_peak_4983	5400	.	1.51889	1.10723e-07	1.84191e-07	1.33333
1	178387400	178390799	H3K27ac_15W_peak_5090	3400	.	1.51889	1.92371e-06	2.823e-06	1.33333
1	203237000	203240199	H3K27ac_15W_peak_5589	3200	.	1.51889	6.90024e-06	9.58029e-06	1.33333
1	179703200	179711399	H3K27ac_15W_peak_5114	8200	.	1.52073	3.04056e-11	7.18341e-11	1.33495
1	112499600	112510999	H3K27ac_15W_peak_3742	11400	.	1.52149	3.52409e-15	1.14951e-14	1.33562
1	67737400	67742599	H3K27ac_15W_peak_2980	5200	.	1.5216	3.00918e-08	5.30161e-08	1.33571
1	43686800	43695399	H3K27ac_15W_peak_2089	8600	.	1.52204	6.93778e-13	1.89252e-12	1.3361
1	35801600	35805999	H3K27ac_15W_peak_1806	4400	.	1.52208	2.74634e-07	4.38564e-07	1.33613
1	246074800	246080199	H3K27ac_15W_peak_6654	5400	.	1.52208	2.74634e-07	4.38564e-07	1.33613
1	94105800	94114399	H3K27ac_15W_peak_3395	8600	.	1.52216	1.76554e-12	4.65797e-12	1.33621
1	15114400	15118599	H3K27ac_15W_peak_694	4200	.	1.52225	5.17675e-07	8.03849e-07	1.33628
1	117858600	117862799	H3K27ac_15W_peak_3919	4200	.	1.52244	9.76894e-07	1.4749e-06	1.33645
1	145029000	145032399	H3K27ac_15W_peak_4071	3400	.	1.52244	9.76894e-07	1.4749e-06	1.33645
1	25417200	25425199	H3K27ac_15W_peak_1277	8000	.	1.52249	1.56515e-11	3.79524e-11	1.33649
1	214362000	214365799	H3K27ac_15W_peak_5942	3800	.	1.52254	1.34258e-06	2.00062e-06	1.33654
1	44755200	44758799	H3K27ac_15W_peak_2153	3600	.	1.52265	1.84576e-06	2.71293e-06	1.33663
1	180035400	180039999	H3K27ac_15W_peak_5128	4600	.	1.52265	1.84576e-06	2.71293e-06	1.33663
1	201812600	201819599	H3K27ac_15W_peak_5484	7000	.	1.52277	7.45739e-11	1.70215e-10	1.33673
1	205663400	205666799	H3K27ac_15W_peak_5710	3400	.	1.52302	4.80618e-06	6.77441e-06	1.33696
1	119857200	119870199	H3K27ac_15W_peak_3954	13000	.	1.52312	2.62044e-18	1.0537e-17	1.33705
1	206392600	206400399	H3K27ac_15W_peak_5777	7800	.	1.52326	7.55896e-14	2.22725e-13	1.33716
1	151908200	151913399	H3K27ac_15W_peak_4403	5200	.	1.52392	8.20231e-09	1.53376e-08	1.33775
1	16268200	16273999	H3K27ac_15W_peak_795	5800	.	1.52402	1.12333e-08	2.06938e-08	1.33784
1	30694200	30698999	H3K27ac_15W_peak_1572	4800	.	1.52413	1.53869e-08	2.79516e-08	1.33793
1	156438800	156446999	H3K27ac_15W_peak_4614	8200	.	1.52432	1.50348e-11	3.65267e-11	1.3381
1	228336600	228341199	H3K27ac_15W_peak_6376	4600	.	1.52502	1.39937e-07	2.30603e-07	1.33871
1	109823600	109828199	H3K27ac_15W_peak_3702	4600	.	1.52517	1.91986e-07	3.1159e-07	1.33884
1	184934600	184941399	H3K27ac_15W_peak_5326	6800	.	1.52522	3.42022e-10	7.31812e-10	1.33889
1	40829400	40833399	H3K27ac_15W_peak_1974	4000	.	1.52533	2.63457e-07	4.21711e-07	1.33898
1	154649400	154654599	H3K27ac_15W_peak_4469	5200	.	1.52533	2.63457e-07	4.21711e-07	1.33898
1	6486400	6491199	H3K27ac_15W_peak_272	4800	.	1.52549	3.61625e-07	5.70542e-07	1.33913
1	183222000	183226799	H3K27ac_15W_peak_5214	4800	.	1.52549	3.61625e-07	5.70542e-07	1.33913
1	156565200	156573199	H3K27ac_15W_peak_4629	8000	.	1.52567	3.03766e-12	7.84779e-12	1.33929
1	59227800	59232399	H3K27ac_15W_peak_2654	4600	.	1.52626	1.28719e-06	1.9205e-06	1.33981
1	228118400	228124799	H3K27ac_15W_peak_6358	6400	.	1.52634	5.74837e-09	1.09265e-08	1.33987
1	14725800	14730199	H3K27ac_15W_peak_664	4400	.	1.52649	1.76937e-06	2.60425e-06	1.34
1	146421800	146425799	H3K27ac_15W_peak_4130	4000	.	1.52649	1.76937e-06	2.60425e-06	1.34
1	43957000	43963799	H3K27ac_15W_peak_2107	6800	.	1.5271	1.75587e-10	3.86656e-10	1.34054
1	55075000	55079799	H3K27ac_15W_peak_2534	4800	.	1.52733	3.797e-08	6.6245e-08	1.34074
1	112408600	112412399	H3K27ac_15W_peak_3739	3800	.	1.52752	6.33936e-06	8.83157e-06	1.34091
1	184957800	184960599	H3K27ac_15W_peak_5327	2800	.	1.52752	6.33936e-06	8.83157e-06	1.34091
1	204136800	204140199	H3K27ac_15W_peak_5628	3400	.	1.52752	6.33936e-06	8.83157e-06	1.34091
1	235998000	236000999	H3K27ac_15W_peak_6587	3000	.	1.52752	6.33936e-06	8.83157e-06	1.34091
1	19508200	19512999	H3K27ac_15W_peak_903	4800	.	1.52752	5.2043e-08	8.94866e-08	1.34091
1	204227800	204232199	H3K27ac_15W_peak_5631	4400	.	1.52772	7.13459e-08	1.20993e-07	1.34109
1	22169200	22173599	H3K27ac_15W_peak_1041	4400	.	1.52793	9.78286e-08	1.6374e-07	1.34127
1	202230200	202236399	H3K27ac_15W_peak_5527	6200	.	1.52815	1.57144e-09	3.15017e-09	1.34146
1	25090600	25094799	H3K27ac_15W_peak_1248	4200	.	1.52863	2.5254e-07	4.04769e-07	1.34188
1	32985000	33002999	H3K27ac_15W_peak_1732	18000	.	1.52901	1.24274e-24	6.94417e-24	1.34221
1	30781600	30788599	H3K27ac_15W_peak_1579	7000	.	1.52904	1.2323e-10	2.75407e-10	1.34225
1	14775600	14780799	H3K27ac_15W_peak_669	5200	.	1.52908	7.54796e-09	1.41605e-08	1.34228
1	184794200	184798199	H3K27ac_15W_peak_5315	4000	.	1.52915	4.75804e-07	7.41759e-07	1.34234
1	53516000	53528399	H3K27ac_15W_peak_2441	12400	.	1.52925	2.54855e-17	9.63148e-17	1.34242
1	162571600	162576399	H3K27ac_15W_peak_4769	4800	.	1.52944	6.53354e-07	1.00284e-06	1.34259
1	86051000	86058199	H3K27ac_15W_peak_3191	7200	.	1.5299	1.32927e-11	3.24265e-11	1.343
1	229187600	229193399	H3K27ac_15W_peak_6413	5800	.	1.52998	2.65615e-08	4.70852e-08	1.34307
1	26888000	26896599	H3K27ac_15W_peak_1386	8600	.	1.53001	4.14927e-13	1.15321e-12	1.3431
1	225459400	225463199	H3K27ac_15W_peak_6185	3800	.	1.53006	1.23299e-06	1.84321e-06	1.34314
1	94478200	94483199	H3K27ac_15W_peak_3430	5000	.	1.53023	3.63952e-08	6.36167e-08	1.34328
1	53611400	53621599	H3K27ac_15W_peak_2447	10200	.	1.53035	2.42951e-14	7.45071e-14	1.3434
1	234636400	234639999	H3K27ac_15W_peak_6508	3600	.	1.5304	1.69457e-06	2.49923e-06	1.34343
1	205503200	205509199	H3K27ac_15W_peak_5695	6000	.	1.53049	4.9879e-08	8.5941e-08	1.34351
1	206143400	206148599	H3K27ac_15W_peak_5753	5200	.	1.53049	4.9879e-08	8.5941e-08	1.34351
1	226143600	226148799	H3K27ac_15W_peak_6250	5200	.	1.53049	4.9879e-08	8.5941e-08	1.34351
1	24856800	24862999	H3K27ac_15W_peak_1228	6200	.	1.53054	1.50676e-09	3.03009e-09	1.34356
1	3880600	3884599	H3K27ac_15W_peak_244	4000	.	1.53076	2.32972e-06	3.38727e-06	1.34375
1	46099800	46107399	H3K27ac_15W_peak_2247	7600	.	1.53076	6.327e-11	1.45221e-10	1.34375
1	47188200	47192199	H3K27ac_15W_peak_2287	4000	.	1.53076	2.32972e-06	3.38727e-06	1.34375
1	53324200	53328599	H3K27ac_15W_peak_2433	4400	.	1.53076	2.32972e-06	3.38727e-06	1.34375
1	212418200	212422399	H3K27ac_15W_peak_5913	4200	.	1.53076	2.32972e-06	3.38727e-06	1.34375
1	115385200	115388799	H3K27ac_15W_peak_3831	3600	.	1.53114	3.204e-06	4.5985e-06	1.34409
1	229273000	229276599	H3K27ac_15W_peak_6416	3600	.	1.53114	3.204e-06	4.5985e-06	1.34409
1	2452600	2455999	H3K27ac_15W_peak_141	3400	.	1.53155	4.40797e-06	6.2384e-06	1.34444
1	24896000	24899199	H3K27ac_15W_peak_1231	3200	.	1.53155	4.40797e-06	6.2384e-06	1.34444
1	1579800	1592599	H3K27ac_15W_peak_85	12800	.	1.53198	2.5833e-18	1.039e-17	1.34483
1	84944200	84949599	H3K27ac_15W_peak_3106	5400	.	1.53198	2.41884e-07	3.88337e-07	1.34483
1	121242400	121244999	H3K27ac_15W_peak_4027	2600	.	1.53198	6.06665e-06	8.47235e-06	1.34483
1	37826800	37832399	H3K27ac_15W_peak_1872	5600	.	1.53226	1.35629e-08	2.47775e-08	1.34507
1	26423600	26427599	H3K27ac_15W_peak_1352	4000	.	1.53233	3.31922e-07	5.25539e-07	1.34513
1	59676600	59680999	H3K27ac_15W_peak_2676	4400	.	1.53233	3.31922e-07	5.25539e-07	1.34513
1	33157600	33172199	H3K27ac_15W_peak_1749	14600	.	1.53238	1.69556e-20	7.69978e-20	1.34518
1	235870800	235876799	H3K27ac_15W_peak_6582	6000	.	1.53285	2.54454e-08	4.51978e-08	1.34559
1	9710200	9714399	H3K27ac_15W_peak_464	4200	.	1.53309	6.25489e-07	9.62605e-07	1.34579
1	201600	206799	H3K27ac_15W_peak_6	5200	.	1.53329	6.55162e-12	1.64096e-11	1.34597
1	116568400	116575399	H3K27ac_15W_peak_3857	7000	.	1.53329	6.55162e-12	1.64096e-11	1.34597
1	184486200	184491599	H3K27ac_15W_peak_5292	5400	.	1.53384	6.54732e-08	1.11557e-07	1.34646
1	226764000	226767799	H3K27ac_15W_peak_6294	3800	.	1.53393	1.17998e-06	1.76808e-06	1.34653
1	218639800	218647199	H3K27ac_15W_peak_6011	7400	.	1.53399	2.8924e-10	6.23438e-10	1.34659
1	120090200	120099399	H3K27ac_15W_peak_3972	9200	.	1.53408	3.65078e-16	1.27936e-15	1.34667
1	175096400	175101799	H3K27ac_15W_peak_5070	5400	.	1.5342	8.97524e-08	1.50685e-07	1.34677
1	204313400	204319399	H3K27ac_15W_peak_5640	6000	.	1.53426	3.95432e-10	8.41404e-10	1.34682
1	9690800	9694599	H3K27ac_15W_peak_463	3800	.	1.53488	2.22864e-06	3.24491e-06	1.34737
1	39483200	39493799	H3K27ac_15W_peak_1932	10600	.	1.53498	3.65731e-13	1.02095e-12	1.34746
1	87883800	87888799	H3K27ac_15W_peak_3289	5000	.	1.53498	1.68763e-07	2.75477e-07	1.34746
1	28475200	28484999	H3K27ac_15W_peak_1487	9800	.	1.53505	2.3426e-15	7.74755e-15	1.34752
1	169833600	169839399	H3K27ac_15W_peak_4886	5800	.	1.53505	1.29875e-08	2.37759e-08	1.34752
1	15388600	15396199	H3K27ac_15W_peak_717	7600	.	1.5354	8.57244e-12	2.12799e-11	1.34783
1	17058800	17062799	H3K27ac_15W_peak_841	4000	.	1.5354	3.06431e-06	4.40523e-06	1.34783
1	168359600	168363399	H3K27ac_15W_peak_4864	3800	.	1.5354	3.06431e-06	4.40523e-06	1.34783
1	223141400	223144999	H3K27ac_15W_peak_6146	3600	.	1.5354	3.06431e-06	4.40523e-06	1.34783
1	219447200	219452399	H3K27ac_15W_peak_6082	5200	.	1.53584	3.17604e-07	5.03897e-07	1.34821
1	102986600	102993399	H3K27ac_15W_peak_3596	6800	.	1.53625	2.7701e-10	5.98135e-10	1.34857
1	44292000	44296199	H3K27ac_15W_peak_2127	4200	.	1.53631	4.35855e-07	6.81842e-07	1.34862
1	116364000	116367399	H3K27ac_15W_peak_3853	3400	.	1.53655	5.79928e-06	8.11138e-06	1.34884
1	156780000	156782199	H3K27ac_15W_peak_4645	2200	.	1.53655	5.79928e-06	8.11138e-06	1.34884
1	43048200	43054199	H3K27ac_15W_peak_2051	6000	.	1.53673	4.84586e-09	9.28172e-09	1.34899
1	85965600	85969199	H3K27ac_15W_peak_3183	3600	.	1.53732	8.21454e-07	1.24855e-06	1.34951
1	220746000	220752799	H3K27ac_15W_peak_6117	6800	.	1.53788	1.41965e-10	3.15323e-10	1.35
1	21490600	21498799	H3K27ac_15W_peak_988	8200	.	1.53814	2.26328e-12	5.90744e-12	1.35023
1	28486000	28492399	H3K27ac_15W_peak_1488	6400	.	1.53824	1.81056e-09	3.61032e-09	1.35032
1	155489000	155495999	H3K27ac_15W_peak_4544	7000	.	1.53853	2.65155e-10	5.73826e-10	1.35057
1	7713000	7719399	H3K27ac_15W_peak_329	6400	.	1.53862	2.47669e-09	4.87621e-09	1.35065
1	156996400	157000799	H3K27ac_15W_peak_4663	4400	.	1.53873	2.33036e-08	4.15427e-08	1.35075
1	59469200	59473799	H3K27ac_15W_peak_2666	4600	.	1.53888	2.21359e-07	3.57168e-07	1.35088
1	201363200	201368399	H3K27ac_15W_peak_5448	5200	.	1.53901	3.38831e-09	6.58565e-09	1.35099
1	224226600	224230199	H3K27ac_15W_peak_6172	3600	.	1.53909	2.12979e-06	3.11048e-06	1.35106
1	227065400	227070199	H3K27ac_15W_peak_6309	4800	.	1.53942	3.03644e-07	4.828e-07	1.35135
1	7725800	7729799	H3K27ac_15W_peak_330	4000	.	1.53975	2.92763e-06	4.2159e-06	1.35165
1	94808600	94812399	H3K27ac_15W_peak_3464	3800	.	1.53975	2.92763e-06	4.2159e-06	1.35165
1	149968200	149971599	H3K27ac_15W_peak_4253	3400	.	1.53999	4.16611e-07	6.53115e-07	1.35185
1	181126800	181131999	H3K27ac_15W_peak_5157	5200	.	1.54028	8.68269e-09	1.61804e-08	1.35211
1	15476000	15478999	H3K27ac_15W_peak_726	3000	.	1.54047	4.02566e-06	5.71946e-06	1.35227
1	21245800	21249999	H3K27ac_15W_peak_971	4200	.	1.54059	5.7174e-07	8.8269e-07	1.35238
1	56421600	56425599	H3K27ac_15W_peak_2612	4000	.	1.54059	5.7174e-07	8.8269e-07	1.35238
1	31969800	31975799	H3K27ac_15W_peak_1659	6000	.	1.54084	2.53669e-10	5.49779e-10	1.3526
1	35446000	35453799	H3K27ac_15W_peak_1787	7800	.	1.5409	5.50911e-12	1.39025e-11	1.35266
1	77863200	77868599	H3K27ac_15W_peak_3055	5400	.	1.54123	1.12516e-07	1.87075e-07	1.35294
1	16401600	16406199	H3K27ac_15W_peak_808	4600	.	1.54123	7.84825e-07	1.19538e-06	1.35294
1	86246400	86249399	H3K27ac_15W_peak_3216	3000	.	1.54123	5.5374e-06	7.76384e-06	1.35294
1	109988400	109996999	H3K27ac_15W_peak_3714	8600	.	1.54123	2.45765e-14	7.53467e-14	1.35294
1	200889000	200894599	H3K27ac_15W_peak_5421	5600	.	1.54167	3.24002e-09	6.30272e-09	1.35333
1	61306600	61317399	H3K27ac_15W_peak_2755	10800	.	1.5422	1.88711e-15	6.28073e-15	1.35379
1	31413400	31427599	H3K27ac_15W_peak_1628	14200	.	1.54222	9.00048e-22	4.36126e-21	1.35381
1	224505600	224509599	H3K27ac_15W_peak_6180	4000	.	1.54226	3.05069e-08	5.3698e-08	1.35385
1	181800	191999	H3K27ac_15W_peak_4	10200	.	1.54241	5.71703e-24	3.09233e-23	1.35398
1	202716600	202720599	H3K27ac_15W_peak_5554	4000	.	1.54241	2.11491e-07	3.41659e-07	1.35398
1	206025200	206043799	H3K27ac_15W_peak_5741	18600	.	1.54292	4.46631e-25	2.543e-24	1.35443
1	205252400	205264799	H3K27ac_15W_peak_5684	12400	.	1.54297	6.6693e-19	2.77069e-18	1.35447
1	39947800	39951399	H3K27ac_15W_peak_1946	3600	.	1.54339	2.03321e-06	2.97372e-06	1.35484
1	55631400	55636599	H3K27ac_15W_peak_2571	5200	.	1.54339	5.72363e-08	9.79767e-08	1.35484
1	11813000	11816199	H3K27ac_15W_peak_571	3200	.	1.54421	2.79402e-06	4.03179e-06	1.35556
1	16281000	16287999	H3K27ac_15W_peak_797	7000	.	1.54445	3.6916e-12	9.45985e-12	1.35577
1	86924000	86927799	H3K27ac_15W_peak_3240	3800	.	1.54445	5.45865e-07	8.4498e-07	1.35577
1	218690800	218697399	H3K27ac_15W_peak_6015	6600	.	1.54452	6.1908e-10	1.29319e-09	1.35583
1	46565800	46570599	H3K27ac_15W_peak_2279	4800	.	1.54463	1.07457e-07	1.78985e-07	1.35593
1	162716200	162720599	H3K27ac_15W_peak_4778	4400	.	1.54463	1.07457e-07	1.78985e-07	1.35593
1	202173600	202178399	H3K27ac_15W_peak_5520	4800	.	1.54463	1.07457e-07	1.78985e-07	1.35593
1	205921600	205925799	H3K27ac_15W_peak_5733	4200	.	1.54463	1.07457e-07	1.78985e-07	1.35593
1	24655400	24662399	H3K27ac_15W_peak_1204	7000	.	1.54474	2.49831e-11	5.94993e-11	1.35602
1	28272800	28276199	H3K27ac_15W_peak_1472	3400	.	1.54508	3.8407e-06	5.469e-06	1.35632
1	235226400	235229399	H3K27ac_15W_peak_6557	3000	.	1.54508	3.8407e-06	5.469e-06	1.35632
1	218746000	218753799	H3K27ac_15W_peak_6020	7800	.	1.54521	6.87593e-12	1.71931e-11	1.35644
1	146262000	146264399	H3K27ac_15W_peak_4121	2400	.	1.54531	1.47276e-07	2.41765e-07	1.35652
1	20733400	20743799	H3K27ac_15W_peak_920	10400	.	1.54547	9.76174e-17	3.54959e-16	1.35667
1	53027000	53034999	H3K27ac_15W_peak_2416	8000	.	1.5456	9.38487e-12	2.31978e-11	1.35678
1	26995600	27006599	H3K27ac_15W_peak_1395	11000	.	1.54574	1.32972e-16	4.79107e-16	1.3569
1	14788400	14795399	H3K27ac_15W_peak_671	7000	.	1.54601	3.16685e-10	6.7975e-10	1.35714
1	15919200	15923599	H3K27ac_15W_peak_767	4400	.	1.54601	3.9898e-08	6.94384e-08	1.35714
1	212930200	212936599	H3K27ac_15W_peak_5928	6400	.	1.54601	3.16685e-10	6.7975e-10	1.35714
1	235176800	235179999	H3K27ac_15W_peak_6550	3200	.	1.54601	5.28115e-06	7.41995e-06	1.35714
1	21729800	21737199	H3K27ac_15W_peak_997	7400	.	1.54647	8.68697e-11	1.96895e-10	1.35754
1	149090800	149095399	H3K27ac_15W_peak_4206	4600	.	1.54661	1.08457e-08	1.99961e-08	1.35766
1	245762600	245767999	H3K27ac_15W_peak_6646	5400	.	1.54661	1.08457e-08	1.99961e-08	1.35766
1	67420000	67431399	H3K27ac_15W_peak_2973	11400	.	1.54663	1.39671e-21	6.71084e-21	1.35768
1	96491600	96496399	H3K27ac_15W_peak_3509	4800	.	1.54668	5.46424e-08	9.37395e-08	1.35772
1	31235600	31242999	H3K27ac_15W_peak_1616	7400	.	1.54681	4.81443e-12	1.21998e-11	1.35784
1	9819400	9829399	H3K27ac_15W_peak_476	10000	.	1.54687	4.57929e-16	1.59294e-15	1.35789
1	206108200	206120199	H3K27ac_15W_peak_5749	12000	.	1.54702	5.29428e-18	2.08854e-17	1.35802
1	9753800	9757799	H3K27ac_15W_peak_469	4000	.	1.54737	7.48472e-08	1.26686e-07	1.35833
1	206524800	206531399	H3K27ac_15W_peak_5794	6600	.	1.54742	1.62056e-10	3.58306e-10	1.35838
1	226327800	226331799	H3K27ac_15W_peak_6260	4000	.	1.54755	3.79594e-07	5.9762e-07	1.35849
1	108853200	108856799	H3K27ac_15W_peak_3639	3600	.	1.54778	1.93892e-06	2.84342e-06	1.3587
1	22314400	22322599	H3K27ac_15W_peak_1047	8200	.	1.54796	2.47036e-12	6.42803e-12	1.35885
1	32924200	32937399	H3K27ac_15W_peak_1728	13200	.	1.54865	2.23422e-20	1.00698e-19	1.35946
1	35985000	35991199	H3K27ac_15W_peak_1821	6200	.	1.54867	1.50986e-09	3.0335e-09	1.35948
1	16296000	16304399	H3K27ac_15W_peak_799	8400	.	1.5487	5.20481e-14	1.55483e-13	1.3595
1	3336200	3339399	H3K27ac_15W_peak_199	3200	.	1.54876	2.66354e-06	3.85222e-06	1.35955
1	218532800	218537799	H3K27ac_15W_peak_6000	5000	.	1.54887	1.40501e-07	2.31327e-07	1.35965
1	226036600	226042799	H3K27ac_15W_peak_6239	6200	.	1.54899	4.13152e-10	8.76675e-10	1.35976
1	155430600	155435399	H3K27ac_15W_peak_4534	4800	.	1.54927	3.80681e-08	6.64096e-08	1.36
1	156775600	156778999	H3K27ac_15W_peak_4644	3400	.	1.54927	7.14307e-07	1.09245e-06	1.36
1	53927400	53941999	H3K27ac_15W_peak_2471	14600	.	1.54951	1.56908e-20	7.14001e-20	1.36022
1	184647000	184653999	H3K27ac_15W_peak_5307	7000	.	1.54951	3.11187e-11	7.34135e-11	1.36022
1	26756600	26774399	H3K27ac_15W_peak_1377	17800	.	1.5497	2.13241e-28	1.38904e-27	1.36038
1	54874600	54877799	H3K27ac_15W_peak_2523	3200	.	1.5498	3.65999e-06	5.22024e-06	1.36047
1	146431400	146434199	H3K27ac_15W_peak_4131	2800	.	1.5498	3.65999e-06	5.22024e-06	1.36047
1	202111000	202116599	H3K27ac_15W_peak_5516	5600	.	1.54989	2.82189e-09	5.52282e-09	1.36054
1	28755800	28759599	H3K27ac_15W_peak_1510	3800	.	1.55002	5.21238e-08	8.96109e-08	1.36066
1	155014000	155026999	H3K27ac_15W_peak_4500	13000	.	1.55002	2.90529e-20	1.30198e-19	1.36066
1	30815000	30822399	H3K27ac_15W_peak_1583	7400	.	1.5501	6.50841e-13	1.77985e-12	1.36073
1	184714600	184718599	H3K27ac_15W_peak_5313	4000	.	1.55021	9.80188e-07	1.47959e-06	1.36082
1	218470600	218473799	H3K27ac_15W_peak_5990	3200	.	1.55021	9.80188e-07	1.47959e-06	1.36082
1	201931200	201936799	H3K27ac_15W_peak_5496	5600	.	1.5503	1.41601e-08	2.58123e-08	1.3609
1	201961600	201966799	H3K27ac_15W_peak_5500	5200	.	1.55053	3.85838e-09	7.4565e-09	1.36111
1	94508600	94511799	H3K27ac_15W_peak_3433	3200	.	1.55092	5.03067e-06	7.07844e-06	1.36145
1	16046000	16059599	H3K27ac_15W_peak_777	13600	.	1.55139	1.67934e-22	8.45826e-22	1.36186
1	33117200	33121399	H3K27ac_15W_peak_1743	4200	.	1.55144	3.61826e-07	5.70759e-07	1.3619
1	22919000	22923199	H3K27ac_15W_peak_1085	4200	.	1.55163	9.77631e-08	1.63682e-07	1.36207
1	205082600	205087399	H3K27ac_15W_peak_5672	4800	.	1.55178	2.65165e-08	4.70229e-08	1.3622
1	84711800	84717999	H3K27ac_15W_peak_3104	6200	.	1.55191	7.2155e-09	1.35751e-08	1.36232
1	13705400	13708399	H3K27ac_15W_peak_620	3000	.	1.55212	6.91678e-06	9.60145e-06	1.3625
1	28441200	28443599	H3K27ac_15W_peak_1485	2400	.	1.55212	6.91678e-06	9.60145e-06	1.3625
1	15666800	15675399	H3K27ac_15W_peak_744	8600	.	1.55212	4.74539e-14	1.42093e-13	1.3625
1	179016000	179019799	H3K27ac_15W_peak_5102	3800	.	1.55227	1.84696e-06	2.7134e-06	1.36264
1	52037000	52040999	H3K27ac_15W_peak_2388	4000	.	1.5524	4.96135e-07	7.71581e-07	1.36275
1	183267000	183270999	H3K27ac_15W_peak_5218	4000	.	1.5524	4.96135e-07	7.71581e-07	1.36275
1	17013000	17026199	H3K27ac_15W_peak_836	13200	.	1.55246	1.67032e-18	6.79455e-18	1.3628
1	24102000	24106599	H3K27ac_15W_peak_1178	4600	.	1.55258	3.6293e-08	6.34454e-08	1.3629
1	41518800	41525799	H3K27ac_15W_peak_2012	7000	.	1.5529	4.18928e-12	1.0684e-11	1.36318
1	9172800	9177599	H3K27ac_15W_peak_427	4800	.	1.55341	1.34992e-08	2.46669e-08	1.36364
1	29146000	29149999	H3K27ac_15W_peak_1542	4000	.	1.55341	1.83475e-07	2.98335e-07	1.36364
1	35796000	35799999	H3K27ac_15W_peak_1805	4000	.	1.55341	1.83475e-07	2.98335e-07	1.36364
1	6231200	6237599	H3K27ac_15W_peak_254	6400	.	1.55394	7.79537e-12	1.94119e-11	1.3641
1	28784200	28787999	H3K27ac_15W_peak_1514	3800	.	1.55438	2.5141e-07	4.03015e-07	1.36449
1	10455600	10459399	H3K27ac_15W_peak_533	3800	.	1.55449	9.33369e-07	1.41205e-06	1.36458
1	16034800	16037999	H3K27ac_15W_peak_775	3200	.	1.55449	9.33369e-07	1.41205e-06	1.36458
1	205434800	205438199	H3K27ac_15W_peak_5693	3400	.	1.55449	9.33369e-07	1.41205e-06	1.36458
1	150348400	150351199	H3K27ac_15W_peak_4285	2800	.	1.55463	3.4836e-06	4.98249e-06	1.36471
1	238401000	238404399	H3K27ac_15W_peak_6606	3400	.	1.55463	3.4836e-06	4.98249e-06	1.36471
1	39354800	39359799	H3K27ac_15W_peak_1918	5000	.	1.55492	6.87684e-09	1.29592e-08	1.36496
1	64610600	64615799	H3K27ac_15W_peak_2909	5200	.	1.55492	6.87684e-09	1.29592e-08	1.36496
1	11076200	11086599	H3K27ac_15W_peak_548	10400	.	1.55505	5.46996e-18	2.15602e-17	1.36508
1	59106600	59111599	H3K27ac_15W_peak_2652	5000	.	1.55521	9.31273e-08	1.56231e-07	1.36522
1	168240600	168251199	H3K27ac_15W_peak_4859	10600	.	1.55525	2.54947e-16	9.00685e-16	1.36525
1	33135600	33140399	H3K27ac_15W_peak_1745	4800	.	1.5554	3.44554e-07	5.44334e-07	1.36538
1	219587000	219594999	H3K27ac_15W_peak_6095	8000	.	1.5554	1.50235e-12	3.98242e-12	1.36538
1	91870200	91873199	H3K27ac_15W_peak_3365	3000	.	1.55564	1.28059e-06	1.91147e-06	1.36559
1	27087200	27092999	H3K27ac_15W_peak_1403	5800	.	1.55594	2.62385e-10	5.67991e-10	1.36585
1	27890200	27897599	H3K27ac_15W_peak_1451	7400	.	1.55594	2.04848e-12	5.36877e-12	1.36585
1	175139000	175143399	H3K27ac_15W_peak_5073	4400	.	1.55618	1.2753e-07	2.10788e-07	1.36607
1	204254600	204262999	H3K27ac_15W_peak_5633	8400	.	1.55633	7.70607e-13	2.09538e-12	1.3662
1	211386600	211390399	H3K27ac_15W_peak_5897	3800	.	1.55686	1.75736e-06	2.5873e-06	1.36667
1	20992000	20997399	H3K27ac_15W_peak_945	5400	.	1.55714	4.79121e-09	9.17933e-09	1.36691
1	11704400	11714399	H3K27ac_15W_peak_564	10000	.	1.55717	1.1402e-14	3.58748e-14	1.36694
1	16505800	16511199	H3K27ac_15W_peak_819	5400	.	1.55734	4.11834e-14	1.24074e-13	1.36709
1	91772000	91774799	H3K27ac_15W_peak_3351	2800	.	1.55734	6.57732e-06	9.15167e-06	1.36709
1	248896200	248899399	H3K27ac_15W_peak_6681	3200	.	1.55734	6.57732e-06	9.15167e-06	1.36709
1	226446400	226455199	H3K27ac_15W_peak_6269	8800	.	1.55741	1.43212e-12	3.80248e-12	1.36715
1	26010200	26015599	H3K27ac_15W_peak_1327	5400	.	1.55798	6.54919e-09	1.23659e-08	1.36765
1	51730400	51737199	H3K27ac_15W_peak_2380	6800	.	1.55849	2.49949e-10	5.41876e-10	1.3681
1	171586800	171591799	H3K27ac_15W_peak_4999	5000	.	1.55886	8.86316e-08	1.48922e-07	1.36842
1	203818800	203822599	H3K27ac_15W_peak_5622	3800	.	1.55886	8.87822e-07	1.34589e-06	1.36842
1	43392400	43401199	H3K27ac_15W_peak_2068	8800	.	1.55912	3.92497e-14	1.1836e-13	1.36864
1	35596400	35600799	H3K27ac_15W_peak_1794	4400	.	1.55935	3.29053e-08	5.77635e-08	1.36885
1	28560800	28568799	H3K27ac_15W_peak_1495	8000	.	1.55939	1.41883e-13	4.09775e-13	1.36889
1	156581600	156585799	H3K27ac_15W_peak_4630	4200	.	1.55944	3.27778e-07	5.19474e-07	1.36893
1	202314200	202321799	H3K27ac_15W_peak_5530	7600	.	1.55944	1.3645e-12	3.62966e-12	1.36893
1	151852200	151861599	H3K27ac_15W_peak_4401	9400	.	1.5597	5.13415e-13	1.41471e-12	1.36916
1	27679800	27684399	H3K27ac_15W_peak_1436	4600	.	1.55978	1.22399e-08	2.24764e-08	1.36923
1	227754200	227759199	H3K27ac_15W_peak_6339	5000	.	1.55978	1.22399e-08	2.24764e-08	1.36923
1	11984000	11992799	H3K27ac_15W_peak_583	8800	.	1.55994	1.93309e-13	5.51826e-13	1.36937
1	15788200	15794799	H3K27ac_15W_peak_757	6600	.	1.56016	1.79653e-11	4.33321e-11	1.36957
1	37878600	37881599	H3K27ac_15W_peak_1874	3000	.	1.56016	1.21759e-06	1.82076e-06	1.36957
1	45032200	45036199	H3K27ac_15W_peak_2173	4000	.	1.56016	1.21759e-06	1.82076e-06	1.36957
1	2933600	2937599	H3K27ac_15W_peak_161	4000	.	1.56037	4.50161e-08	7.79353e-08	1.36975
1	155185000	155188599	H3K27ac_15W_peak_4514	3600	.	1.56066	4.49119e-07	7.01517e-07	1.37
1	178868000	178872399	H3K27ac_15W_peak_5098	4400	.	1.56075	1.6735e-08	3.0288e-08	1.37008
1	8219600	8222999	H3K27ac_15W_peak_361	3400	.	1.56108	1.66119e-07	2.71379e-07	1.37037
1	41185600	41188799	H3K27ac_15W_peak_1993	3200	.	1.56108	4.54751e-06	6.42841e-06	1.37037
1	7770600	7779799	H3K27ac_15W_peak_332	9200	.	1.56125	5.31992e-15	1.71431e-14	1.37052
1	20802400	20806999	H3K27ac_15W_peak_926	4600	.	1.56145	6.15903e-08	1.05064e-07	1.37069
1	87392000	87396399	H3K27ac_15W_peak_3254	4400	.	1.56145	6.15903e-08	1.05064e-07	1.37069
1	23495800	23499399	H3K27ac_15W_peak_1126	3600	.	1.56156	1.67014e-06	2.46448e-06	1.37079
1	186026000	186030399	H3K27ac_15W_peak_5343	4400	.	1.56156	1.67014e-06	2.46448e-06	1.37079
1	230814600	230818999	H3K27ac_15W_peak_6447	4400	.	1.56176	2.28829e-08	4.08055e-08	1.37097
1	150285600	150288199	H3K27ac_15W_peak_4280	2600	.	1.5627	6.24607e-06	8.71122e-06	1.37179
1	150951400	150955999	H3K27ac_15W_peak_4344	4600	.	1.56283	3.12919e-08	5.50579e-08	1.3719
1	871800	875599	H3K27ac_15W_peak_16	3800	.	1.56304	2.29132e-06	3.33267e-06	1.37209
1	158095200	158098599	H3K27ac_15W_peak_4683	3400	.	1.56304	2.29132e-06	3.33267e-06	1.37209
1	10141800	10145399	H3K27ac_15W_peak_502	3600	.	1.56333	8.43555e-07	1.28147e-06	1.37234
1	202015800	202019599	H3K27ac_15W_peak_5506	3800	.	1.56356	3.11499e-07	4.9434e-07	1.37255
1	33057000	33061399	H3K27ac_15W_peak_1737	4400	.	1.56377	1.15327e-07	1.9148e-07	1.37273
1	226492000	226496799	H3K27ac_15W_peak_6272	4800	.	1.5641	1.59113e-08	2.88541e-08	1.37302
1	1949600	1957799	H3K27ac_15W_peak_120	8200	.	1.56431	6.34009e-13	1.73577e-12	1.37321
1	201586800	201590399	H3K27ac_15W_peak_5466	3600	.	1.56464	3.1441e-06	4.51766e-06	1.37349
1	28277200	28280199	H3K27ac_15W_peak_1473	3000	.	1.56479	1.15634e-06	1.73287e-06	1.37363
1	103073800	103076999	H3K27ac_15W_peak_3604	3200	.	1.56479	1.15634e-06	1.73287e-06	1.37363
1	145931000	145937799	H3K27ac_15W_peak_4098	6800	.	1.56479	1.62695e-11	3.93877e-11	1.37363
1	85673000	85681599	H3K27ac_15W_peak_3153	8600	.	1.56492	2.29635e-12	5.99139e-12	1.37374
1	145078200	145081199	H3K27ac_15W_peak_4079	3000	.	1.56492	4.26633e-07	6.68185e-07	1.37374
1	110389000	110396399	H3K27ac_15W_peak_3729	7400	.	1.56573	6.28204e-14	1.86361e-13	1.37445
1	8622000	8653599	H3K27ac_15W_peak_386	31600	.	1.56585	4.03917e-46	4.5943e-45	1.37455
1	25370400	25381799	H3K27ac_15W_peak_1273	11400	.	1.56636	2.47162e-16	8.73824e-16	1.375
1	110006800	110009799	H3K27ac_15W_peak_3716	3000	.	1.56636	4.31506e-06	6.11231e-06	1.375
1	116996200	117000399	H3K27ac_15W_peak_3887	4200	.	1.56636	8.00576e-08	1.35141e-07	1.375
1	144944200	144947199	H3K27ac_15W_peak_4061	3000	.	1.56636	2.16033e-07	3.48726e-07	1.375
1	169877400	169882999	H3K27ac_15W_peak_4891	5600	.	1.56636	4.12295e-09	7.94423e-09	1.375
1	200817400	200822799	H3K27ac_15W_peak_5418	5400	.	1.56636	4.12295e-09	7.94423e-09	1.375
1	226951400	226954799	H3K27ac_15W_peak_6304	3400	.	1.56636	1.58534e-06	2.34464e-06	1.375
1	228289600	228293999	H3K27ac_15W_peak_6372	4400	.	1.56636	2.16033e-07	3.48726e-07	1.375
1	228999600	229003999	H3K27ac_15W_peak_6402	4400	.	1.56636	2.16033e-07	3.48726e-07	1.375
1	94765400	94782199	H3K27ac_15W_peak_3459	16800	.	1.5667	8.71693e-24	4.67205e-23	1.3753
1	10189400	10197799	H3K27ac_15W_peak_507	8400	.	1.567	1.16455e-13	3.38191e-13	1.37557
1	17584000	17590799	H3K27ac_15W_peak_853	6800	.	1.56711	5.80983e-12	1.46236e-11	1.37566
1	39457400	39460999	H3K27ac_15W_peak_1929	3600	.	1.56789	8.00575e-07	1.219e-06	1.37634
1	208882200	208885399	H3K27ac_15W_peak_5865	3200	.	1.56789	8.00575e-07	1.219e-06	1.37634
1	36251600	36262599	H3K27ac_15W_peak_1841	11000	.	1.56811	3.54994e-19	1.49941e-18	1.37654
1	109398200	109404399	H3K27ac_15W_peak_3667	6200	.	1.56811	1.4996e-10	3.32554e-10	1.37654
1	235623400	235628799	H3K27ac_15W_peak_6578	5400	.	1.56869	2.06539e-08	3.70238e-08	1.37705
1	119894200	119900599	H3K27ac_15W_peak_3957	6400	.	1.56891	7.66239e-11	1.74739e-10	1.37725
1	35178200	35182399	H3K27ac_15W_peak_1778	4200	.	1.56904	1.49814e-07	2.45883e-07	1.37736
1	231857000	231863199	H3K27ac_15W_peak_6482	6200	.	1.56904	2.04509e-10	4.47439e-10	1.37736
1	120227600	120230599	H3K27ac_15W_peak_3982	3000	.	1.56926	4.04829e-07	6.35071e-07	1.37755
1	192557400	192560999	H3K27ac_15W_peak_5368	3600	.	1.56926	4.04829e-07	6.35071e-07	1.37755
1	15304400	15309399	H3K27ac_15W_peak_711	5000	.	1.56972	1.05037e-08	1.93981e-08	1.37795
1	32878800	32883399	H3K27ac_15W_peak_1726	4600	.	1.56995	2.82235e-08	4.99169e-08	1.37815
1	226867200	226874399	H3K27ac_15W_peak_6301	7200	.	1.57038	2.00306e-11	4.8111e-11	1.37853
1	205946400	205950399	H3K27ac_15W_peak_5735	4000	.	1.5705	2.04962e-07	3.31846e-07	1.37864
1	225464000	225468399	H3K27ac_15W_peak_6186	4400	.	1.57067	5.34567e-09	1.0188e-08	1.37879
1	10176200	10182599	H3K27ac_15W_peak_506	6400	.	1.57085	3.85043e-12	9.84585e-12	1.37895
1	52521400	52525199	H3K27ac_15W_peak_2400	3800	.	1.57085	5.54251e-07	8.57745e-07	1.37895
1	53437200	53442199	H3K27ac_15W_peak_2436	5000	.	1.57095	1.43466e-08	2.61439e-08	1.37903
1	164664200	164669399	H3K27ac_15W_peak_4804	5200	.	1.57095	1.43466e-08	2.61439e-08	1.37903
1	87596800	87606999	H3K27ac_15W_peak_3268	10200	.	1.57098	8.03248e-17	2.93646e-16	1.37906
1	12165200	12170199	H3K27ac_15W_peak_586	5000	.	1.57127	3.85689e-08	6.7233e-08	1.37931
1	23852200	23856399	H3K27ac_15W_peak_1157	4200	.	1.57163	1.03886e-07	1.73327e-07	1.37963
1	44424600	44429199	H3K27ac_15W_peak_2134	4600	.	1.57163	1.03886e-07	1.73327e-07	1.37963
1	85769200	85772199	H3K27ac_15W_peak_3160	3000	.	1.57176	4.08884e-06	5.80653e-06	1.37975
1	154479200	154481599	H3K27ac_15W_peak_4460	2400	.	1.57176	4.08884e-06	5.80653e-06	1.37975
1	94304600	94309799	H3K27ac_15W_peak_3416	5200	.	1.57188	7.2984e-09	1.37212e-08	1.37984
1	43855200	43858999	H3K27ac_15W_peak_2100	3800	.	1.57205	2.8043e-07	4.47196e-07	1.38
1	151305200	151311599	H3K27ac_15W_peak_4368	6400	.	1.57205	1.00992e-12	2.71781e-12	1.38
1	155421800	155427599	H3K27ac_15W_peak_4533	5800	.	1.57219	3.71926e-11	8.71748e-11	1.38012
1	55304200	55314599	H3K27ac_15W_peak_2544	10400	.	1.57224	5.36137e-15	1.72701e-14	1.38017
1	25003600	25006999	H3K27ac_15W_peak_1242	3400	.	1.57255	7.58887e-07	1.15801e-06	1.38043
1	151678400	151682399	H3K27ac_15W_peak_4393	4000	.	1.57255	7.58887e-07	1.15801e-06	1.38043
1	224018400	224022599	H3K27ac_15W_peak_6165	4200	.	1.57255	7.58887e-07	1.15801e-06	1.38043
1	23246200	23257999	H3K27ac_15W_peak_1111	11800	.	1.57296	2.89003e-18	1.15885e-17	1.38079
1	35272000	35275999	H3K27ac_15W_peak_1782	4000	.	1.57314	1.42053e-07	2.33719e-07	1.38095
1	44217400	44224399	H3K27ac_15W_peak_2121	7000	.	1.57314	3.65598e-12	9.37343e-12	1.38095
1	109675800	109679399	H3K27ac_15W_peak_3692	3600	.	1.57314	1.42053e-07	2.33719e-07	1.38095
1	230122600	230126199	H3K27ac_15W_peak_6434	3600	.	1.57314	1.42053e-07	2.33719e-07	1.38095
1	244678000	244683599	H3K27ac_15W_peak_6631	5600	.	1.57353	1.89276e-09	3.76494e-09	1.38129
1	23654800	23664399	H3K27ac_15W_peak_1139	9600	.	1.5736	9.91866e-15	3.13335e-14	1.38136
1	157975200	157979799	H3K27ac_15W_peak_4674	4600	.	1.5737	3.83708e-07	6.03877e-07	1.38144
1	183157000	183160799	H3K27ac_15W_peak_5211	3800	.	1.5737	3.83708e-07	6.03877e-07	1.38144
1	114056200	114059599	H3K27ac_15W_peak_3793	3400	.	1.57385	5.60889e-06	7.86104e-06	1.38158
1	36193800	36198599	H3K27ac_15W_peak_1834	4800	.	1.57397	5.0708e-09	9.69315e-09	1.38168
1	162661800	162666799	H3K27ac_15W_peak_4774	5000	.	1.57397	5.0708e-09	9.69315e-09	1.38168
1	17043600	17047399	H3K27ac_15W_peak_839	3800	.	1.57412	7.20341e-08	1.22122e-07	1.38182
1	38872600	38878399	H3K27ac_15W_peak_1884	5800	.	1.57473	3.52937e-11	8.29438e-11	1.38235
1	28617200	28621999	H3K27ac_15W_peak_1500	4800	.	1.57502	3.65636e-08	6.38909e-08	1.38261
1	99474400	99479199	H3K27ac_15W_peak_3557	4800	.	1.57502	3.65636e-08	6.38909e-08	1.38261
1	17052000	17054799	H3K27ac_15W_peak_840	2800	.	1.57515	2.82275e-06	4.07083e-06	1.38272
1	26344000	26350599	H3K27ac_15W_peak_1350	6600	.	1.57515	9.4097e-11	2.12614e-10	1.38272
1	32263000	32265799	H3K27ac_15W_peak_1683	2800	.	1.57515	2.82275e-06	4.07083e-06	1.38272
1	219218400	219221599	H3K27ac_15W_peak_6059	3200	.	1.57515	2.82275e-06	4.07083e-06	1.38272
1	235950600	235954199	H3K27ac_15W_peak_6584	3600	.	1.57545	5.25052e-07	8.14564e-07	1.38298
1	235335800	235340599	H3K27ac_15W_peak_6565	4800	.	1.57585	1.85758e-08	3.34503e-08	1.38333
1	23301000	23326999	H3K27ac_15W_peak_1115	26000	.	1.57596	1.25324e-40	1.22921e-39	1.38343
1	95119600	95123199	H3K27ac_15W_peak_3477	3600	.	1.57653	4.99457e-08	8.60443e-08	1.38393
1	165681600	165686799	H3K27ac_15W_peak_4830	5200	.	1.57653	4.99457e-08	8.60443e-08	1.38393
1	27232400	27245599	H3K27ac_15W_peak_1410	13200	.	1.57663	3.83291e-23	1.99347e-22	1.38402
1	155810000	155815799	H3K27ac_15W_peak_4571	5800	.	1.57681	1.25678e-11	3.07302e-11	1.38418
1	46262400	46269999	H3K27ac_15W_peak_2259	7600	.	1.57688	4.66023e-13	1.2893e-12	1.38424
1	6677600	6682999	H3K27ac_15W_peak_286	5400	.	1.57731	2.53626e-08	4.50551e-08	1.38462
1	9575400	9580199	H3K27ac_15W_peak_457	4800	.	1.57731	2.53626e-08	4.50551e-08	1.38462
1	109030800	109034399	H3K27ac_15W_peak_3644	3600	.	1.57731	7.18494e-07	1.0982e-06	1.38462
1	117924800	117930399	H3K27ac_15W_peak_3921	5600	.	1.57731	1.74698e-10	3.84927e-10	1.38462
1	168117800	168124399	H3K27ac_15W_peak_4855	6600	.	1.57731	1.74698e-10	3.84927e-10	1.38462
1	230284000	230287799	H3K27ac_15W_peak_6441	3800	.	1.57731	7.18494e-07	1.0982e-06	1.38462
1	246447800	246451199	H3K27ac_15W_peak_6659	3400	.	1.57731	3.86895e-06	5.5068e-06	1.38462
1	109516800	109522799	H3K27ac_15W_peak_3676	6000	.	1.5779	4.66468e-10	9.85947e-10	1.38514
1	1816800	1821599	H3K27ac_15W_peak_110	4800	.	1.57803	1.28902e-08	2.35993e-08	1.38525
1	24787400	24791799	H3K27ac_15W_peak_1222	4400	.	1.57803	1.28902e-08	2.35993e-08	1.38525
1	163769400	163773199	H3K27ac_15W_peak_4793	3800	.	1.57811	6.82261e-08	1.16009e-07	1.38532
1	119798800	119802399	H3K27ac_15W_peak_3949	3600	.	1.57822	3.63269e-07	5.72917e-07	1.38542
1	18872000	18877599	H3K27ac_15W_peak_858	5600	.	1.57846	2.38029e-10	5.17225e-10	1.38562
1	155719600	155724799	H3K27ac_15W_peak_4563	5200	.	1.57846	2.38029e-10	5.17225e-10	1.38562
1	21667600	21671599	H3K27ac_15W_peak_993	4000	.	1.57904	1.83896e-07	2.98991e-07	1.38614
1	64871400	64875599	H3K27ac_15W_peak_2931	4200	.	1.57904	1.83896e-07	2.98991e-07	1.38614
1	30996000	31003199	H3K27ac_15W_peak_1601	7200	.	1.5793	1.19135e-11	2.91902e-11	1.38636
1	25351800	25355999	H3K27ac_15W_peak_1271	4200	.	1.57952	1.7592e-08	3.17715e-08	1.38655
1	53161800	53166599	H3K27ac_15W_peak_2422	4800	.	1.57952	1.7592e-08	3.17715e-08	1.38655
1	60916600	60919599	H3K27ac_15W_peak_2721	3000	.	1.57965	5.3033e-06	7.44612e-06	1.38667
1	169851600	169854399	H3K27ac_15W_peak_4887	2800	.	1.57965	5.3033e-06	7.44612e-06	1.38667
1	1825200	1836799	H3K27ac_15W_peak_111	11600	.	1.57979	1.64454e-19	7.07935e-19	1.38679
1	15032600	15036799	H3K27ac_15W_peak_687	4200	.	1.57979	9.31973e-08	1.56292e-07	1.38679
1	218822600	218827199	H3K27ac_15W_peak_6028	4600	.	1.57979	9.31973e-08	1.56292e-07	1.38679
1	19323000	19327799	H3K27ac_15W_peak_883	4800	.	1.58014	8.94441e-09	1.66531e-08	1.3871
1	21878800	21883799	H3K27ac_15W_peak_1016	5000	.	1.58014	8.94441e-09	1.66531e-08	1.3871
1	56472200	56479599	H3K27ac_15W_peak_2614	7400	.	1.58014	5.95069e-14	1.76977e-13	1.3871
1	225529200	225538999	H3K27ac_15W_peak_6193	9800	.	1.58014	1.14614e-15	3.87503e-15	1.3871
1	161575600	161578999	H3K27ac_15W_peak_4726	3400	.	1.58047	4.72802e-08	8.16596e-08	1.38739
1	161580200	161583599	H3K27ac_15W_peak_4727	3400	.	1.58047	4.72802e-08	8.16596e-08	1.38739
1	27922800	27929399	H3K27ac_15W_peak_1454	6600	.	1.5806	8.4527e-11	1.91802e-10	1.3875
1	155394400	155397399	H3K27ac_15W_peak_4529	3000	.	1.5806	2.66903e-06	3.85843e-06	1.3875
1	156836800	156839799	H3K27ac_15W_peak_4650	3000	.	1.5806	2.66903e-06	3.85843e-06	1.3875
1	116818400	116826199	H3K27ac_15W_peak_3870	7800	.	1.58089	8.17553e-13	2.21713e-12	1.38776
1	144934800	144937799	H3K27ac_15W_peak_4060	3000	.	1.58089	2.51337e-07	4.02961e-07	1.38776
1	171325000	171328599	H3K27ac_15W_peak_4995	3600	.	1.58089	2.51337e-07	4.02961e-07	1.38776
1	230771200	230775199	H3K27ac_15W_peak_6444	4000	.	1.58089	2.51337e-07	4.02961e-07	1.38776
1	64089200	64095399	H3K27ac_15W_peak_2872	6200	.	1.58135	2.25456e-10	4.91418e-10	1.38816
1	32246400	32255399	H3K27ac_15W_peak_1682	9000	.	1.58138	4.12207e-15	1.33955e-14	1.38819
1	27036600	27045599	H3K27ac_15W_peak_1399	9000	.	1.58143	4.10688e-16	1.43304e-15	1.38824
1	170245000	170249599	H3K27ac_15W_peak_4913	4600	.	1.58156	1.27307e-07	2.10435e-07	1.38835
1	116920400	116934199	H3K27ac_15W_peak_3881	13800	.	1.58165	4.18176e-22	2.06285e-21	1.38843
1	28404200	28411399	H3K27ac_15W_peak_1481	7200	.	1.58218	5.69494e-13	1.56454e-12	1.38889
1	32516400	32522199	H3K27ac_15W_peak_1698	5800	.	1.58218	6.01959e-10	1.25842e-09	1.38889
1	58829800	58835399	H3K27ac_15W_peak_2638	5600	.	1.58218	6.20612e-09	1.17487e-08	1.38889
1	25720600	25723599	H3K27ac_15W_peak_1299	3000	.	1.58218	6.79398e-07	1.04147e-06	1.38889
1	231405000	231410599	H3K27ac_15W_peak_6467	5600	.	1.58266	3.15893e-09	6.15549e-09	1.38931
1	46494800	46499799	H3K27ac_15W_peak_2276	5000	.	1.58274	3.2764e-08	5.75433e-08	1.38938
1	21136800	21146999	H3K27ac_15W_peak_963	10200	.	1.58284	7.56455e-18	2.95334e-17	1.38947
1	11025000	11031199	H3K27ac_15W_peak_543	6200	.	1.58291	1.53576e-11	3.72724e-11	1.38953
1	67713000	67716399	H3K27ac_15W_peak_2979	3400	.	1.583	3.65548e-06	5.21716e-06	1.38961
1	87828400	87834199	H3K27ac_15W_peak_3283	5800	.	1.58311	1.60899e-09	3.22128e-09	1.38971
1	15024400	15031599	H3K27ac_15W_peak_686	7200	.	1.58344	3.96669e-13	1.10371e-12	1.39
1	19001800	19005999	H3K27ac_15W_peak_869	4200	.	1.58344	1.73896e-07	2.83444e-07	1.39
1	26101400	26104999	H3K27ac_15W_peak_1332	3600	.	1.58344	1.73896e-07	2.83444e-07	1.39
1	55338600	55346599	H3K27ac_15W_peak_2547	8000	.	1.58344	3.96669e-13	1.10371e-12	1.39
1	3568600	3571599	H3K27ac_15W_peak_227	3000	.	1.58372	1.84143e-06	2.70698e-06	1.39024
1	43211200	43214399	H3K27ac_15W_peak_2057	3200	.	1.58372	1.84143e-06	2.70698e-06	1.39024
1	53060600	53070999	H3K27ac_15W_peak_2417	10400	.	1.58394	5.28518e-16	1.83168e-15	1.39044
1	8103200	8112599	H3K27ac_15W_peak_350	9400	.	1.58416	2.71451e-16	9.5749e-16	1.39062
1	21299800	21305399	H3K27ac_15W_peak_976	5600	.	1.58416	4.30595e-09	8.29073e-09	1.39062
1	77937200	77942799	H3K27ac_15W_peak_3058	5600	.	1.58427	2.13388e-10	4.66063e-10	1.39073
1	59665000	59668399	H3K27ac_15W_peak_2674	3400	.	1.58436	9.29115e-07	1.40631e-06	1.3908
1	77012000	77015399	H3K27ac_15W_peak_3040	3400	.	1.58436	9.29115e-07	1.40631e-06	1.3908
1	226371600	226374999	H3K27ac_15W_peak_6264	3400	.	1.58436	9.29115e-07	1.40631e-06	1.3908
1	87638600	87643399	H3K27ac_15W_peak_3270	4800	.	1.58448	4.4711e-08	7.74185e-08	1.39091
1	66351400	66357599	H3K27ac_15W_peak_2958	6200	.	1.58493	5.5641e-11	1.28441e-10	1.3913
1	1162000	1164999	H3K27ac_15W_peak_46	3000	.	1.58493	4.69472e-07	7.32434e-07	1.3913
1	28986200	28989599	H3K27ac_15W_peak_1529	3400	.	1.58493	4.69472e-07	7.32434e-07	1.3913
1	182768000	182771999	H3K27ac_15W_peak_5191	4000	.	1.58493	4.69472e-07	7.32434e-07	1.3913
1	23106400	23109999	H3K27ac_15W_peak_1098	3600	.	1.58544	2.37528e-07	3.81523e-07	1.39175
1	47933200	47936599	H3K27ac_15W_peak_2343	3400	.	1.58544	2.37528e-07	3.81523e-07	1.39175
1	226459200	226462599	H3K27ac_15W_peak_6270	3400	.	1.58544	2.37528e-07	3.81523e-07	1.39175
1	19624000	19630399	H3K27ac_15W_peak_906	6400	.	1.58551	1.45349e-11	3.53649e-11	1.39181
1	1141800	1144599	H3K27ac_15W_peak_43	2800	.	1.5856	5.00655e-06	7.05002e-06	1.39189
1	43145600	43148199	H3K27ac_15W_peak_2054	2600	.	1.5856	5.00655e-06	7.05002e-06	1.39189
1	201458800	201461799	H3K27ac_15W_peak_5454	3000	.	1.5856	5.00655e-06	7.05002e-06	1.39189
1	207822600	207826199	H3K27ac_15W_peak_5825	3600	.	1.5859	1.20318e-07	1.99307e-07	1.39216
1	25171800	25181799	H3K27ac_15W_peak_1256	10000	.	1.58598	6.78737e-18	2.6599e-17	1.39223
1	30985800	30995199	H3K27ac_15W_peak_1600	9400	.	1.58607	1.32045e-16	4.75825e-16	1.39231
1	246555800	246559599	H3K27ac_15W_peak_6661	3800	.	1.58618	2.52e-06	3.64979e-06	1.39241
1	44278200	44282799	H3K27ac_15W_peak_2125	4600	.	1.5867	3.0968e-08	5.45009e-08	1.39286
1	55151200	55155999	H3K27ac_15W_peak_2535	4800	.	1.5867	3.0968e-08	5.45009e-08	1.39286
1	15192800	15204599	H3K27ac_15W_peak_702	11800	.	1.58708	3.3282e-20	1.48595e-19	1.39319
1	22481000	22484399	H3K27ac_15W_peak_1056	3400	.	1.58716	6.416e-07	9.86186e-07	1.39326
1	23736800	23739999	H3K27ac_15W_peak_1143	3200	.	1.58756	3.24428e-07	5.14361e-07	1.39362
1	41323000	41327999	H3K27ac_15W_peak_2000	5000	.	1.58766	4.07034e-09	7.85306e-09	1.3937
1	45848600	45858199	H3K27ac_15W_peak_2220	9600	.	1.58808	2.43977e-15	8.06157e-15	1.39407
1	900800	908199	H3K27ac_15W_peak_17	7400	.	1.5881	1.82031e-13	5.20612e-13	1.39409
1	7823800	7826399	H3K27ac_15W_peak_336	2600	.	1.58842	6.85686e-06	9.52393e-06	1.39437
1	21835000	21837999	H3K27ac_15W_peak_1010	3000	.	1.58842	6.85686e-06	9.52393e-06	1.39437
1	45972800	45977599	H3K27ac_15W_peak_2234	4800	.	1.58842	5.38409e-10	1.13037e-09	1.39437
1	180917600	180920199	H3K27ac_15W_peak_5140	2600	.	1.58842	6.85686e-06	9.52393e-06	1.39437
1	32052400	32061599	H3K27ac_15W_peak_1666	9200	.	1.58848	3.30234e-16	1.15936e-15	1.39442
1	10106200	10110399	H3K27ac_15W_peak_501	4200	.	1.58884	2.14491e-08	3.83857e-08	1.39474
1	60718200	60723199	H3K27ac_15W_peak_2711	5000	.	1.58884	2.14491e-08	3.83857e-08	1.39474
1	231354600	231358999	H3K27ac_15W_peak_6466	4400	.	1.58884	2.14491e-08	3.83857e-08	1.39474
1	11951800	11957799	H3K27ac_15W_peak_580	6000	.	1.58903	7.1585e-11	1.63661e-10	1.3949
1	58890800	58895599	H3K27ac_15W_peak_2642	4800	.	1.58909	1.09018e-08	2.00966e-08	1.39496
1	206547800	206556399	H3K27ac_15W_peak_5797	8600	.	1.58914	2.47293e-13	6.9992e-13	1.395
1	14817200	14820399	H3K27ac_15W_peak_672	3200	.	1.58921	1.73746e-06	2.55963e-06	1.39506
1	151805000	151807999	H3K27ac_15W_peak_4399	3000	.	1.58921	1.73746e-06	2.55963e-06	1.39506
1	28925800	28929199	H3K27ac_15W_peak_1526	3400	.	1.58954	8.76784e-07	1.33e-06	1.39535
1	59716000	59719199	H3K27ac_15W_peak_2680	3200	.	1.58954	8.76784e-07	1.33e-06	1.39535
1	219110000	219116199	H3K27ac_15W_peak_6053	6200	.	1.58973	1.43785e-09	2.89727e-09	1.39552
1	46386600	46391999	H3K27ac_15W_peak_2271	5400	.	1.58992	7.32868e-10	1.52007e-09	1.39568
1	94716200	94719799	H3K27ac_15W_peak_3455	3600	.	1.59009	2.24207e-07	3.61527e-07	1.39583
1	121187400	121190999	H3K27ac_15W_peak_4023	3600	.	1.59009	2.24207e-07	3.61527e-07	1.39583
1	26578800	26588399	H3K27ac_15W_peak_1366	9600	.	1.59037	1.60444e-16	5.74943e-16	1.39608
1	14653000	14658599	H3K27ac_15W_peak_660	5600	.	1.5904	9.73697e-11	2.19744e-10	1.3961
1	1717800	1722399	H3K27ac_15W_peak_99	4600	.	1.59073	2.92399e-08	5.15776e-08	1.3964
1	47854800	47860199	H3K27ac_15W_peak_2335	5400	.	1.59091	1.4856e-08	2.7034e-08	1.39655
1	61618000	61623199	H3K27ac_15W_peak_2781	5200	.	1.59122	3.84409e-09	7.42937e-09	1.39683
1	100883600	100886399	H3K27ac_15W_peak_3576	2800	.	1.59171	4.7188e-06	6.65816e-06	1.39726
1	183738400	183743999	H3K27ac_15W_peak_5255	5600	.	1.59171	2.59451e-10	5.61811e-10	1.39726
1	206674800	206677599	H3K27ac_15W_peak_5807	2800	.	1.59171	4.7188e-06	6.65816e-06	1.39726
1	209861800	209864799	H3K27ac_15W_peak_5872	3000	.	1.59171	4.7188e-06	6.65816e-06	1.39726
1	47870000	47873399	H3K27ac_15W_peak_2337	3400	.	1.59209	1.19808e-06	1.79223e-06	1.39759
1	114369800	114373199	H3K27ac_15W_peak_3802	3400	.	1.59209	1.19808e-06	1.79223e-06	1.39759
1	14493400	14496799	H3K27ac_15W_peak_650	3400	.	1.59225	6.05098e-07	9.32361e-07	1.39773
1	151135000	151138399	H3K27ac_15W_peak_4356	3400	.	1.59225	6.05098e-07	9.32361e-07	1.39773
1	20651400	20664999	H3K27ac_15W_peak_916	13600	.	1.59239	2.58083e-23	1.35452e-22	1.39785
1	203771800	203775999	H3K27ac_15W_peak_5620	4200	.	1.59239	3.0602e-07	4.86183e-07	1.39785
1	56434000	56437999	H3K27ac_15W_peak_2613	4000	.	1.59251	1.54954e-07	2.54063e-07	1.39796
1	117871600	117878999	H3K27ac_15W_peak_3920	7400	.	1.59251	3.17451e-13	8.90692e-13	1.39796
1	42948600	42952999	H3K27ac_15W_peak_2048	4400	.	1.59273	3.98565e-08	6.93755e-08	1.39815
1	22248200	22252799	H3K27ac_15W_peak_1045	4600	.	1.59282	2.02425e-08	3.63185e-08	1.39823
1	1730800	1736199	H3K27ac_15W_peak_102	5400	.	1.59335	9.19508e-11	2.07984e-10	1.39869
1	201937800	201943599	H3K27ac_15W_peak_5497	5800	.	1.59335	9.19508e-11	2.07984e-10	1.39869
1	219499400	219509199	H3K27ac_15W_peak_6088	9800	.	1.59386	2.06161e-15	6.84267e-15	1.39914
1	150845000	150854199	H3K27ac_15W_peak_4331	9200	.	1.59393	1.43355e-16	5.15306e-16	1.39921
1	45791200	45796799	H3K27ac_15W_peak_2213	5600	.	1.59484	3.26201e-11	7.68486e-11	1.4
1	52268800	52272399	H3K27ac_15W_peak_2392	3600	.	1.59484	2.11369e-07	3.41518e-07	1.4
1	97006000	97009999	H3K27ac_15W_peak_3531	4000	.	1.59484	2.11369e-07	3.41518e-07	1.4
1	151110000	151120599	H3K27ac_15W_peak_4353	10600	.	1.59484	1.75789e-20	7.97508e-20	1.4
1	168340800	168344799	H3K27ac_15W_peak_4862	4000	.	1.59484	2.75787e-08	4.88252e-08	1.4
1	180013400	180017999	H3K27ac_15W_peak_5126	4600	.	1.59484	2.75787e-08	4.88252e-08	1.4
1	246514800	246518399	H3K27ac_15W_peak_6660	3600	.	1.59484	3.24808e-06	4.65687e-06	1.4
1	42032200	42037999	H3K27ac_15W_peak_2024	5800	.	1.59484	6.38425e-11	1.46508e-10	1.4
1	53198400	53202199	H3K27ac_15W_peak_2425	3800	.	1.59484	4.1764e-07	6.54584e-07	1.4
1	117818400	117822199	H3K27ac_15W_peak_3916	3800	.	1.59484	8.26248e-07	1.25561e-06	1.4
1	232384800	232388799	H3K27ac_15W_peak_6487	4000	.	1.59484	4.1764e-07	6.54584e-07	1.4
1	150745200	150752399	H3K27ac_15W_peak_4318	7200	.	1.59602	4.06975e-13	1.13184e-12	1.40104
1	205172800	205179399	H3K27ac_15W_peak_5677	6600	.	1.59633	8.67665e-11	1.96681e-10	1.40132
1	79789000	79794399	H3K27ac_15W_peak_3076	5400	.	1.59656	1.28042e-09	2.5916e-09	1.40152
1	26626200	26635399	H3K27ac_15W_peak_1369	9200	.	1.59678	1.35555e-15	4.56059e-15	1.40171
1	205273400	205277799	H3K27ac_15W_peak_5686	4400	.	1.59707	7.40255e-08	1.25379e-07	1.40196
1	3511000	3518599	H3K27ac_15W_peak_219	7600	.	1.59713	1.45016e-13	4.18381e-13	1.40201
1	25769400	25776399	H3K27ac_15W_peak_1307	7000	.	1.59745	4.1162e-12	1.04996e-11	1.4023
1	52583400	52586999	H3K27ac_15W_peak_2403	3600	.	1.59745	5.6989e-07	8.80094e-07	1.4023
1	110352000	110355799	H3K27ac_15W_peak_3726	3800	.	1.59745	5.6989e-07	8.80094e-07	1.4023
1	182884400	182890999	H3K27ac_15W_peak_5197	6600	.	1.59753	8.0455e-12	2.0002e-11	1.40237
1	2805000	2808599	H3K27ac_15W_peak_153	3600	.	1.59761	1.12806e-06	1.69295e-06	1.40244
1	236538200	236541599	H3K27ac_15W_peak_6601	3400	.	1.59779	2.2362e-06	3.25481e-06	1.4026
1	28697200	28705399	H3K27ac_15W_peak_1506	8200	.	1.598	1.36003e-14	4.25601e-14	1.40278
1	30131200	30133999	H3K27ac_15W_peak_1567	2800	.	1.598	4.44015e-06	6.28058e-06	1.40278
1	154898200	154901399	H3K27ac_15W_peak_4492	3200	.	1.598	4.44015e-06	6.28058e-06	1.40278
1	171571800	171574799	H3K27ac_15W_peak_4998	3000	.	1.598	4.44015e-06	6.28058e-06	1.40278
1	186873400	186876399	H3K27ac_15W_peak_5356	3000	.	1.598	4.44015e-06	6.28058e-06	1.40278
1	225664200	225668799	H3K27ac_15W_peak_6204	4600	.	1.59824	8.87561e-10	1.82583e-09	1.40299
1	28432800	28440199	H3K27ac_15W_peak_1484	7400	.	1.59875	1.27933e-15	4.31485e-15	1.40343
1	201330800	201339999	H3K27ac_15W_peak_5447	9200	.	1.59875	1.27933e-15	4.31485e-15	1.40343
1	56144600	56148999	H3K27ac_15W_peak_2594	4400	.	1.59883	1.32057e-08	2.41655e-08	1.40351
1	206424400	206432399	H3K27ac_15W_peak_5781	8000	.	1.59883	2.49206e-15	8.23035e-15	1.40351
1	183653600	183663599	H3K27ac_15W_peak_5249	10000	.	1.59883	1.14467e-18	4.69734e-18	1.40351
1	160204800	160212599	H3K27ac_15W_peak_4691	7800	.	1.59892	4.8554e-15	1.56965e-14	1.40359
1	23732400	23735799	H3K27ac_15W_peak_1142	3400	.	1.59944	1.00861e-07	1.68393e-07	1.40404
1	25190400	25193199	H3K27ac_15W_peak_1258	2800	.	1.59944	1.00861e-07	1.68393e-07	1.40404
1	46712800	46719799	H3K27ac_15W_peak_2286	7000	.	1.59944	1.36802e-13	3.95345e-13	1.40404
1	154909200	154914599	H3K27ac_15W_peak_4494	5400	.	1.59968	3.13862e-10	6.73902e-10	1.40426
1	3001200	3005199	H3K27ac_15W_peak_168	4000	.	1.59968	1.99013e-07	3.22529e-07	1.40426
1	96994400	96997999	H3K27ac_15W_peak_3530	3600	.	1.59968	1.99013e-07	3.22529e-07	1.40426
1	14738000	14744599	H3K27ac_15W_peak_666	6600	.	1.59982	1.01724e-12	2.73658e-12	1.40437
1	202306800	202312399	H3K27ac_15W_peak_5529	5600	.	1.59986	6.15233e-10	1.28556e-09	1.40441
1	1667400	1673399	H3K27ac_15W_peak_93	6000	.	1.59996	1.98671e-12	5.21325e-12	1.40449
1	155615800	155622599	H3K27ac_15W_peak_4556	6800	.	1.59996	1.98671e-12	5.21325e-12	1.40449
1	9855600	9858399	H3K27ac_15W_peak_479	2800	.	1.60026	7.77507e-07	1.18499e-06	1.40476
1	24663600	24666999	H3K27ac_15W_peak_1205	3400	.	1.60026	7.77507e-07	1.18499e-06	1.40476
1	183759800	183763199	H3K27ac_15W_peak_5258	3400	.	1.60026	7.77507e-07	1.18499e-06	1.40476
1	1382200	1395799	H3K27ac_15W_peak_66	13600	.	1.60053	1.67422e-25	9.70223e-25	1.405
1	24447000	24453399	H3K27ac_15W_peak_1199	6400	.	1.6006	2.90091e-11	6.86361e-11	1.40506
1	39630200	39633399	H3K27ac_15W_peak_1939	3200	.	1.6006	1.53984e-06	2.27944e-06	1.40506
1	63805000	63809599	H3K27ac_15W_peak_2842	4600	.	1.60099	1.79717e-08	3.23933e-08	1.40541
1	78732600	78735999	H3K27ac_15W_peak_3072	3400	.	1.60099	3.05429e-06	4.39174e-06	1.40541
1	184686800	184689999	H3K27ac_15W_peak_5312	3200	.	1.60099	3.05429e-06	4.39174e-06	1.40541
1	205522400	205527399	H3K27ac_15W_peak_5697	5000	.	1.60099	1.1112e-10	2.49346e-10	1.40541
1	161309800	161322399	H3K27ac_15W_peak_4714	12600	.	1.60118	5.01347e-21	2.33894e-20	1.40557
1	22695000	22700399	H3K27ac_15W_peak_1064	5400	.	1.60121	2.17634e-10	4.75103e-10	1.40559
1	161546600	161556199	H3K27ac_15W_peak_4723	9600	.	1.60132	1.46275e-18	5.97149e-18	1.40569
1	89020400	89023999	H3K27ac_15W_peak_3327	3600	.	1.60144	6.06854e-06	8.47313e-06	1.4058
1	203172400	203174999	H3K27ac_15W_peak_5583	2600	.	1.60144	6.06854e-06	8.47313e-06	1.4058
1	119607200	119612199	H3K27ac_15W_peak_3933	5000	.	1.60196	1.64021e-09	3.28242e-09	1.40625
1	171203600	171208799	H3K27ac_15W_peak_4989	5200	.	1.60196	1.64021e-09	3.28242e-09	1.40625
1	1009200	1014399	H3K27ac_15W_peak_29	5200	.	1.60218	3.93839e-11	9.21287e-11	1.40645
1	39250000	39256199	H3K27ac_15W_peak_1909	6200	.	1.60218	3.93839e-11	9.21287e-11	1.40645
1	16663800	16677799	H3K27ac_15W_peak_826	14000	.	1.60222	3.13561e-49	3.84499e-48	1.40648
1	143977000	143980199	H3K27ac_15W_peak_4039	3200	.	1.60235	2.71213e-07	4.33343e-07	1.40659
1	7963800	7969599	H3K27ac_15W_peak_340	5800	.	1.60243	7.70754e-11	1.75615e-10	1.40667
1	218703400	218708799	H3K27ac_15W_peak_6016	5400	.	1.60243	7.70754e-11	1.75615e-10	1.40667
1	155579200	155587999	H3K27ac_15W_peak_4553	8800	.	1.60256	5.84283e-16	2.01865e-15	1.40678
1	226991000	226995999	H3K27ac_15W_peak_6308	5000	.	1.60256	6.32406e-09	1.19574e-08	1.40678
1	148683600	148688199	H3K27ac_15W_peak_4172	4600	.	1.60269	1.50907e-10	3.344e-10	1.4069
1	44761600	44764599	H3K27ac_15W_peak_2154	3000	.	1.60278	5.35971e-07	8.30619e-07	1.40698
1	77806400	77810399	H3K27ac_15W_peak_3052	4000	.	1.60278	5.35971e-07	8.30619e-07	1.40698
1	229181200	229186599	H3K27ac_15W_peak_6412	5400	.	1.60297	2.95608e-10	6.36886e-10	1.40714
1	203606600	203615399	H3K27ac_15W_peak_5609	8800	.	1.60308	4.31682e-15	1.39995e-14	1.40724
1	53235600	53245799	H3K27ac_15W_peak_2429	10200	.	1.60327	5.21491e-18	2.05786e-17	1.40741
1	94559600	94568199	H3K27ac_15W_peak_3438	8600	.	1.60327	8.41123e-15	2.67158e-14	1.40741
1	109761000	109765599	H3K27ac_15W_peak_3697	4600	.	1.60327	2.44531e-08	4.34955e-08	1.40741
1	10366400	10371399	H3K27ac_15W_peak_525	5000	.	1.6036	1.13609e-09	2.31043e-09	1.40769
1	13640200	13642799	H3K27ac_15W_peak_614	2600	.	1.60383	2.10148e-06	3.07054e-06	1.40789
1	24374800	24377599	H3K27ac_15W_peak_1194	2800	.	1.60383	2.10148e-06	3.07054e-06	1.40789
1	202432200	202442399	H3K27ac_15W_peak_5539	10200	.	1.60422	7.06033e-18	2.764e-17	1.40824
1	23995600	24012199	H3K27ac_15W_peak_1168	16600	.	1.60439	6.35908e-29	4.22554e-28	1.40839
1	109059600	109061999	H3K27ac_15W_peak_3646	2400	.	1.60446	4.1707e-06	5.91753e-06	1.40845
1	120450800	120453599	H3K27ac_15W_peak_3991	2800	.	1.60446	4.1707e-06	5.91753e-06	1.40845
1	78413200	78417799	H3K27ac_15W_peak_3065	4600	.	1.60463	1.87132e-07	3.04028e-07	1.4086
1	201372800	201376199	H3K27ac_15W_peak_5449	3400	.	1.60463	1.87132e-07	3.04028e-07	1.4086
1	235454400	235458799	H3K27ac_15W_peak_6575	4400	.	1.60519	1.69057e-08	3.05848e-08	1.40909
1	44658800	44665199	H3K27ac_15W_peak_2144	6400	.	1.60549	3.44409e-12	8.84511e-12	1.40936
1	43293400	43298799	H3K27ac_15W_peak_2060	5400	.	1.60554	7.25555e-11	1.65746e-10	1.4094
1	229004800	229009199	H3K27ac_15W_peak_6403	4400	.	1.6056	1.5434e-09	3.09609e-09	1.40945
1	96748800	96757199	H3K27ac_15W_peak_3521	8400	.	1.60568	1.54412e-14	4.81076e-14	1.40952
1	184340800	184344599	H3K27ac_15W_peak_5283	3800	.	1.60582	7.30555e-07	1.11602e-06	1.40964
1	64698200	64701199	H3K27ac_15W_peak_2917	3000	.	1.60652	1.44622e-06	2.14779e-06	1.41026
1	151354400	151357199	H3K27ac_15W_peak_4372	2800	.	1.60652	1.44622e-06	2.14779e-06	1.41026
1	202079800	202082199	H3K27ac_15W_peak_5512	2400	.	1.60652	1.44622e-06	2.14779e-06	1.41026
1	224383600	224387599	H3K27ac_15W_peak_6175	4000	.	1.60683	1.29133e-07	2.13305e-07	1.41053
1	22179200	22182599	H3K27ac_15W_peak_1042	3400	.	1.60732	2.86717e-06	4.13164e-06	1.41096
1	27263000	27266199	H3K27ac_15W_peak_1412	3200	.	1.60732	2.86717e-06	4.13164e-06	1.41096
1	31885800	31888799	H3K27ac_15W_peak_1651	3000	.	1.60732	2.86717e-06	4.13164e-06	1.41096
1	52495600	52499199	H3K27ac_15W_peak_2399	3600	.	1.60732	2.86717e-06	4.13164e-06	1.41096
1	66393200	66396199	H3K27ac_15W_peak_2960	3000	.	1.60732	2.86717e-06	4.13164e-06	1.41096
1	164539600	164543199	H3K27ac_15W_peak_4798	3600	.	1.60732	2.86717e-06	4.13164e-06	1.41096
1	202054000	202057599	H3K27ac_15W_peak_5511	3600	.	1.60749	2.54803e-07	4.08205e-07	1.41111
1	214330200	214334199	H3K27ac_15W_peak_5938	4000	.	1.60761	2.29863e-08	4.09858e-08	1.41121
1	40787400	40791999	H3K27ac_15W_peak_1970	4600	.	1.6077	2.09628e-09	4.15156e-09	1.41129
1	21949800	21955999	H3K27ac_15W_peak_1021	6200	.	1.60781	1.78384e-11	4.30481e-11	1.41139
1	24836600	24849199	H3K27ac_15W_peak_1226	12600	.	1.60806	8.58285e-25	4.82993e-24	1.41161
1	30971000	30977199	H3K27ac_15W_peak_1598	6200	.	1.60824	3.48837e-11	8.20333e-11	1.41176
1	9029000	9033799	H3K27ac_15W_peak_417	4800	.	1.60824	4.11468e-09	7.92933e-09	1.41176
1	13683400	13686199	H3K27ac_15W_peak_618	2800	.	1.60824	5.69351e-06	7.97135e-06	1.41176
1	31144800	31147799	H3K27ac_15W_peak_1611	3000	.	1.60824	5.03335e-07	7.81984e-07	1.41176
1	33290800	33293799	H3K27ac_15W_peak_1757	3000	.	1.60824	5.03335e-07	7.81984e-07	1.41176
1	98274000	98278799	H3K27ac_15W_peak_3549	4800	.	1.60824	4.52409e-08	7.8314e-08	1.41176
1	150768000	150772399	H3K27ac_15W_peak_4322	4400	.	1.60824	4.11468e-09	7.92933e-09	1.41176
1	155570000	155572999	H3K27ac_15W_peak_4552	3000	.	1.60824	5.03335e-07	7.81984e-07	1.41176
1	186985600	186988599	H3K27ac_15W_peak_5363	3000	.	1.60824	5.69351e-06	7.97135e-06	1.41176
1	228273400	228278999	H3K27ac_15W_peak_6369	5600	.	1.60824	3.77559e-10	8.04925e-10	1.41176
1	47615400	47619199	H3K27ac_15W_peak_2313	3800	.	1.60893	8.91196e-08	1.49695e-07	1.41237
1	53980200	53986999	H3K27ac_15W_peak_2474	6800	.	1.60899	1.15186e-12	3.08428e-12	1.41243
1	43883200	43886199	H3K27ac_15W_peak_2101	3000	.	1.60907	9.95499e-07	1.50202e-06	1.4125
1	225863000	225865999	H3K27ac_15W_peak_6222	3000	.	1.60907	9.95499e-07	1.50202e-06	1.4125
1	232532000	232535399	H3K27ac_15W_peak_6490	3400	.	1.60907	9.95499e-07	1.50202e-06	1.4125
1	23883800	23888599	H3K27ac_15W_peak_1160	4800	.	1.6093	1.45087e-09	2.92113e-09	1.4127
1	3476000	3486599	H3K27ac_15W_peak_215	10600	.	1.60951	5.89744e-18	2.31906e-17	1.41288
1	161851400	161856599	H3K27ac_15W_peak_4747	5200	.	1.60969	2.6153e-10	5.66176e-10	1.41304
1	27214400	27217999	H3K27ac_15W_peak_1409	3600	.	1.60969	1.75723e-07	2.86298e-07	1.41304
1	45740000	45744199	H3K27ac_15W_peak_2210	4200	.	1.60969	1.75723e-07	2.86298e-07	1.41304
1	208502200	208506199	H3K27ac_15W_peak_5860	4000	.	1.60969	1.75723e-07	2.86298e-07	1.41304
1	223773200	223777599	H3K27ac_15W_peak_6159	4400	.	1.6099	2.84656e-09	5.5653e-09	1.41322
1	60422000	60424799	H3K27ac_15W_peak_2700	2800	.	1.61002	1.97157e-06	2.8888e-06	1.41333
1	168269800	168272599	H3K27ac_15W_peak_4861	2800	.	1.61002	1.97157e-06	2.8888e-06	1.41333
1	61509200	61512999	H3K27ac_15W_peak_2775	3800	.	1.61055	3.46845e-07	5.47772e-07	1.41379
1	243262000	243265799	H3K27ac_15W_peak_6617	3800	.	1.61055	3.46845e-07	5.47772e-07	1.41379
1	8141000	8149799	H3K27ac_15W_peak_354	8800	.	1.61071	8.43638e-17	3.0807e-16	1.41393
1	165380400	165388799	H3K27ac_15W_peak_4826	8400	.	1.61073	4.87815e-15	1.57689e-14	1.41395
1	201684800	201692599	H3K27ac_15W_peak_5476	7800	.	1.61111	9.50208e-15	3.00491e-14	1.41429
1	21422800	21426199	H3K27ac_15W_peak_985	3400	.	1.61126	1.09782e-08	2.02294e-08	1.41441
1	53597200	53608399	H3K27ac_15W_peak_2446	11200	.	1.61132	1.78907e-20	8.11201e-20	1.41447
1	60710200	60713399	H3K27ac_15W_peak_2710	3200	.	1.61151	6.85387e-07	1.05017e-06	1.41463
1	235437000	235441599	H3K27ac_15W_peak_6574	4600	.	1.61151	1.96936e-09	3.90982e-09	1.41463
1	183074600	183077999	H3K27ac_15W_peak_5206	3400	.	1.6118	1.21202e-07	2.00718e-07	1.41489
1	229714800	229718399	H3K27ac_15W_peak_6429	3600	.	1.6118	1.21202e-07	2.00718e-07	1.41489
1	112433800	112438799	H3K27ac_15W_peak_3740	5000	.	1.61203	2.15821e-08	3.86144e-08	1.41509
1	29043000	29045999	H3K27ac_15W_peak_1532	3000	.	1.61259	1.35607e-06	2.0191e-06	1.41558
1	182585600	182589799	H3K27ac_15W_peak_5176	4200	.	1.61288	4.24611e-08	7.36194e-08	1.41584
1	33181600	33185799	H3K27ac_15W_peak_1750	4200	.	1.61306	1.36253e-09	2.74887e-09	1.416
1	143949000	143952599	H3K27ac_15W_peak_4037	3600	.	1.61306	1.36253e-09	2.74887e-09	1.416
1	15426400	15432199	H3K27ac_15W_peak_721	5800	.	1.61327	1.46664e-12	3.8917e-12	1.41618
1	150817000	150830199	H3K27ac_15W_peak_4328	13200	.	1.61327	3.81179e-23	1.98295e-22	1.41618
1	54938400	54942999	H3K27ac_15W_peak_2526	4600	.	1.61382	1.49084e-08	2.71027e-08	1.41667
1	61268800	61271999	H3K27ac_15W_peak_2752	3200	.	1.61382	4.71974e-07	7.36066e-07	1.41667
1	98383200	98388199	H3K27ac_15W_peak_3553	5000	.	1.61382	1.49084e-08	2.71027e-08	1.41667
1	41864600	41867599	H3K27ac_15W_peak_2022	3000	.	1.61382	2.68676e-06	3.88195e-06	1.41667
1	47954600	47957599	H3K27ac_15W_peak_2344	3000	.	1.61382	2.68676e-06	3.88195e-06	1.41667
1	61818400	61821199	H3K27ac_15W_peak_2793	2800	.	1.61382	2.68676e-06	3.88195e-06	1.41667
1	149016400	149020199	H3K27ac_15W_peak_4203	3800	.	1.61382	8.36085e-08	1.4086e-07	1.41667
1	219467400	219470199	H3K27ac_15W_peak_6085	2800	.	1.61382	2.68676e-06	3.88195e-06	1.41667
1	9838400	9853999	H3K27ac_15W_peak_478	15600	.	1.61408	1.76444e-24	9.79044e-24	1.41689
1	32227400	32233999	H3K27ac_15W_peak_1680	6600	.	1.61474	1.20845e-14	3.79569e-14	1.41748
1	41026000	41029599	H3K27ac_15W_peak_1980	3600	.	1.61474	2.93136e-08	5.16758e-08	1.41748
1	234669000	234672799	H3K27ac_15W_peak_6514	3800	.	1.61474	2.93136e-08	5.16758e-08	1.41748
1	235113000	235116999	H3K27ac_15W_peak_6546	4000	.	1.61486	1.6478e-07	2.69359e-07	1.41758
1	41169800	41172799	H3K27ac_15W_peak_1992	3000	.	1.61524	5.33145e-06	7.48347e-06	1.41791
1	36419400	36426999	H3K27ac_15W_peak_1856	7600	.	1.61555	1.53784e-15	5.15574e-15	1.41818
1	39462000	39467799	H3K27ac_15W_peak_1930	5800	.	1.61568	2.13417e-11	5.11454e-11	1.4183
1	43346200	43349399	H3K27ac_15W_peak_2064	3200	.	1.61576	5.76827e-08	9.87077e-08	1.41837
1	7172400	7175999	H3K27ac_15W_peak_301	3600	.	1.61603	3.25075e-07	5.15314e-07	1.4186
1	25566800	25572799	H3K27ac_15W_peak_1289	6000	.	1.61603	1.37731e-12	3.66274e-12	1.4186
1	10410200	10414599	H3K27ac_15W_peak_529	4400	.	1.61603	6.52302e-10	1.35931e-09	1.4186
1	47468400	47472399	H3K27ac_15W_peak_2297	4000	.	1.61626	3.62539e-09	7.02509e-09	1.4188
1	23820600	23823199	H3K27ac_15W_peak_1152	2600	.	1.61639	1.8465e-06	2.71341e-06	1.41892
1	29577800	29579999	H3K27ac_15W_peak_1561	2200	.	1.61639	1.8465e-06	2.71341e-06	1.41892
1	109316200	109319199	H3K27ac_15W_peak_3661	3000	.	1.61639	1.8465e-06	2.71341e-06	1.41892
1	182622400	182625399	H3K27ac_15W_peak_5181	3000	.	1.61639	1.8465e-06	2.71341e-06	1.41892
1	236055200	236061599	H3K27ac_15W_peak_6591	6400	.	1.61666	2.68813e-12	6.97275e-12	1.41916
1	184573600	184581799	H3K27ac_15W_peak_5300	8200	.	1.61688	2.07922e-15	6.90063e-15	1.41935
1	61321800	61326599	H3K27ac_15W_peak_2757	4800	.	1.61714	8.15798e-11	1.8542e-10	1.41958
1	14918000	14930199	H3K27ac_15W_peak_679	12200	.	1.61734	4.77066e-22	2.34652e-21	1.41975
1	15452200	15464399	H3K27ac_15W_peak_724	12200	.	1.61734	4.77066e-22	2.34652e-21	1.41975
1	70107400	70110799	H3K27ac_15W_peak_3019	3400	.	1.61734	6.41994e-07	9.86255e-07	1.41975
1	156929000	156936399	H3K27ac_15W_peak_4658	7400	.	1.61749	3.39731e-13	9.51462e-13	1.41989
1	208064000	208070799	H3K27ac_15W_peak_5843	6800	.	1.61749	3.39731e-13	9.51462e-13	1.41989
1	11071800	11075399	H3K27ac_15W_peak_547	3600	.	1.61762	3.98011e-08	6.92989e-08	1.42
1	66192800	66195399	H3K27ac_15W_peak_2950	2600	.	1.61795	3.65977e-06	5.22156e-06	1.42029
1	168353000	168355999	H3K27ac_15W_peak_4863	3000	.	1.61795	3.65977e-06	5.22156e-06	1.42029
1	183192000	183194599	H3K27ac_15W_peak_5212	2600	.	1.61795	3.65977e-06	5.22156e-06	1.42029
1	58872600	58876199	H3K27ac_15W_peak_2640	3600	.	1.61814	2.23939e-07	3.61175e-07	1.42045
1	226136400	226139999	H3K27ac_15W_peak_6249	3600	.	1.61814	2.23939e-07	3.61175e-07	1.42045
1	156236200	156266199	H3K27ac_15W_peak_4601	30000	.	1.61831	5.29913e-53	7.09386e-52	1.42061
1	2550600	2560999	H3K27ac_15W_peak_148	10400	.	1.61859	4.32822e-18	1.71627e-17	1.42085
1	120162000	120165199	H3K27ac_15W_peak_3975	3200	.	1.61882	1.26937e-06	1.89538e-06	1.42105
1	214510800	214518199	H3K27ac_15W_peak_5959	7400	.	1.61882	1.29245e-12	3.44683e-12	1.42105
1	231331400	231334399	H3K27ac_15W_peak_6463	3000	.	1.61882	1.26937e-06	1.89538e-06	1.42105
1	245666800	245670599	H3K27ac_15W_peak_6643	3800	.	1.61882	7.83323e-08	1.32387e-07	1.42105
1	61904800	61915399	H3K27ac_15W_peak_2800	10600	.	1.61905	8.41028e-18	3.27719e-17	1.42126
1	27978600	27984799	H3K27ac_15W_peak_1458	6200	.	1.61919	7.10258e-12	1.77411e-11	1.42138
1	2916600	2932399	H3K27ac_15W_peak_160	15800	.	1.61936	9.78902e-30	6.70568e-29	1.42152
1	35303000	35306999	H3K27ac_15W_peak_1784	4000	.	1.61941	2.74662e-08	4.8638e-08	1.42157
1	86026400	86033399	H3K27ac_15W_peak_3188	7000	.	1.61954	2.52189e-12	6.55731e-12	1.42169
1	94381000	94384399	H3K27ac_15W_peak_3422	3400	.	1.61954	4.41879e-07	6.90773e-07	1.42169
1	25575000	25591599	H3K27ac_15W_peak_1290	16600	.	1.6196	1.26715e-30	8.97339e-30	1.42174
1	7677600	7685199	H3K27ac_15W_peak_327	7600	.	1.61975	5.82169e-14	1.73242e-13	1.42188
1	202750000	202755399	H3K27ac_15W_peak_5557	5400	.	1.62015	2.16145e-10	4.7202e-10	1.42222
1	171983000	171987399	H3K27ac_15W_peak_5006	4400	.	1.62015	1.54296e-07	2.53116e-07	1.42222
1	20752600	20760799	H3K27ac_15W_peak_922	8200	.	1.62027	7.39411e-15	2.35686e-14	1.42233
1	153744000	153753599	H3K27ac_15W_peak_4422	9600	.	1.62044	4.06263e-18	1.61369e-17	1.42248
1	41122800	41125399	H3K27ac_15W_peak_1988	2600	.	1.62051	2.51309e-06	3.64112e-06	1.42254
1	70128000	70130999	H3K27ac_15W_peak_3020	3000	.	1.62051	2.51309e-06	3.64112e-06	1.42254
1	183274600	183285999	H3K27ac_15W_peak_5219	11400	.	1.62056	2.27586e-21	1.0829e-20	1.42258
1	22898600	22902399	H3K27ac_15W_peak_1083	3800	.	1.62067	5.40201e-08	9.27659e-08	1.42268
1	170939200	170943399	H3K27ac_15W_peak_4977	4200	.	1.62077	1.19796e-09	2.43072e-09	1.42276
1	26246000	26252799	H3K27ac_15W_peak_1341	6800	.	1.62112	9.60986e-12	2.37174e-11	1.42308
1	229279200	229282399	H3K27ac_15W_peak_6417	3200	.	1.62112	8.72864e-07	1.32441e-06	1.42308
1	110089800	110097599	H3K27ac_15W_peak_3722	7800	.	1.62157	2.80309e-14	8.54947e-14	1.42347
1	103160600	103164799	H3K27ac_15W_peak_3609	4200	.	1.62164	3.04207e-07	4.83617e-07	1.42353
1	218291800	218295399	H3K27ac_15W_peak_5974	3600	.	1.62164	3.04207e-07	4.83617e-07	1.42353
1	1202800	1206799	H3K27ac_15W_peak_49	4000	.	1.62208	1.0633e-07	1.77287e-07	1.42391
1	45842800	45845799	H3K27ac_15W_peak_2219	3000	.	1.62208	1.0633e-07	1.77287e-07	1.42391
1	161982000	161990999	H3K27ac_15W_peak_4758	9000	.	1.6223	4.5385e-16	1.579e-15	1.42411
1	8444200	8446599	H3K27ac_15W_peak_374	2400	.	1.62245	4.98249e-06	7.01852e-06	1.42424
1	169081200	169083799	H3K27ac_15W_peak_4877	2600	.	1.62245	4.98249e-06	7.01852e-06	1.42424
1	169960800	169964599	H3K27ac_15W_peak_4898	3800	.	1.62245	3.7259e-08	6.50478e-08	1.42424
1	228281800	228285999	H3K27ac_15W_peak_6370	4200	.	1.62278	1.30845e-08	2.39487e-08	1.42453
1	94586600	94589599	H3K27ac_15W_peak_3441	3000	.	1.62292	1.72625e-06	2.54379e-06	1.42466
1	61578600	61582799	H3K27ac_15W_peak_2777	4200	.	1.62306	4.60379e-09	8.82805e-09	1.42478
1	91574000	91578999	H3K27ac_15W_peak_3335	5000	.	1.62354	5.7276e-10	1.19942e-09	1.4252
1	42731200	42742999	H3K27ac_15W_peak_2036	11800	.	1.62368	2.00344e-21	9.55215e-21	1.42532
1	19196600	19203399	H3K27ac_15W_peak_876	6800	.	1.62379	2.07192e-13	5.90303e-13	1.42541
1	70041400	70047399	H3K27ac_15W_peak_3016	6000	.	1.62392	7.16487e-11	1.63801e-10	1.42553
1	113321200	113325199	H3K27ac_15W_peak_3774	4000	.	1.62392	7.32871e-08	1.24193e-07	1.42553
1	222781000	222789399	H3K27ac_15W_peak_6128	8400	.	1.62392	7.37586e-14	2.17543e-13	1.42553
1	83760200	83764799	H3K27ac_15W_peak_3092	4600	.	1.62437	9.03251e-09	1.68125e-08	1.42593
1	86250200	86261199	H3K27ac_15W_peak_3217	11000	.	1.62437	4.57752e-19	1.92248e-18	1.42593
1	184885000	184891799	H3K27ac_15W_peak_5324	6800	.	1.62461	4.03764e-13	1.12324e-12	1.42614
1	158091200	158093599	H3K27ac_15W_peak_4682	2400	.	1.62499	3.4184e-06	4.89503e-06	1.42647
1	46255800	46261599	H3K27ac_15W_peak_2258	5800	.	1.62511	4.95907e-11	1.14996e-10	1.42657
1	1563800	1571799	H3K27ac_15W_peak_83	8000	.	1.62514	8.27266e-16	2.82808e-15	1.42661
1	47843600	47853399	H3K27ac_15W_peak_2334	9800	.	1.62534	3.77095e-17	1.40841e-16	1.42678
1	8989200	8992399	H3K27ac_15W_peak_413	3200	.	1.6254	4.13039e-07	6.47682e-07	1.42683
1	151236200	151239199	H3K27ac_15W_peak_4363	3000	.	1.6254	4.13039e-07	6.47682e-07	1.42683
1	28855800	28859799	H3K27ac_15W_peak_1520	4000	.	1.62555	1.44266e-07	2.37179e-07	1.42697
1	31315200	31318799	H3K27ac_15W_peak_1620	3600	.	1.62555	1.44266e-07	2.37179e-07	1.42697
1	156955800	156959199	H3K27ac_15W_peak_4660	3400	.	1.62555	1.44266e-07	2.37179e-07	1.42697
1	228168600	228172399	H3K27ac_15W_peak_6362	3800	.	1.62569	5.05208e-08	8.69778e-08	1.42708
1	112531000	112542999	H3K27ac_15W_peak_3745	12000	.	1.62587	1.68012e-22	8.45978e-22	1.42724
1	29094600	29099199	H3K27ac_15W_peak_1536	4600	.	1.62607	7.75199e-10	1.60477e-09	1.42742
1	26459000	26464399	H3K27ac_15W_peak_1355	5400	.	1.62631	1.21705e-11	2.97964e-11	1.42763
1	44885800	44922199	H3K27ac_15W_peak_2164	36400	.	1.6264	5.16007e-65	8.96854e-64	1.42771
1	218482200	218490399	H3K27ac_15W_peak_5992	8200	.	1.62648	1.94055e-13	5.53868e-13	1.42778
1	113961000	113969199	H3K27ac_15W_peak_3785	8200	.	1.62657	8.77286e-15	2.78187e-14	1.42786
1	29330400	29339399	H3K27ac_15W_peak_1555	9000	.	1.62669	5.08761e-17	1.88419e-16	1.42797
1	1262600	1271799	H3K27ac_15W_peak_56	9200	.	1.62671	1.81873e-17	6.93437e-17	1.42798
1	47757200	47766199	H3K27ac_15W_peak_2325	9000	.	1.62673	6.50415e-18	2.55245e-17	1.428
1	35762800	35771399	H3K27ac_15W_peak_1803	8600	.	1.62675	2.32687e-18	9.38454e-18	1.42802
1	15282000	15286199	H3K27ac_15W_peak_709	4200	.	1.62738	1.51786e-09	3.04924e-09	1.42857
1	19098400	19101599	H3K27ac_15W_peak_873	3200	.	1.62738	2.34618e-06	3.40987e-06	1.42857
1	21384600	21387999	H3K27ac_15W_peak_982	3400	.	1.62738	9.93778e-08	1.66191e-07	1.42857
1	58919400	58922599	H3K27ac_15W_peak_2644	3200	.	1.62738	2.84229e-07	4.52971e-07	1.42857
1	116827200	116830399	H3K27ac_15W_peak_3871	3200	.	1.62738	9.93778e-08	1.66191e-07	1.42857
1	155749200	155753999	H3K27ac_15W_peak_4567	4800	.	1.62738	6.70526e-11	1.53625e-10	1.42857
1	160230000	160235999	H3K27ac_15W_peak_4692	6000	.	1.62738	2.99196e-12	7.73725e-12	1.42857
1	169905800	169916399	H3K27ac_15W_peak_4893	10600	.	1.62738	1.26305e-17	4.86075e-17	1.42857
1	55764200	55767399	H3K27ac_15W_peak_2579	3200	.	1.62738	8.15245e-07	1.24019e-06	1.42857
1	148705600	148712999	H3K27ac_15W_peak_4174	7400	.	1.62738	3.41383e-21	1.60801e-20	1.42857
1	218980000	218983399	H3K27ac_15W_peak_6042	3400	.	1.62738	8.15245e-07	1.24019e-06	1.42857
1	23350200	23363199	H3K27ac_15W_peak_1118	13000	.	1.62832	3.51966e-24	1.92296e-23	1.42939
1	10229400	10240199	H3K27ac_15W_peak_511	10800	.	1.62845	1.64949e-21	7.8993e-21	1.42951
1	9992400	9998199	H3K27ac_15W_peak_491	5800	.	1.62865	3.70458e-10	7.90525e-10	1.42969
1	44236800	44243799	H3K27ac_15W_peak_2122	7000	.	1.6289	1.04537e-15	3.54877e-15	1.42991
1	226722400	226725799	H3K27ac_15W_peak_6291	3400	.	1.6289	8.44326e-09	1.57672e-08	1.42991
1	11720000	11722999	H3K27ac_15W_peak_565	3000	.	1.62913	6.84689e-08	1.16356e-07	1.43011
1	245387400	245391199	H3K27ac_15W_peak_6641	3800	.	1.62913	6.84689e-08	1.16356e-07	1.43011
1	25973600	25992399	H3K27ac_15W_peak_1323	18800	.	1.62928	5.04156e-35	4.1678e-34	1.43023
1	1531400	1534199	H3K27ac_15W_peak_79	2800	.	1.62944	5.60486e-07	8.66912e-07	1.43038
1	24691800	24694799	H3K27ac_15W_peak_1208	3000	.	1.62944	5.60486e-07	8.66912e-07	1.43038
1	64355400	64361999	H3K27ac_15W_peak_2895	6600	.	1.62944	4.04123e-12	1.03163e-11	1.43038
1	117321000	117324399	H3K27ac_15W_peak_3897	3400	.	1.62944	5.60486e-07	8.66912e-07	1.43038
1	149268400	149270599	H3K27ac_15W_peak_4216	2200	.	1.62964	1.61083e-06	2.38137e-06	1.43056
1	222823200	222825999	H3K27ac_15W_peak_6132	2800	.	1.62964	1.61083e-06	2.38137e-06	1.43056
1	29068200	29070799	H3K27ac_15W_peak_1535	2600	.	1.62989	4.64672e-06	6.56063e-06	1.43077
1	120447800	120449799	H3K27ac_15W_peak_3990	2000	.	1.62989	4.64672e-06	6.56063e-06	1.43077
1	147579400	147584199	H3K27ac_15W_peak_4143	4800	.	1.62989	2.56123e-10	5.54854e-10	1.43077
1	19487800	19494999	H3K27ac_15W_peak_900	7200	.	1.63031	9.94551e-13	2.67778e-12	1.43114
1	167768800	167775599	H3K27ac_15W_peak_4847	6800	.	1.63057	7.8818e-12	1.96019e-11	1.43137
1	102962800	102966399	H3K27ac_15W_peak_3594	3600	.	1.63081	4.71818e-08	8.15039e-08	1.43158
1	156477000	156486999	H3K27ac_15W_peak_4621	10000	.	1.63081	2.33044e-20	1.0496e-19	1.43158
1	31048800	31055999	H3K27ac_15W_peak_1606	7200	.	1.63094	8.7256e-14	2.56044e-13	1.43169
1	68272200	68276399	H3K27ac_15W_peak_3009	4200	.	1.63108	1.34683e-07	2.22143e-07	1.43182
1	219286000	219292599	H3K27ac_15W_peak_6066	6600	.	1.63108	2.45104e-13	6.94157e-13	1.43182
1	203215800	203220999	H3K27ac_15W_peak_5587	5200	.	1.63108	1.77087e-10	3.89799e-10	1.43182
1	184851600	184854999	H3K27ac_15W_peak_5319	3400	.	1.6314	3.85441e-07	6.06277e-07	1.4321
1	246604600	246609599	H3K27ac_15W_peak_6664	5000	.	1.63152	1.41827e-09	2.85818e-09	1.4322
1	28251200	28257199	H3K27ac_15W_peak_1470	6000	.	1.63214	4.7731e-13	1.31987e-12	1.43275
1	8965000	8967599	H3K27ac_15W_peak_411	2600	.	1.63224	3.18651e-06	4.57445e-06	1.43284
1	218617000	218626999	H3K27ac_15W_peak_6009	10000	.	1.63237	6.8323e-19	2.83662e-18	1.43295
1	67045800	67049399	H3K27ac_15W_peak_2969	3600	.	1.63281	9.27414e-08	1.55613e-07	1.43333
1	202277200	202286599	H3K27ac_15W_peak_5528	9400	.	1.63281	1.31866e-15	4.441e-15	1.43333
1	103436800	103445199	H3K27ac_15W_peak_3619	8400	.	1.63299	3.69511e-15	1.2037e-14	1.4335
1	2156200	2160399	H3K27ac_15W_peak_133	4200	.	1.63314	2.7767e-09	5.43624e-09	1.43363
1	148280800	148284799	H3K27ac_15W_peak_4149	4000	.	1.63314	2.7767e-09	5.43624e-09	1.43363
1	185115800	185121199	H3K27ac_15W_peak_5335	5400	.	1.63314	2.7767e-09	5.43624e-09	1.43363
1	145070400	145072599	H3K27ac_15W_peak_4077	2200	.	1.63327	2.65131e-07	4.24037e-07	1.43373
1	150033400	150040799	H3K27ac_15W_peak_4261	7400	.	1.63327	9.29656e-13	2.50837e-12	1.43373
1	64429400	64434599	H3K27ac_15W_peak_2898	5200	.	1.63369	2.39239e-10	5.19772e-10	1.43411
1	68084200	68088199	H3K27ac_15W_peak_2995	4000	.	1.63381	7.6007e-07	1.15949e-06	1.43421
1	103512800	103515799	H3K27ac_15W_peak_3624	3000	.	1.63381	7.6007e-07	1.15949e-06	1.43421
1	120577400	120579999	H3K27ac_15W_peak_4000	2600	.	1.63381	7.6007e-07	1.15949e-06	1.43421
1	23603600	23620599	H3K27ac_15W_peak_1135	17000	.	1.63393	1.23732e-32	9.41377e-32	1.43432
1	165062800	165066399	H3K27ac_15W_peak_4823	3600	.	1.63396	2.2416e-08	4.00359e-08	1.43434
1	23861800	23873199	H3K27ac_15W_peak_1158	11400	.	1.63414	2.34298e-22	1.17161e-21	1.4345
1	67798800	67801599	H3K27ac_15W_peak_2988	2800	.	1.63446	2.18602e-06	3.18611e-06	1.43478
1	95243400	95247799	H3K27ac_15W_peak_3480	4400	.	1.63446	1.91705e-09	3.81202e-09	1.43478
1	112743400	112746399	H3K27ac_15W_peak_3757	3000	.	1.63446	2.18602e-06	3.18611e-06	1.43478
1	113140600	113143399	H3K27ac_15W_peak_3771	2800	.	1.63446	2.18602e-06	3.18611e-06	1.43478
1	116309000	116311999	H3K27ac_15W_peak_3851	3000	.	1.63446	2.18602e-06	3.18611e-06	1.43478
1	157087600	157091799	H3K27ac_15W_peak_4667	4200	.	1.63446	6.38735e-08	1.08883e-07	1.43478
1	170162000	170164599	H3K27ac_15W_peak_4907	2600	.	1.63446	2.18602e-06	3.18611e-06	1.43478
1	236107600	236110399	H3K27ac_15W_peak_6593	2800	.	1.63446	2.18602e-06	3.18611e-06	1.43478
1	154708600	154713199	H3K27ac_15W_peak_4473	4600	.	1.63492	5.4385e-09	1.03551e-08	1.43519
1	164805200	164808999	H3K27ac_15W_peak_4817	3800	.	1.63492	5.4385e-09	1.03551e-08	1.43519
1	30703600	30714199	H3K27ac_15W_peak_1573	10600	.	1.63499	3.95323e-20	1.75813e-19	1.43525
1	36204800	36208599	H3K27ac_15W_peak_1835	3800	.	1.63504	1.82419e-07	2.96669e-07	1.43529
1	96621000	96623599	H3K27ac_15W_peak_3517	2600	.	1.63526	6.31134e-06	8.79694e-06	1.43548
1	182405200	182407599	H3K27ac_15W_peak_5173	2400	.	1.63526	6.31134e-06	8.79694e-06	1.43548
1	223997600	224000199	H3K27ac_15W_peak_6164	2600	.	1.63526	6.31134e-06	8.79694e-06	1.43548
1	25227800	25231199	H3K27ac_15W_peak_1262	3400	.	1.63544	1.54545e-08	2.80718e-08	1.43564
1	25786400	25796599	H3K27ac_15W_peak_1310	10200	.	1.63552	2.74558e-20	1.23221e-19	1.43571
1	85436400	85446599	H3K27ac_15W_peak_3130	10200	.	1.63604	1.90685e-20	8.62841e-20	1.43617
1	16309000	16312399	H3K27ac_15W_peak_800	3400	.	1.63674	1.2554e-07	2.07647e-07	1.43678
1	157895000	157898599	H3K27ac_15W_peak_4671	3600	.	1.63674	1.2554e-07	2.07647e-07	1.43678
1	1167400	1170799	H3K27ac_15W_peak_47	3400	.	1.63755	3.5907e-07	5.66692e-07	1.4375
1	21800200	21802599	H3K27ac_15W_peak_1005	2400	.	1.63755	4.32424e-06	6.12316e-06	1.4375
1	33311800	33318199	H3K27ac_15W_peak_1760	6400	.	1.63755	1.69074e-12	4.46555e-12	1.4375
1	63892600	63905399	H3K27ac_15W_peak_2851	12800	.	1.63755	5.10577e-23	2.64126e-22	1.4375
1	119922600	119931399	H3K27ac_15W_peak_3960	8800	.	1.63755	1.01904e-16	3.70033e-16	1.4375
1	156459000	156461799	H3K27ac_15W_peak_4617	2800	.	1.63755	3.5907e-07	5.66692e-07	1.4375
1	162707000	162710999	H3K27ac_15W_peak_4777	4000	.	1.63755	3.5907e-07	5.66692e-07	1.4375
1	206045800	206048399	H3K27ac_15W_peak_5742	2600	.	1.63755	4.32424e-06	6.12316e-06	1.4375
1	207794400	207804799	H3K27ac_15W_peak_5822	10400	.	1.63784	2.24541e-18	9.06751e-18	1.43775
1	45669800	45676999	H3K27ac_15W_peak_2200	7200	.	1.63791	3.22514e-15	1.05463e-14	1.43781
1	204366800	204372399	H3K27ac_15W_peak_5647	5600	.	1.63807	5.4641e-11	1.26171e-10	1.43796
1	44622200	44639199	H3K27ac_15W_peak_2140	17000	.	1.6385	1.21457e-36	1.05519e-35	1.43833
1	200787200	200791999	H3K27ac_15W_peak_5416	4800	.	1.6388	1.78758e-09	3.56661e-09	1.4386
1	109250800	109264399	H3K27ac_15W_peak_3654	13600	.	1.63891	3.43897e-26	2.05147e-25	1.43869
1	41007000	41024999	H3K27ac_15W_peak_1979	18000	.	1.63896	2.59583e-35	2.16243e-34	1.43874
1	48040600	48044399	H3K27ac_15W_peak_2349	3800	.	1.63901	2.08905e-08	3.74249e-08	1.43878
1	60936000	60940799	H3K27ac_15W_peak_2723	4800	.	1.63929	4.36024e-10	9.23764e-10	1.43902
1	96700000	96703799	H3K27ac_15W_peak_3518	3800	.	1.63929	2.46901e-07	3.96127e-07	1.43902
1	151242200	151257199	H3K27ac_15W_peak_4364	15000	.	1.63929	4.83064e-29	3.22486e-28	1.43902
1	227264400	227267999	H3K27ac_15W_peak_6315	3600	.	1.63929	2.46901e-07	3.96127e-07	1.43902
1	55327800	55332199	H3K27ac_15W_peak_2546	4400	.	1.63955	5.06916e-09	9.69158e-09	1.43925
1	29047600	29057199	H3K27ac_15W_peak_1533	9600	.	1.63971	1.86636e-19	8.01253e-19	1.43939
1	40499400	40501799	H3K27ac_15W_peak_1956	2400	.	1.63971	2.96409e-06	4.26646e-06	1.43939
1	42415200	42417999	H3K27ac_15W_peak_2029	2800	.	1.63971	2.96409e-06	4.26646e-06	1.43939
1	154566000	154568399	H3K27ac_15W_peak_4464	2400	.	1.63971	2.96409e-06	4.26646e-06	1.43939
1	7453000	7455999	H3K27ac_15W_peak_313	3000	.	1.6399	5.94963e-08	1.01677e-07	1.43956
1	94610800	94614199	H3K27ac_15W_peak_3445	3400	.	1.6399	5.94963e-08	1.01677e-07	1.43956
1	1476600	1479199	H3K27ac_15W_peak_74	2600	.	1.6404	7.0732e-07	1.08259e-06	1.44
1	117053000	117056199	H3K27ac_15W_peak_3890	3200	.	1.6404	7.0732e-07	1.08259e-06	1.44
1	170581600	170584599	H3K27ac_15W_peak_4942	3000	.	1.6404	7.0732e-07	1.08259e-06	1.44
1	116359000	116363199	H3K27ac_15W_peak_3852	4200	.	1.6404	1.43983e-08	2.62226e-08	1.44
1	43624800	43630599	H3K27ac_15W_peak_2084	5800	.	1.64074	7.36887e-11	1.68287e-10	1.4403
1	155027800	155030799	H3K27ac_15W_peak_4501	3000	.	1.64094	1.69817e-07	2.77122e-07	1.44048
1	109917600	109925199	H3K27ac_15W_peak_3708	7600	.	1.64138	2.36484e-14	7.25963e-14	1.44086
1	2490600	2493599	H3K27ac_15W_peak_142	3000	.	1.64174	2.03262e-06	2.97364e-06	1.44118
1	2506600	2509399	H3K27ac_15W_peak_144	2800	.	1.64174	2.03262e-06	2.97364e-06	1.44118
1	24109000	24111399	H3K27ac_15W_peak_1179	2400	.	1.64174	2.03262e-06	2.97364e-06	1.44118
1	108033600	108036399	H3K27ac_15W_peak_3629	2800	.	1.64174	2.03262e-06	2.97364e-06	1.44118
1	14596200	14602399	H3K27ac_15W_peak_657	6200	.	1.64174	2.68923e-13	7.58988e-13	1.44118
1	27031600	27034999	H3K27ac_15W_peak_1398	3400	.	1.64174	9.92538e-09	1.83918e-08	1.44118
1	36170200	36182599	H3K27ac_15W_peak_1832	12400	.	1.64185	5.98638e-23	3.08558e-22	1.44127
1	47877400	47889799	H3K27ac_15W_peak_2338	12400	.	1.64197	2.68572e-21	1.2722e-20	1.44138
1	235398200	235404399	H3K27ac_15W_peak_6568	6200	.	1.64197	1.24938e-11	3.05649e-11	1.44138
1	183331800	183335799	H3K27ac_15W_peak_5227	4000	.	1.64204	2.41266e-09	4.75347e-09	1.44144
1	230880200	230884199	H3K27ac_15W_peak_6456	4000	.	1.64204	2.41266e-09	4.75347e-09	1.44144
1	47694600	47701199	H3K27ac_15W_peak_2318	6600	.	1.64225	4.05078e-15	1.3171e-14	1.44162
1	17423200	17426199	H3K27ac_15W_peak_845	3000	.	1.64252	1.16828e-07	1.93771e-07	1.44186
1	155905800	155909199	H3K27ac_15W_peak_4580	3400	.	1.64252	1.16828e-07	1.93771e-07	1.44186
1	201556000	201563199	H3K27ac_15W_peak_5463	7200	.	1.64252	2.48322e-16	8.77855e-16	1.44186
1	22030600	22038599	H3K27ac_15W_peak_1027	8000	.	1.64267	4.59486e-14	1.37818e-13	1.44199
1	28886400	28896399	H3K27ac_15W_peak_1523	10000	.	1.64271	2.08817e-20	9.4225e-20	1.44203
1	45347000	45352199	H3K27ac_15W_peak_2184	5200	.	1.64271	3.52104e-11	8.27655e-11	1.44203
1	55856800	55866399	H3K27ac_15W_peak_2580	9600	.	1.64275	1.52731e-17	5.85061e-17	1.44206
1	64703200	64707999	H3K27ac_15W_peak_2918	4800	.	1.64303	6.84307e-09	1.28976e-08	1.44231
1	170543800	170549399	H3K27ac_15W_peak_4939	5600	.	1.64316	5.2298e-13	1.43955e-12	1.44242
1	52819000	52821599	H3K27ac_15W_peak_2412	2600	.	1.64339	5.86245e-06	8.196e-06	1.44262
1	151532600	151541799	H3K27ac_15W_peak_4385	9200	.	1.64353	1.62515e-19	6.9976e-19	1.44275
1	100268000	100270799	H3K27ac_15W_peak_3568	2800	.	1.64366	1.39441e-06	2.07341e-06	1.44286
1	207868000	207870199	H3K27ac_15W_peak_5829	2200	.	1.64366	1.39441e-06	2.07341e-06	1.44286
1	219646800	219652399	H3K27ac_15W_peak_6099	5600	.	1.64366	2.4342e-11	5.80532e-11	1.44286
1	235469400	235472199	H3K27ac_15W_peak_6576	2800	.	1.64366	1.39441e-06	2.07341e-06	1.44286
1	21021200	21024599	H3K27ac_15W_peak_949	3400	.	1.64386	3.33911e-07	5.28529e-07	1.44304
1	144417200	144419799	H3K27ac_15W_peak_4053	2600	.	1.64386	3.33911e-07	5.28529e-07	1.44304
1	246927800	246931999	H3K27ac_15W_peak_6670	4200	.	1.64436	1.14891e-09	2.33573e-09	1.44348
1	44261000	44266199	H3K27ac_15W_peak_2124	5200	.	1.64444	2.80486e-10	6.05076e-10	1.44355
1	59367200	59370799	H3K27ac_15W_peak_2659	3600	.	1.64444	2.80486e-10	6.05076e-10	1.44355
1	55361000	55366199	H3K27ac_15W_peak_2549	5200	.	1.64463	4.13405e-12	1.05443e-11	1.44371
1	150186000	150195599	H3K27ac_15W_peak_4274	9600	.	1.64492	1.42404e-17	5.46468e-17	1.44397
1	205077200	205081399	H3K27ac_15W_peak_5671	4200	.	1.64546	7.92975e-10	1.63889e-09	1.44444
1	226348000	226355799	H3K27ac_15W_peak_6261	7800	.	1.64546	2.6164e-15	8.62371e-15	1.44444
1	21090600	21093999	H3K27ac_15W_peak_957	3400	.	1.64546	5.53327e-08	9.48982e-08	1.44444
1	23845600	23848799	H3K27ac_15W_peak_1156	3200	.	1.64546	9.56955e-07	1.44548e-06	1.44444
1	59194200	59197599	H3K27ac_15W_peak_2653	3400	.	1.64546	2.29525e-07	3.6955e-07	1.44444
1	180981600	180983999	H3K27ac_15W_peak_5147	2400	.	1.64546	4.01509e-06	5.70595e-06	1.44444
1	205983000	205988799	H3K27ac_15W_peak_5737	5800	.	1.64546	4.28164e-14	1.28777e-13	1.44444
1	203527600	203535199	H3K27ac_15W_peak_5603	7600	.	1.64605	1.11263e-16	4.02969e-16	1.44495
1	9215600	9222199	H3K27ac_15W_peak_429	6600	.	1.6462	1.20112e-13	3.48568e-13	1.44509
1	170443400	170450199	H3K27ac_15W_peak_4929	6800	.	1.64628	1.97832e-12	5.19292e-12	1.44516
1	43299600	43307999	H3K27ac_15W_peak_2061	8400	.	1.64649	1.18016e-18	4.83952e-18	1.44534
1	10269200	10277599	H3K27ac_15W_peak_515	8400	.	1.64672	1.25632e-15	4.23958e-15	1.44554
1	45481000	45484999	H3K27ac_15W_peak_2187	4000	.	1.64684	3.8093e-08	6.64426e-08	1.44565
1	54035400	54038999	H3K27ac_15W_peak_2478	3600	.	1.64684	3.8093e-08	6.64426e-08	1.44565
1	94243600	94247399	H3K27ac_15W_peak_3408	3800	.	1.64684	3.8093e-08	6.64426e-08	1.44565
1	3380600	3402799	H3K27ac_15W_peak_205	22200	.	1.64708	2.83946e-44	3.07583e-43	1.44586
1	14360600	14363599	H3K27ac_15W_peak_644	3000	.	1.64718	6.5697e-07	1.00807e-06	1.44595
1	32581400	32584399	H3K27ac_15W_peak_1702	3000	.	1.64718	6.5697e-07	1.00807e-06	1.44595
1	155869400	155872599	H3K27ac_15W_peak_4576	3200	.	1.64718	6.5697e-07	1.00807e-06	1.44595
1	33193600	33196399	H3K27ac_15W_peak_1751	2800	.	1.64741	2.75116e-06	3.97248e-06	1.44615
1	156473800	156475999	H3K27ac_15W_peak_4620	2200	.	1.64741	2.75116e-06	3.97248e-06	1.44615
1	144016800	144021999	H3K27ac_15W_peak_4045	5200	.	1.64751	1.42231e-14	4.44209e-14	1.44624
1	42675000	42679399	H3K27ac_15W_peak_2034	4400	.	1.64756	3.77888e-10	8.05519e-10	1.44628
1	205290400	205295399	H3K27ac_15W_peak_5688	5000	.	1.64756	3.77888e-10	8.05519e-10	1.44628
1	205313800	205323999	H3K27ac_15W_peak_5690	10200	.	1.64756	2.28526e-18	9.22363e-18	1.44628
1	41340000	41352199	H3K27ac_15W_peak_2002	12200	.	1.64765	1.51174e-21	7.24899e-21	1.44637
1	86501400	86505599	H3K27ac_15W_peak_3235	4200	.	1.64792	6.363e-09	1.20279e-08	1.4466
1	231551200	231555399	H3K27ac_15W_peak_6470	4200	.	1.64792	6.363e-09	1.20279e-08	1.4466
1	99438400	99442199	H3K27ac_15W_peak_3556	3800	.	1.64816	2.62301e-08	4.65233e-08	1.44681
1	153552000	153558799	H3K27ac_15W_peak_4411	6800	.	1.64816	9.85117e-15	3.11325e-14	1.44681
1	120476000	120479999	H3K27ac_15W_peak_3994	4000	.	1.64844	1.08539e-07	1.80741e-07	1.44706
1	28706600	28710999	H3K27ac_15W_peak_1507	4400	.	1.64855	2.60908e-10	5.64891e-10	1.44715
1	205032400	205037399	H3K27ac_15W_peak_5668	5000	.	1.64855	2.60908e-10	5.64891e-10	1.44715
1	31990600	31999999	H3K27ac_15W_peak_1662	9400	.	1.64867	4.42506e-18	1.75408e-17	1.44726
1	32469000	32473599	H3K27ac_15W_peak_1694	4600	.	1.6488	1.0684e-09	2.17903e-09	1.44737
1	95268800	95271999	H3K27ac_15W_peak_3482	3200	.	1.6488	4.51176e-07	7.04552e-07	1.44737
1	149557800	149561799	H3K27ac_15W_peak_4234	4000	.	1.6488	1.0684e-09	2.17903e-09	1.44737
1	146199000	146204199	H3K27ac_15W_peak_4116	5200	.	1.64901	1.08272e-11	2.66044e-11	1.44755
1	85623000	85625599	H3K27ac_15W_peak_3149	2600	.	1.64924	1.88594e-06	2.76918e-06	1.44776
1	186814000	186816999	H3K27ac_15W_peak_5353	3000	.	1.64924	1.88594e-06	2.76918e-06	1.44776
1	22077800	22081199	H3K27ac_15W_peak_1032	3400	.	1.64942	1.80652e-08	3.25556e-08	1.44792
1	21337600	21340999	H3K27ac_15W_peak_980	3400	.	1.64983	7.46669e-08	1.26432e-07	1.44828
1	192521800	192524799	H3K27ac_15W_peak_5365	3000	.	1.64983	7.46669e-08	1.26432e-07	1.44828
1	11224000	11249599	H3K27ac_15W_peak_553	25600	.	1.65027	2.88057e-50	3.62065e-49	1.44866
1	53491200	53497199	H3K27ac_15W_peak_2439	6000	.	1.65033	1.27328e-12	3.39849e-12	1.44872
1	171000200	171003599	H3K27ac_15W_peak_4981	3400	.	1.65033	3.09946e-07	4.9198e-07	1.44872
1	77513600	77518199	H3K27ac_15W_peak_3045	4600	.	1.65045	1.24417e-10	2.78003e-10	1.44882
1	119784200	119797999	H3K27ac_15W_peak_3948	13800	.	1.65063	2.19462e-25	1.26462e-24	1.44898
1	150378600	150387399	H3K27ac_15W_peak_4289	8800	.	1.65063	1.02353e-18	4.21219e-18	1.44898
1	168259200	168262399	H3K27ac_15W_peak_4860	3200	.	1.65063	1.24443e-08	2.2815e-08	1.44898
1	156624800	156634799	H3K27ac_15W_peak_4634	10000	.	1.65072	4.39157e-20	1.94859e-19	1.44906
1	207982200	207986999	H3K27ac_15W_peak_5836	4800	.	1.65083	5.0879e-10	1.07191e-09	1.44915
1	54805200	54807999	H3K27ac_15W_peak_2517	2800	.	1.65097	1.29337e-06	1.92928e-06	1.44928
1	22013800	22017799	H3K27ac_15W_peak_1025	4000	.	1.65115	5.13779e-08	8.83969e-08	1.44944
1	1483400	1490799	H3K27ac_15W_peak_75	7400	.	1.65149	6.34834e-15	2.03409e-14	1.44974
1	59688200	59695799	H3K27ac_15W_peak_2678	7600	.	1.65149	6.34834e-15	2.03409e-14	1.44974
1	87837000	87840599	H3K27ac_15W_peak_3284	3600	.	1.65179	2.1299e-07	3.4397e-07	1.45
1	234991000	234993799	H3K27ac_15W_peak_6533	2800	.	1.65179	2.1299e-07	3.4397e-07	1.45
1	58984600	58990399	H3K27ac_15W_peak_2647	5800	.	1.65223	5.9354e-11	1.367e-10	1.45038
1	24086000	24089399	H3K27ac_15W_peak_1176	3400	.	1.65242	3.53611e-08	6.18297e-08	1.45055
1	35140600	35143599	H3K27ac_15W_peak_1777	3000	.	1.6526	8.87333e-07	1.34544e-06	1.4507
1	157963400	157965599	H3K27ac_15W_peak_4672	2200	.	1.6526	8.87333e-07	1.34544e-06	1.4507
1	167751600	167754799	H3K27ac_15W_peak_4846	3200	.	1.6526	8.87333e-07	1.34544e-06	1.4507
1	156035000	156044199	H3K27ac_15W_peak_4591	9200	.	1.65266	4.08678e-20	1.81657e-19	1.45076
1	114088800	114095199	H3K27ac_15W_peak_3795	6400	.	1.65278	7.19672e-14	2.12323e-13	1.45087
1	6349000	6354399	H3K27ac_15W_peak_260	5400	.	1.65291	1.71121e-12	4.51861e-12	1.45098
1	15331600	15335799	H3K27ac_15W_peak_713	4200	.	1.65291	5.90831e-09	1.12174e-08	1.45098
1	54459400	54470199	H3K27ac_15W_peak_2504	10800	.	1.65299	1.22017e-21	5.87768e-21	1.45105
1	210486800	210491999	H3K27ac_15W_peak_5891	5200	.	1.65303	1.23097e-14	3.865e-14	1.45109
1	10978200	10981399	H3K27ac_15W_peak_540	3200	.	1.65318	1.46405e-07	2.40395e-07	1.45122
1	88261000	88264599	H3K27ac_15W_peak_3314	3600	.	1.65318	1.46405e-07	2.40395e-07	1.45122
1	21025400	21028799	H3K27ac_15W_peak_950	3400	.	1.65363	2.43428e-08	4.33111e-08	1.45161
1	65035200	65037799	H3K27ac_15W_peak_2936	2600	.	1.65363	3.71931e-06	5.30179e-06	1.45161
1	94796000	94798599	H3K27ac_15W_peak_3462	2600	.	1.65363	3.71931e-06	5.30179e-06	1.45161
1	96509800	96512199	H3K27ac_15W_peak_3510	2400	.	1.65363	3.71931e-06	5.30179e-06	1.45161
1	117684800	117687599	H3K27ac_15W_peak_3911	2800	.	1.65363	3.71931e-06	5.30179e-06	1.45161
1	157003400	157005999	H3K27ac_15W_peak_4664	2600	.	1.65363	3.71931e-06	5.30179e-06	1.45161
1	207808600	207810999	H3K27ac_15W_peak_5823	2400	.	1.65363	3.71931e-06	5.30179e-06	1.45161
1	223618800	223621599	H3K27ac_15W_peak_6149	2800	.	1.65363	3.71931e-06	5.30179e-06	1.45161
1	183290200	183302599	H3K27ac_15W_peak_5221	12400	.	1.65388	1.0166e-22	5.17805e-22	1.45183
1	59814200	59819799	H3K27ac_15W_peak_2689	5600	.	1.6539	2.83262e-11	6.70383e-11	1.45185
1	43328600	43331399	H3K27ac_15W_peak_2063	2800	.	1.65413	6.08993e-07	9.37932e-07	1.45205
1	8559400	8593799	H3K27ac_15W_peak_383	34400	.	1.65424	2.49301e-64	4.27699e-63	1.45215
1	119717000	119722199	H3K27ac_15W_peak_3943	5200	.	1.65427	6.84567e-10	1.42363e-09	1.45217
1	120733800	120741999	H3K27ac_15W_peak_4008	8200	.	1.65427	7.41508e-18	2.89727e-17	1.45217
1	155159400	155164199	H3K27ac_15W_peak_4511	4800	.	1.65427	6.84567e-10	1.42363e-09	1.45217
1	6254800	6260999	H3K27ac_15W_peak_255	6200	.	1.65433	8.18518e-13	2.21962e-12	1.45223
1	3011400	3014999	H3K27ac_15W_peak_169	3600	.	1.65451	1.00664e-07	1.68107e-07	1.45238
1	164313000	164316999	H3K27ac_15W_peak_4797	4000	.	1.65451	1.00664e-07	1.68107e-07	1.45238
1	109606400	109610999	H3K27ac_15W_peak_3682	4600	.	1.65451	1.15551e-10	2.59023e-10	1.45238
1	116414800	116420199	H3K27ac_15W_peak_3855	5400	.	1.65451	1.15551e-10	2.59023e-10	1.45238
1	170652800	170658199	H3K27ac_15W_peak_4948	5400	.	1.6547	1.95713e-11	4.70517e-11	1.45255
1	200985400	200997599	H3K27ac_15W_peak_5427	12200	.	1.65475	1.46949e-24	8.18756e-24	1.4526
1	15624800	15628799	H3K27ac_15W_peak_739	4000	.	1.65535	7.97913e-11	1.81599e-10	1.45312
1	31983800	31985999	H3K27ac_15W_peak_1661	2200	.	1.65535	2.54771e-06	3.68829e-06	1.45312
1	175219600	175222599	H3K27ac_15W_peak_5074	3000	.	1.65559	4.18112e-07	6.55151e-07	1.45333
1	183311000	183313599	H3K27ac_15W_peak_5223	2600	.	1.65559	4.18112e-07	6.55151e-07	1.45333
1	228433000	228436599	H3K27ac_15W_peak_6383	3600	.	1.65577	6.92324e-08	1.17559e-07	1.45349
1	43830200	43835399	H3K27ac_15W_peak_2097	5200	.	1.65618	5.51039e-11	1.27206e-10	1.45385
1	29276200	29287199	H3K27ac_15W_peak_1551	11000	.	1.65626	2.63057e-22	1.31229e-21	1.45392
1	109867400	109879599	H3K27ac_15W_peak_3703	12200	.	1.65665	5.47298e-24	2.96258e-23	1.45426
1	20935000	20939199	H3K27ac_15W_peak_938	4200	.	1.65697	1.33454e-09	2.69718e-09	1.45455
1	43225400	43235599	H3K27ac_15W_peak_2058	10200	.	1.65697	2.45062e-20	1.10256e-19	1.45455
1	55876200	55878999	H3K27ac_15W_peak_2582	2800	.	1.65697	1.74597e-06	2.57148e-06	1.45455
1	61774800	61778199	H3K27ac_15W_peak_2791	3400	.	1.65697	4.76269e-08	8.22241e-08	1.45455
1	61891600	61896999	H3K27ac_15W_peak_2799	5400	.	1.65697	2.2496e-10	4.90499e-10	1.45455
1	228183000	228187999	H3K27ac_15W_peak_6364	5000	.	1.65697	1.33454e-09	2.69718e-09	1.45455
1	230261600	230264399	H3K27ac_15W_peak_6438	2800	.	1.65697	1.74597e-06	2.57148e-06	1.45455
1	246057200	246060199	H3K27ac_15W_peak_6652	3000	.	1.65697	2.87156e-07	4.57504e-07	1.45455
1	144998600	145006199	H3K27ac_15W_peak_4068	7600	.	1.65742	3.31107e-18	1.32261e-17	1.45494
1	222986400	222992999	H3K27ac_15W_peak_6135	6600	.	1.65769	4.46395e-12	1.13449e-11	1.45517
1	42756600	42760599	H3K27ac_15W_peak_2038	4000	.	1.6579	9.20383e-10	1.89007e-09	1.45536
1	972800	976599	H3K27ac_15W_peak_26	3800	.	1.65812	3.27718e-08	5.75508e-08	1.45556
1	37705200	37707999	H3K27ac_15W_peak_1870	2800	.	1.65849	1.19705e-06	1.79126e-06	1.45588
1	39968000	39970599	H3K27ac_15W_peak_1947	2600	.	1.65849	1.19705e-06	1.79126e-06	1.45588
1	55006200	55008999	H3K27ac_15W_peak_2528	2800	.	1.65849	1.19705e-06	1.79126e-06	1.45588
1	43763000	43775799	H3K27ac_15W_peak_2095	12800	.	1.65855	6.11901e-25	3.46492e-24	1.45593
1	109997800	110004999	H3K27ac_15W_peak_3715	7200	.	1.65858	1.82004e-15	6.07229e-15	1.45596
1	8166600	8172599	H3K27ac_15W_peak_356	6000	.	1.65868	1.06204e-14	3.34789e-14	1.45604
1	225930600	225934399	H3K27ac_15W_peak_6230	3800	.	1.65898	3.77493e-09	7.29753e-09	1.45631
1	119902200	119905199	H3K27ac_15W_peak_3958	3000	.	1.65922	2.25553e-08	4.0267e-08	1.45652
1	114060800	114063799	H3K27ac_15W_peak_3794	3000	.	1.65953	1.35574e-07	2.2352e-07	1.45679
1	119616000	119624599	H3K27ac_15W_peak_3934	8600	.	1.6598	6.33986e-20	2.78981e-19	1.45703
1	26295600	26297999	H3K27ac_15W_peak_1348	2400	.	1.65993	8.2104e-07	1.24821e-06	1.45714
1	48735800	48739999	H3K27ac_15W_peak_2356	4200	.	1.66028	1.55272e-08	2.81888e-08	1.45745
1	16435600	16444199	H3K27ac_15W_peak_811	8600	.	1.66033	2.54706e-19	1.08429e-18	1.45749
1	60738600	60748199	H3K27ac_15W_peak_2713	9600	.	1.66033	2.54706e-19	1.08429e-18	1.45749
1	19140400	19142999	H3K27ac_15W_peak_874	2600	.	1.66048	5.02115e-06	7.06682e-06	1.45763
1	28864600	28866799	H3K27ac_15W_peak_1521	2200	.	1.66048	5.02115e-06	7.06682e-06	1.45763
1	31126400	31128599	H3K27ac_15W_peak_1609	2200	.	1.66048	5.02115e-06	7.06682e-06	1.45763
1	61022600	61024799	H3K27ac_15W_peak_2732	2200	.	1.66048	5.02115e-06	7.06682e-06	1.45763
1	159932800	159938199	H3K27ac_15W_peak_4689	5400	.	1.66048	3.02167e-10	6.50229e-10	1.45763
1	226961200	226963399	H3K27ac_15W_peak_6305	2200	.	1.66048	5.02115e-06	7.06682e-06	1.45763
1	150106200	150111199	H3K27ac_15W_peak_4266	5000	.	1.66062	5.99015e-12	1.50623e-11	1.45775
1	19595600	19603199	H3K27ac_15W_peak_905	7600	.	1.66084	4.98269e-17	1.84691e-16	1.45794
1	46018800	46032199	H3K27ac_15W_peak_2238	13400	.	1.66116	4.79117e-28	3.07519e-27	1.45822
1	36415600	36418599	H3K27ac_15W_peak_1855	3000	.	1.66129	1.06913e-08	1.97269e-08	1.45833
1	86137400	86141399	H3K27ac_15W_peak_3202	4000	.	1.66129	1.06913e-08	1.97269e-08	1.45833
1	170616800	170622799	H3K27ac_15W_peak_4946	6000	.	1.66155	9.85286e-15	3.11362e-14	1.45856
1	53534000	53553199	H3K27ac_15W_peak_2442	19200	.	1.66156	2.01637e-38	1.85185e-37	1.45857
1	225447200	225450799	H3K27ac_15W_peak_6183	3600	.	1.66172	1.23643e-09	2.50406e-09	1.45872
1	226405800	226414599	H3K27ac_15W_peak_6266	8800	.	1.66178	1.16932e-15	3.95168e-15	1.45876
1	6917400	6921199	H3K27ac_15W_peak_295	3800	.	1.66185	6.40818e-08	1.09224e-07	1.45882
1	223718600	223722199	H3K27ac_15W_peak_6152	3600	.	1.66185	6.40818e-08	1.09224e-07	1.45882
1	219654800	219671799	H3K27ac_15W_peak_6100	17000	.	1.66197	4.0655e-31	2.93536e-30	1.45894
1	11786400	11798999	H3K27ac_15W_peak_569	12600	.	1.66257	1.76419e-25	1.02116e-24	1.45946
1	214347200	214350599	H3K27ac_15W_peak_5940	3400	.	1.66292	4.40745e-08	7.63462e-08	1.45977
1	171214000	171219799	H3K27ac_15W_peak_4990	5800	.	1.66302	1.16276e-11	2.85101e-11	1.45985
1	204348400	204353599	H3K27ac_15W_peak_5645	5200	.	1.66319	1.36683e-12	3.63575e-12	1.46
1	3487600	3491399	H3K27ac_15W_peak_216	3800	.	1.66319	5.07188e-09	9.69334e-09	1.46
1	59526200	59529799	H3K27ac_15W_peak_2669	3600	.	1.66319	5.07188e-09	9.69334e-09	1.46
1	156547400	156550599	H3K27ac_15W_peak_4628	3200	.	1.66319	5.07188e-09	9.69334e-09	1.46
1	64484000	64496199	H3K27ac_15W_peak_2901	12200	.	1.66326	4.07169e-24	2.21877e-23	1.46006
1	1898600	1900799	H3K27ac_15W_peak_116	2200	.	1.66355	2.35369e-06	3.41967e-06	1.46032
1	2071000	2076199	H3K27ac_15W_peak_126	5200	.	1.66355	6.85607e-11	1.57036e-10	1.46032
1	2947000	2949399	H3K27ac_15W_peak_162	2400	.	1.66355	2.35369e-06	3.41967e-06	1.46032
1	6826600	6828999	H3K27ac_15W_peak_293	2400	.	1.66355	2.35369e-06	3.41967e-06	1.46032
1	10018800	10021199	H3K27ac_15W_peak_493	2400	.	1.66355	2.35369e-06	3.41967e-06	1.46032
1	155104400	155107199	H3K27ac_15W_peak_4508	2800	.	1.66355	2.35369e-06	3.41967e-06	1.46032
1	175038200	175040999	H3K27ac_15W_peak_5065	2800	.	1.66355	2.35369e-06	3.41967e-06	1.46032
1	53469800	53472799	H3K27ac_15W_peak_2437	3000	.	1.66378	2.65519e-07	4.24572e-07	1.46053
1	109630600	109636799	H3K27ac_15W_peak_3686	6200	.	1.66445	9.13335e-15	2.89159e-14	1.46111
1	151435200	151442599	H3K27ac_15W_peak_4378	7400	.	1.66448	1.08407e-15	3.67509e-15	1.46114
1	92994800	92998599	H3K27ac_15W_peak_3372	3800	.	1.66494	1.82377e-07	2.96681e-07	1.46154
1	103093600	103098999	H3K27ac_15W_peak_3606	5400	.	1.66494	3.83474e-12	9.80998e-12	1.46154
1	112875200	112883799	H3K27ac_15W_peak_3758	8600	.	1.66494	8.93019e-17	3.25534e-16	1.46154
1	121254600	121257399	H3K27ac_15W_peak_4030	2800	.	1.66494	1.82377e-07	2.96681e-07	1.46154
1	146151200	146153999	H3K27ac_15W_peak_4110	2800	.	1.66494	2.08649e-08	3.73846e-08	1.46154
1	206131400	206135199	H3K27ac_15W_peak_5751	3800	.	1.66494	2.08649e-08	3.73846e-08	1.46154
1	158059200	158065199	H3K27ac_15W_peak_4679	6000	.	1.66494	5.33575e-14	1.59331e-13	1.46154
1	203732200	203745199	H3K27ac_15W_peak_5618	13000	.	1.66545	2.63514e-26	1.57927e-25	1.46199
1	45024600	45027799	H3K27ac_15W_peak_2172	3200	.	1.66603	1.25308e-07	2.07387e-07	1.4625
1	59591400	59594999	H3K27ac_15W_peak_2671	3600	.	1.66603	1.25308e-07	2.07387e-07	1.4625
1	146126200	146129399	H3K27ac_15W_peak_4107	3200	.	1.66625	1.10541e-06	1.66065e-06	1.46269
1	63832800	63840199	H3K27ac_15W_peak_2847	7400	.	1.66634	2.09581e-15	6.95413e-15	1.46277
1	27776800	27781399	H3K27ac_15W_peak_1442	4600	.	1.66639	1.33188e-10	2.96847e-10	1.46281
1	150832200	150838599	H3K27ac_15W_peak_4329	6400	.	1.6667	1.26569e-12	3.37916e-12	1.46309
1	67026800	67034799	H3K27ac_15W_peak_2968	8000	.	1.66678	1.45073e-15	4.87205e-15	1.46316
1	15086600	15091799	H3K27ac_15W_peak_691	5200	.	1.66687	1.07643e-11	2.64604e-11	1.46324
1	203852600	203858199	H3K27ac_15W_peak_5624	5600	.	1.66726	8.74845e-13	2.36482e-12	1.46358
1	205707200	205715599	H3K27ac_15W_peak_5715	8400	.	1.66733	9.86304e-18	3.82918e-17	1.46364
1	219614600	219619599	H3K27ac_15W_peak_6096	5000	.	1.66733	7.88668e-10	1.63079e-09	1.46364
1	168081600	168095799	H3K27ac_15W_peak_4853	14200	.	1.66739	1.4185e-27	8.93494e-27	1.46369
1	24946800	24954799	H3K27ac_15W_peak_1236	8000	.	1.66765	6.95213e-16	2.38766e-15	1.46392
1	96435400	96437799	H3K27ac_15W_peak_3504	2400	.	1.66807	6.76744e-06	9.40715e-06	1.46429
1	23292000	23300199	H3K27ac_15W_peak_1114	8200	.	1.66826	3.9681e-17	1.48012e-16	1.46445
1	18955200	18961799	H3K27ac_15W_peak_866	6600	.	1.66855	3.41737e-14	1.03609e-13	1.46471
1	149991600	150006999	H3K27ac_15W_peak_4257	15400	.	1.66856	1.93939e-31	1.41626e-30	1.46472
1	116651600	116654799	H3K27ac_15W_peak_3861	3200	.	1.66864	5.20031e-07	8.0731e-07	1.46479
1	120076000	120078799	H3K27ac_15W_peak_3970	2800	.	1.66864	5.20031e-07	8.0731e-07	1.46479
1	218331800	218334799	H3K27ac_15W_peak_5977	3000	.	1.66864	5.20031e-07	8.0731e-07	1.46479
1	91840600	91847399	H3K27ac_15W_peak_3361	6800	.	1.66873	2.80357e-15	9.21758e-15	1.46486
1	64290600	64294599	H3K27ac_15W_peak_2889	4000	.	1.66878	3.75041e-10	7.9995e-10	1.46491
1	154883400	154887399	H3K27ac_15W_peak_4489	4000	.	1.66928	3.22973e-09	6.2832e-09	1.46535
1	110345000	110350999	H3K27ac_15W_peak_3725	6000	.	1.66947	1.63544e-14	5.08618e-14	1.46552
1	205302000	205306399	H3K27ac_15W_peak_5689	4400	.	1.66947	2.58683e-10	5.60339e-10	1.46552
1	108930400	108933199	H3K27ac_15W_peak_3641	2800	.	1.66974	3.56888e-07	5.63379e-07	1.46575
1	113134800	113137799	H3K27ac_15W_peak_3770	3000	.	1.66974	3.56888e-07	5.63379e-07	1.46575
1	43917800	43930599	H3K27ac_15W_peak_2104	12800	.	1.66979	4.33421e-24	2.3577e-23	1.4658
1	243143000	243146799	H3K27ac_15W_peak_6613	3800	.	1.66992	2.8006e-08	4.9553e-08	1.46591
1	9625800	9630399	H3K27ac_15W_peak_462	4600	.	1.67014	1.78451e-10	3.92752e-10	1.4661
1	175128000	175133199	H3K27ac_15W_peak_5072	5200	.	1.67021	1.44135e-11	3.50884e-11	1.46617
1	46244800	46254799	H3K27ac_15W_peak_2257	10000	.	1.67051	2.08114e-22	1.043e-21	1.46643
1	210437200	210440199	H3K27ac_15W_peak_5890	3000	.	1.67078	2.45014e-07	3.93213e-07	1.46667
1	109603000	109605599	H3K27ac_15W_peak_3681	2600	.	1.67078	3.16781e-06	4.54923e-06	1.46667
1	206480800	206485399	H3K27ac_15W_peak_5789	4600	.	1.67078	1.2312e-10	2.75177e-10	1.46667
1	21521600	21526999	H3K27ac_15W_peak_991	5400	.	1.6714	8.4956e-11	1.92717e-10	1.46721
1	19170800	19174399	H3K27ac_15W_peak_875	3600	.	1.67161	1.32603e-08	2.42607e-08	1.46739
1	96387200	96390799	H3K27ac_15W_peak_3500	3600	.	1.67161	1.32603e-08	2.42607e-08	1.46739
1	149121200	149124799	H3K27ac_15W_peak_4208	3600	.	1.67161	1.32603e-08	2.42607e-08	1.46739
1	23518600	23527599	H3K27ac_15W_peak_1129	9000	.	1.67177	1.00941e-18	4.15685e-18	1.46753
1	8279800	8282999	H3K27ac_15W_peak_364	3200	.	1.67177	1.68266e-07	2.74724e-07	1.46753
1	21516400	21519199	H3K27ac_15W_peak_990	2800	.	1.67177	1.68266e-07	2.74724e-07	1.46753
1	170121400	170124999	H3K27ac_15W_peak_4905	3600	.	1.67177	1.68266e-07	2.74724e-07	1.46753
1	59597400	59599599	H3K27ac_15W_peak_2672	2200	.	1.672	2.16906e-06	3.16409e-06	1.46774
1	226713600	226716199	H3K27ac_15W_peak_6289	2600	.	1.672	2.16906e-06	3.16409e-06	1.46774
1	168605200	168610399	H3K27ac_15W_peak_4866	5200	.	1.67217	7.28545e-10	1.51181e-09	1.46789
1	110024400	110045399	H3K27ac_15W_peak_3718	21000	.	1.67225	3.18332e-39	2.99696e-38	1.46796
1	37513600	37519399	H3K27ac_15W_peak_1864	5800	.	1.6724	3.28036e-12	8.45e-12	1.46809
1	151094800	151100399	H3K27ac_15W_peak_4351	5600	.	1.6727	1.84767e-13	5.2818e-13	1.46835
1	183258000	183261199	H3K27ac_15W_peak_5217	3200	.	1.6727	1.15595e-07	1.91872e-07	1.46835
1	204339000	204346199	H3K27ac_15W_peak_5644	7200	.	1.67278	8.59785e-16	2.93569e-15	1.46842
1	9802400	9807999	H3K27ac_15W_peak_473	5600	.	1.6729	2.26629e-12	5.91477e-12	1.46853
1	31462600	31464799	H3K27ac_15W_peak_1631	2200	.	1.67315	1.48592e-06	2.20415e-06	1.46875
1	97756600	97761799	H3K27ac_15W_peak_3543	5200	.	1.67315	2.79333e-11	6.61558e-11	1.46875
1	203156600	203158799	H3K27ac_15W_peak_5582	2200	.	1.67315	1.48592e-06	2.20415e-06	1.46875
1	222827000	222829599	H3K27ac_15W_peak_6133	2600	.	1.67315	1.48592e-06	2.20415e-06	1.46875
1	53203000	53206199	H3K27ac_15W_peak_2426	3200	.	1.67359	7.94359e-08	1.34131e-07	1.46914
1	183115800	183119199	H3K27ac_15W_peak_5208	3400	.	1.67359	7.94359e-08	1.34131e-07	1.46914
1	208556600	208561399	H3K27ac_15W_peak_5862	4800	.	1.6737	1.92842e-11	4.63659e-11	1.46923
1	170592600	170596599	H3K27ac_15W_peak_4944	4000	.	1.67388	4.32746e-09	8.32565e-09	1.46939
1	28912000	28915599	H3K27ac_15W_peak_1525	3600	.	1.67408	2.38875e-10	5.19019e-10	1.46957
1	86324600	86327399	H3K27ac_15W_peak_3226	2800	.	1.67423	1.0184e-06	1.53495e-06	1.4697
1	25534400	25537799	H3K27ac_15W_peak_1286	3400	.	1.67444	5.46034e-08	9.36926e-08	1.46988
1	150603000	150609999	H3K27ac_15W_peak_4305	7000	.	1.67463	7.81365e-18	3.04737e-17	1.47005
1	12667400	12672999	H3K27ac_15W_peak_607	5600	.	1.67475	9.19401e-12	2.27504e-11	1.47015
1	41771400	41777399	H3K27ac_15W_peak_2020	6000	.	1.6748	5.16753e-13	1.42296e-12	1.4702
1	1145600	1148999	H3K27ac_15W_peak_44	3400	.	1.67525	3.75443e-08	6.55105e-08	1.47059
1	56380600	56383599	H3K27ac_15W_peak_2608	3000	.	1.67525	6.98273e-07	1.06945e-06	1.47059
1	168104000	168107599	H3K27ac_15W_peak_4854	3600	.	1.67525	2.05334e-09	4.07264e-09	1.47059
1	6504800	6510799	H3K27ac_15W_peak_275	6000	.	1.67564	1.39748e-14	4.36822e-14	1.47093
1	13751600	13757199	H3K27ac_15W_peak_622	5600	.	1.67573	4.38525e-12	1.11554e-11	1.47101
1	46330600	46335799	H3K27ac_15W_peak_2266	5200	.	1.6758	7.84246e-11	1.78618e-10	1.47107
1	52902400	52906399	H3K27ac_15W_peak_2414	4000	.	1.67589	1.41481e-09	2.85155e-09	1.47115
1	201088000	201099399	H3K27ac_15W_peak_5431	11400	.	1.67589	7.94901e-25	4.48033e-24	1.47115
1	26847200	26860399	H3K27ac_15W_peak_1383	13200	.	1.67616	7.48076e-29	4.95828e-28	1.47139
1	23264600	23269599	H3K27ac_15W_peak_1112	5000	.	1.6762	3.02904e-12	7.82598e-12	1.47143
1	214409000	214411799	H3K27ac_15W_peak_5948	2800	.	1.6762	4.78972e-07	7.46292e-07	1.47143
1	1633800	1654599	H3K27ac_15W_peak_91	20800	.	1.67626	1.61181e-45	1.80606e-44	1.47148
1	94844000	94848199	H3K27ac_15W_peak_3468	4200	.	1.67634	5.41165e-11	1.25065e-10	1.47154
1	55231000	55235599	H3K27ac_15W_peak_2540	4600	.	1.67651	9.75012e-10	1.99575e-09	1.4717
1	94521600	94525399	H3K27ac_15W_peak_3434	3800	.	1.67651	9.75012e-10	1.99575e-09	1.4717
1	155447800	155452799	H3K27ac_15W_peak_4537	5000	.	1.67686	3.73476e-11	8.75323e-11	1.472
1	8677600	8694599	H3K27ac_15W_peak_390	17000	.	1.67711	1.14759e-33	9.04864e-33	1.47222
1	68117800	68120399	H3K27ac_15W_peak_2997	2600	.	1.67711	3.28671e-07	5.20778e-07	1.47222
1	119079600	119082799	H3K27ac_15W_peak_3925	3200	.	1.67711	3.28671e-07	5.20778e-07	1.47222
1	37486600	37490599	H3K27ac_15W_peak_1863	4000	.	1.67746	1.22232e-08	2.2451e-08	1.47253
1	21773600	21775199	H3K27ac_15W_peak_1003	1600	.	1.67768	6.22206e-06	8.6806e-06	1.47273
1	31428800	31430799	H3K27ac_15W_peak_1629	2000	.	1.67768	6.22206e-06	8.6806e-06	1.47273
1	59438400	59440599	H3K27ac_15W_peak_2663	2200	.	1.67768	6.22206e-06	8.6806e-06	1.47273
1	61069000	61070799	H3K27ac_15W_peak_2737	1800	.	1.67768	6.22206e-06	8.6806e-06	1.47273
1	68333000	68335199	H3K27ac_15W_peak_3013	2200	.	1.67768	6.22206e-06	8.6806e-06	1.47273
1	78350800	78352799	H3K27ac_15W_peak_3062	2000	.	1.67768	6.22206e-06	8.6806e-06	1.47273
1	82834800	82837399	H3K27ac_15W_peak_3088	2600	.	1.67768	6.22206e-06	8.6806e-06	1.47273
1	201305400	201309799	H3K27ac_15W_peak_5446	4400	.	1.67768	4.63295e-10	9.7938e-10	1.47273
1	239802400	239804599	H3K27ac_15W_peak_6609	2200	.	1.67768	6.22206e-06	8.6806e-06	1.47273
1	200824000	200827999	H3K27ac_15W_peak_5419	4000	.	1.67813	8.41273e-09	1.57127e-08	1.47312
1	200905400	200908999	H3K27ac_15W_peak_5422	3600	.	1.67813	8.41273e-09	1.57127e-08	1.47312
1	24990200	24995199	H3K27ac_15W_peak_1240	5000	.	1.67824	3.19438e-10	6.85502e-10	1.47321
1	68181200	68185999	H3K27ac_15W_peak_3004	4800	.	1.67824	3.19438e-10	6.85502e-10	1.47321
1	201862400	201866999	H3K27ac_15W_peak_5489	4600	.	1.67824	3.19438e-10	6.85502e-10	1.47321
1	26044600	26050199	H3K27ac_15W_peak_1330	5600	.	1.67832	1.2285e-11	3.00693e-11	1.47328
1	15505200	15507399	H3K27ac_15W_peak_729	2200	.	1.67877	4.25541e-06	6.0329e-06	1.47368
1	22738400	22740799	H3K27ac_15W_peak_1067	2400	.	1.67877	1.54928e-07	2.54089e-07	1.47368
1	170476200	170479199	H3K27ac_15W_peak_4932	3000	.	1.67877	1.54928e-07	2.54089e-07	1.47368
1	183014800	183016999	H3K27ac_15W_peak_5201	2200	.	1.67877	4.25541e-06	6.0329e-06	1.47368
1	202034200	202037399	H3K27ac_15W_peak_5508	3200	.	1.67877	1.54928e-07	2.54089e-07	1.47368
1	154867000	154873599	H3K27ac_15W_peak_4487	6600	.	1.67912	8.92317e-15	2.82797e-14	1.47399
1	205696200	205706399	H3K27ac_15W_peak_5714	10200	.	1.67925	1.52404e-20	6.93825e-20	1.4741
1	149230800	149235599	H3K27ac_15W_peak_4213	4800	.	1.67929	1.51929e-10	3.36577e-10	1.47414
1	64112800	64120599	H3K27ac_15W_peak_2875	7800	.	1.67934	9.62679e-18	3.73974e-17	1.47418
1	27628400	27636199	H3K27ac_15W_peak_1430	7800	.	1.67939	2.43223e-16	8.60413e-16	1.47423
1	229032200	229035399	H3K27ac_15W_peak_6405	3200	.	1.67939	3.98776e-09	7.69784e-09	1.47423
1	201536800	201547799	H3K27ac_15W_peak_5461	11000	.	1.67959	1.17256e-23	6.24921e-23	1.4744
1	6806400	6808999	H3K27ac_15W_peak_292	2600	.	1.67979	2.912e-06	4.19437e-06	1.47458
1	93812000	93814399	H3K27ac_15W_peak_3383	2400	.	1.67979	2.912e-06	4.19437e-06	1.47458
1	52416000	52420599	H3K27ac_15W_peak_2397	4600	.	1.67999	2.74638e-09	5.37972e-09	1.47475
1	6922600	6925399	H3K27ac_15W_peak_296	2800	.	1.68027	7.31249e-08	1.23946e-07	1.475
1	36001400	36008599	H3K27ac_15W_peak_1823	7200	.	1.68027	7.52618e-14	2.21781e-13	1.475
1	181098600	181101799	H3K27ac_15W_peak_5154	3200	.	1.68027	7.31249e-08	1.23946e-07	1.475
1	45488400	45505999	H3K27ac_15W_peak_2188	17600	.	1.68033	4.4494e-36	3.8009e-35	1.47505
1	218873600	218879599	H3K27ac_15W_peak_6033	6000	.	1.68047	1.92985e-12	5.07492e-12	1.47518
1	47924600	47932399	H3K27ac_15W_peak_2342	7800	.	1.68074	1.41394e-15	4.75279e-15	1.47541
1	164955800	164958599	H3K27ac_15W_peak_4821	2800	.	1.68074	1.99374e-06	2.9203e-06	1.47541
1	64814000	64819599	H3K27ac_15W_peak_2924	5600	.	1.68087	1.33317e-12	3.54706e-12	1.47552
1	183198200	183201399	H3K27ac_15W_peak_5213	3200	.	1.68097	5.02608e-08	8.65435e-08	1.47561
1	1454200	1462999	H3K27ac_15W_peak_70	8800	.	1.68163	3.52957e-19	1.49102e-18	1.47619
1	39010600	39012999	H3K27ac_15W_peak_1886	2400	.	1.68163	1.36572e-06	2.03275e-06	1.47619
1	45701000	45703399	H3K27ac_15W_peak_2204	2400	.	1.68163	1.36572e-06	2.03275e-06	1.47619
1	60945800	60947999	H3K27ac_15W_peak_2725	2200	.	1.68163	1.36572e-06	2.03275e-06	1.47619
1	99853400	99855999	H3K27ac_15W_peak_3562	2600	.	1.68163	1.36572e-06	2.03275e-06	1.47619
1	111618600	111621399	H3K27ac_15W_peak_3735	2800	.	1.68163	3.45553e-08	6.05399e-08	1.47619
1	156968400	156971399	H3K27ac_15W_peak_4661	3000	.	1.68163	3.45553e-08	6.05399e-08	1.47619
1	241517800	241520399	H3K27ac_15W_peak_6610	2600	.	1.68163	1.36572e-06	2.03275e-06	1.47619
1	25098000	25104799	H3K27ac_15W_peak_1249	6800	.	1.68163	1.28289e-17	4.93504e-17	1.47619
1	12326000	12331999	H3K27ac_15W_peak_592	6000	.	1.68199	4.39757e-13	1.21957e-12	1.47651
1	15759000	15763199	H3K27ac_15W_peak_753	4200	.	1.68214	6.19018e-10	1.29312e-09	1.47664
1	201566600	201571199	H3K27ac_15W_peak_5465	4600	.	1.68214	6.19018e-10	1.29312e-09	1.47664
1	6181600	6185599	H3K27ac_15W_peak_250	4000	.	1.68226	2.37639e-08	4.2351e-08	1.47674
1	41052400	41057599	H3K27ac_15W_peak_1982	5200	.	1.68235	3.03901e-13	8.53901e-13	1.47682
1	16090200	16092599	H3K27ac_15W_peak_782	2400	.	1.68246	9.35948e-07	1.41553e-06	1.47692
1	27271400	27287999	H3K27ac_15W_peak_1413	16600	.	1.68275	7.42571e-38	6.70078e-37	1.47718
1	27052000	27067599	H3K27ac_15W_peak_1401	15600	.	1.68307	4.22064e-30	2.93097e-29	1.47745
1	24930800	24940199	H3K27ac_15W_peak_1235	9400	.	1.68318	2.70328e-20	1.21377e-19	1.47755
1	3766200	3768999	H3K27ac_15W_peak_240	2800	.	1.68325	6.417e-07	9.86068e-07	1.47761
1	64451200	64453999	H3K27ac_15W_peak_2899	2800	.	1.68325	6.417e-07	9.86068e-07	1.47761
1	52696000	52700399	H3K27ac_15W_peak_2407	4400	.	1.68355	2.02857e-10	4.43934e-10	1.47788
1	113386400	113391799	H3K27ac_15W_peak_3775	5400	.	1.68362	3.72703e-12	9.54721e-12	1.47794
1	15126400	15130999	H3K27ac_15W_peak_695	4600	.	1.68399	1.399e-10	3.11119e-10	1.47826
1	78646800	78652399	H3K27ac_15W_peak_3070	5600	.	1.68399	9.01949e-16	3.07464e-15	1.47826
1	53887200	53894399	H3K27ac_15W_peak_2466	7200	.	1.68425	6.24082e-16	2.15268e-15	1.47849
1	15752200	15758199	H3K27ac_15W_peak_752	6000	.	1.68434	1.77788e-12	4.6888e-12	1.47857
1	46084200	46089199	H3K27ac_15W_peak_2244	5000	.	1.68441	9.64967e-11	2.1795e-10	1.47863
1	62676000	62680999	H3K27ac_15W_peak_2814	5000	.	1.68441	9.64967e-11	2.1795e-10	1.47863
1	61401400	61404199	H3K27ac_15W_peak_2764	2800	.	1.68469	3.02007e-07	4.80309e-07	1.47887
1	108938000	108940999	H3K27ac_15W_peak_3642	3000	.	1.68469	3.02007e-07	4.80309e-07	1.47887
1	162335000	162337799	H3K27ac_15W_peak_4765	2800	.	1.68469	3.02007e-07	4.80309e-07	1.47887
1	207812200	207814999	H3K27ac_15W_peak_5824	2800	.	1.68469	3.02007e-07	4.80309e-07	1.47887
1	219721200	219724199	H3K27ac_15W_peak_6103	3000	.	1.68469	3.02007e-07	4.80309e-07	1.47887
1	21872000	21877799	H3K27ac_15W_peak_1015	5800	.	1.68502	8.48426e-13	2.29613e-12	1.47917
1	1751000	1754999	H3K27ac_15W_peak_104	4000	.	1.68522	4.59283e-11	1.06859e-10	1.47934
1	96232600	96236999	H3K27ac_15W_peak_3495	4400	.	1.68522	4.59283e-11	1.06859e-10	1.47934
1	20774000	20777199	H3K27ac_15W_peak_923	3200	.	1.68534	2.07302e-07	3.35522e-07	1.47945
1	43590000	43595599	H3K27ac_15W_peak_2080	5600	.	1.68534	5.8618e-13	1.60968e-12	1.47945
1	201064800	201067799	H3K27ac_15W_peak_5429	3000	.	1.68534	2.07302e-07	3.35522e-07	1.47945
1	205528200	205530599	H3K27ac_15W_peak_5698	2400	.	1.68534	2.07302e-07	3.35522e-07	1.47945
1	229057400	229063999	H3K27ac_15W_peak_6406	6600	.	1.68534	5.8618e-13	1.60968e-12	1.47945
1	9102200	9113599	H3K27ac_15W_peak_425	11400	.	1.68597	1.47615e-24	8.22107e-24	1.48
1	202515600	202525199	H3K27ac_15W_peak_5545	9600	.	1.68597	1.10407e-22	5.61011e-22	1.48
1	33141200	33145199	H3K27ac_15W_peak_1746	4000	.	1.68642	1.19888e-09	2.43231e-09	1.48039
1	218572400	218580599	H3K27ac_15W_peak_6003	8200	.	1.68642	2.27412e-17	8.61744e-17	1.48039
1	185178800	185181599	H3K27ac_15W_peak_5338	2800	.	1.68656	9.77731e-08	1.63669e-07	1.48052
1	146268000	146271799	H3K27ac_15W_peak_4122	3800	.	1.68696	8.30809e-16	2.83992e-15	1.48087
1	148853400	148856399	H3K27ac_15W_peak_4186	3000	.	1.68712	6.71792e-08	1.14314e-07	1.48101
1	205773600	205777199	H3K27ac_15W_peak_5724	3600	.	1.68712	6.71792e-08	1.14314e-07	1.48101
1	21884800	21889799	H3K27ac_15W_peak_1017	5000	.	1.68734	4.96715e-12	1.25795e-11	1.4812
1	26743800	26753999	H3K27ac_15W_peak_1376	10200	.	1.68734	4.40879e-22	2.17207e-21	1.4812
1	27731800	27739599	H3K27ac_15W_peak_1438	7800	.	1.68746	3.61757e-18	1.44206e-17	1.48131
1	160243400	160257399	H3K27ac_15W_peak_4693	14000	.	1.68753	2.63181e-26	1.57738e-25	1.48137
1	86999600	87001999	H3K27ac_15W_peak_3242	2400	.	1.68766	5.70354e-06	7.9828e-06	1.48148
1	30735000	30737799	H3K27ac_15W_peak_1575	2800	.	1.68766	4.61722e-08	7.98141e-08	1.48148
1	87853400	87856999	H3K27ac_15W_peak_3286	3600	.	1.68766	4.61722e-08	7.98141e-08	1.48148
1	101239400	101243199	H3K27ac_15W_peak_3582	3800	.	1.68766	4.61722e-08	7.98141e-08	1.48148
1	116832600	116836199	H3K27ac_15W_peak_3872	3600	.	1.68766	4.61722e-08	7.98141e-08	1.48148
1	170252400	170255999	H3K27ac_15W_peak_4914	3600	.	1.68766	4.61722e-08	7.98141e-08	1.48148
1	150667000	150683199	H3K27ac_15W_peak_4309	16200	.	1.68785	6.77555e-35	5.57122e-34	1.48165
1	41917200	41920799	H3K27ac_15W_peak_2023	3600	.	1.68816	3.1743e-08	5.58202e-08	1.48193
1	23332200	23336199	H3K27ac_15W_peak_1116	4000	.	1.68841	1.86543e-10	4.0974e-10	1.48214
1	64280800	64283799	H3K27ac_15W_peak_2887	3000	.	1.68865	2.1829e-08	3.90299e-08	1.48235
1	32642400	32648799	H3K27ac_15W_peak_1708	6400	.	1.68884	7.80649e-13	2.1209e-12	1.48252
1	53665600	53676199	H3K27ac_15W_peak_2451	10600	.	1.68897	7.82436e-24	4.20303e-23	1.48264
1	46234800	46241999	H3K27ac_15W_peak_2256	7200	.	1.68911	2.09388e-17	7.95258e-17	1.48276
1	12661000	12663599	H3K27ac_15W_peak_606	2600	.	1.68911	2.66938e-06	3.85822e-06	1.48276
1	15251200	15256599	H3K27ac_15W_peak_707	5400	.	1.68911	8.87284e-11	2.00887e-10	1.48276
1	173713800	173715799	H3K27ac_15W_peak_5039	2000	.	1.68911	2.66938e-06	3.85822e-06	1.48276
1	178973400	178975599	H3K27ac_15W_peak_5101	2200	.	1.68911	2.66938e-06	3.85822e-06	1.48276
1	182189600	182194399	H3K27ac_15W_peak_5165	4800	.	1.68911	8.87284e-11	2.00887e-10	1.48276
1	230687600	230689799	H3K27ac_15W_peak_6443	2200	.	1.68911	2.66938e-06	3.85822e-06	1.48276
1	3417800	3430399	H3K27ac_15W_peak_209	12600	.	1.68947	1.16621e-26	7.09493e-26	1.48308
1	1129200	1136199	H3K27ac_15W_peak_42	7000	.	1.68955	1.59761e-15	5.34915e-15	1.48315
1	54091400	54101199	H3K27ac_15W_peak_2482	9800	.	1.68977	3.05245e-20	1.366e-19	1.48333
1	96354000	96359399	H3K27ac_15W_peak_3498	5400	.	1.68977	4.22274e-11	9.85535e-11	1.48333
1	155865000	155867599	H3K27ac_15W_peak_4575	2600	.	1.68977	1.82765e-06	2.68831e-06	1.48333
1	158099600	158102399	H3K27ac_15W_peak_4684	2800	.	1.68977	1.82765e-06	2.68831e-06	1.48333
1	212494200	212497199	H3K27ac_15W_peak_5917	3000	.	1.68977	1.82765e-06	2.68831e-06	1.48333
1	31328600	31332399	H3K27ac_15W_peak_1621	3800	.	1.68997	7.10961e-09	1.33844e-08	1.48352
1	211672600	211676599	H3K27ac_15W_peak_5901	4000	.	1.68997	7.10961e-09	1.33844e-08	1.48352
1	230803600	230813199	H3K27ac_15W_peak_6446	9600	.	1.69008	1.46502e-20	6.67878e-20	1.48361
1	154735400	154746599	H3K27ac_15W_peak_4476	11200	.	1.69026	2.00824e-25	1.15918e-24	1.48377
1	32676000	32677999	H3K27ac_15W_peak_1712	2000	.	1.69038	1.25195e-06	1.87069e-06	1.48387
1	178035600	178039999	H3K27ac_15W_peak_5084	4400	.	1.69077	3.3694e-09	6.54918e-09	1.48421
1	28935800	28942199	H3K27ac_15W_peak_1527	6400	.	1.69084	4.06172e-14	1.22384e-13	1.48428
1	13612400	13614999	H3K27ac_15W_peak_611	2600	.	1.69095	8.57995e-07	1.30306e-06	1.48438
1	229878200	229880599	H3K27ac_15W_peak_6430	2400	.	1.69095	8.57995e-07	1.30306e-06	1.48438
1	218548800	218553399	H3K27ac_15W_peak_6002	4600	.	1.69114	2.3203e-09	4.57976e-09	1.48454
1	227364400	227374599	H3K27ac_15W_peak_6324	10200	.	1.69134	1.76147e-19	7.57575e-19	1.48472
1	120487400	120493799	H3K27ac_15W_peak_3995	6400	.	1.69149	1.3424e-14	4.20219e-14	1.48485
1	206695800	206706599	H3K27ac_15W_peak_5810	10800	.	1.69149	3.73793e-22	1.84868e-21	1.48485
1	14984600	14998399	H3K27ac_15W_peak_683	13800	.	1.69168	5.37846e-30	3.72193e-29	1.48501
1	1597000	1601799	H3K27ac_15W_peak_86	4800	.	1.69183	1.10099e-09	2.24221e-09	1.48515
1	150718600	150726199	H3K27ac_15W_peak_4315	7600	.	1.6919	6.41929e-15	2.05564e-14	1.48521
1	208056400	208062799	H3K27ac_15W_peak_5842	6400	.	1.6919	6.41929e-15	2.05564e-14	1.48521
1	51394000	51396799	H3K27ac_15W_peak_2372	2800	.	1.692	4.03489e-07	6.33293e-07	1.48529
1	61673600	61676599	H3K27ac_15W_peak_2784	3000	.	1.692	4.03489e-07	6.33293e-07	1.48529
1	64075000	64085999	H3K27ac_15W_peak_2870	11000	.	1.69236	2.87158e-23	1.50321e-22	1.48561
1	16275000	16280199	H3K27ac_15W_peak_796	5200	.	1.69248	1.03863e-12	2.79152e-12	1.48571
1	28449400	28458799	H3K27ac_15W_peak_1486	9400	.	1.69248	9.33931e-21	4.30065e-20	1.48571
1	44720600	44722799	H3K27ac_15W_peak_2149	2200	.	1.69248	2.76862e-07	4.41982e-07	1.48571
1	52149200	52154799	H3K27ac_15W_peak_2391	5600	.	1.69248	1.03863e-12	2.79152e-12	1.48571
1	94439200	94441799	H3K27ac_15W_peak_3427	2600	.	1.69248	2.76862e-07	4.41982e-07	1.48571
1	114210600	114216599	H3K27ac_15W_peak_3798	6000	.	1.69248	1.03863e-12	2.79152e-12	1.48571
1	218857800	218864999	H3K27ac_15W_peak_6032	7200	.	1.69248	2.12381e-15	7.0444e-15	1.48571
1	228653400	228656199	H3K27ac_15W_peak_6388	2800	.	1.69248	2.76862e-07	4.41982e-07	1.48571
1	151785200	151789799	H3K27ac_15W_peak_4398	4600	.	1.69248	5.22809e-10	1.09982e-09	1.48571
1	91682400	91690599	H3K27ac_15W_peak_3341	8200	.	1.69263	3.06344e-18	1.2267e-17	1.48585
1	183939800	183944399	H3K27ac_15W_peak_5265	4600	.	1.69278	3.6036e-10	7.6941e-10	1.48598
1	205419200	205423799	H3K27ac_15W_peak_5692	4600	.	1.69278	3.6036e-10	7.6941e-10	1.48598
1	30274200	30277799	H3K27ac_15W_peak_1569	3600	.	1.69293	1.90043e-07	3.08611e-07	1.48611
1	85481200	85484199	H3K27ac_15W_peak_3134	3000	.	1.69336	1.30495e-07	2.1547e-07	1.48649
1	85907400	85910599	H3K27ac_15W_peak_3175	3200	.	1.69336	1.30495e-07	2.1547e-07	1.48649
1	102957200	102959999	H3K27ac_15W_peak_3593	2800	.	1.69336	1.30495e-07	2.1547e-07	1.48649
1	151735000	151738199	H3K27ac_15W_peak_4396	3200	.	1.69336	1.30495e-07	2.1547e-07	1.48649
1	180941600	180944399	H3K27ac_15W_peak_5142	2800	.	1.69336	1.30495e-07	2.1547e-07	1.48649
1	183488000	183492799	H3K27ac_15W_peak_5235	4800	.	1.69336	1.71291e-10	3.77579e-10	1.48649
1	184495200	184498999	H3K27ac_15W_peak_5293	3800	.	1.69336	1.71291e-10	3.77579e-10	1.48649
1	21963200	21965999	H3K27ac_15W_peak_1022	2800	.	1.69376	8.96348e-08	1.50522e-07	1.48684
1	175077400	175086199	H3K27ac_15W_peak_5067	8800	.	1.69389	1.12204e-19	4.87379e-19	1.48696
1	120106800	120125999	H3K27ac_15W_peak_3973	19200	.	1.69391	5.37428e-49	6.55307e-48	1.48697
1	1066600	1071599	H3K27ac_15W_peak_36	5000	.	1.69415	5.61989e-11	1.29709e-10	1.48718
1	161208400	161216999	H3K27ac_15W_peak_4711	8600	.	1.69415	5.38319e-20	2.37696e-19	1.48718
1	154785800	154793399	H3K27ac_15W_peak_4481	7600	.	1.6943	3.69632e-17	1.38185e-16	1.48731
1	36079200	36084999	H3K27ac_15W_peak_1828	5800	.	1.69433	3.73224e-14	1.12864e-13	1.48734
1	112569800	112573199	H3K27ac_15W_peak_3746	3400	.	1.69451	4.23296e-08	7.34044e-08	1.4875
1	162370000	162373799	H3K27ac_15W_peak_4766	3800	.	1.69486	2.91016e-08	5.13805e-08	1.4878
1	119806600	119818399	H3K27ac_15W_peak_3950	11800	.	1.69505	2.03136e-24	1.12365e-23	1.48797
1	44932800	44937799	H3K27ac_15W_peak_2166	5000	.	1.69508	1.27415e-11	3.11399e-11	1.488
1	36347400	36363399	H3K27ac_15W_peak_1850	16000	.	1.6951	2.70322e-37	2.39771e-36	1.48802
1	31830400	31833599	H3K27ac_15W_peak_1647	3200	.	1.69519	2.00127e-08	3.59551e-08	1.4881
1	41558000	41561399	H3K27ac_15W_peak_2014	3400	.	1.69551	1.3766e-08	2.51394e-08	1.48837
1	9926000	9930999	H3K27ac_15W_peak_485	5000	.	1.69551	6.07144e-12	1.52644e-11	1.48837
1	77837600	77840999	H3K27ac_15W_peak_3054	3400	.	1.69581	9.47143e-09	1.7593e-08	1.48864
1	231699000	231704399	H3K27ac_15W_peak_6475	5400	.	1.69609	1.99879e-12	5.24349e-12	1.48889
1	36029400	36035999	H3K27ac_15W_peak_1825	6600	.	1.69646	9.53487e-13	2.57115e-12	1.48921
1	115203800	115209999	H3K27ac_15W_peak_3815	6200	.	1.69646	9.53487e-13	2.57115e-12	1.48921
1	170042400	170048999	H3K27ac_15W_peak_4901	6600	.	1.69663	6.58648e-13	1.80056e-12	1.48936
1	21094800	21099999	H3K27ac_15W_peak_958	5200	.	1.6968	4.55024e-13	1.26005e-12	1.48951
1	155292600	155298399	H3K27ac_15W_peak_4520	5800	.	1.6968	4.55024e-13	1.26005e-12	1.48951
1	56174000	56177599	H3K27ac_15W_peak_2597	3600	.	1.69689	2.12732e-09	4.21243e-09	1.48958
1	32561200	32567599	H3K27ac_15W_peak_1701	6400	.	1.69697	3.1438e-13	8.8255e-13	1.48966
1	144043600	144047799	H3K27ac_15W_peak_4048	4200	.	1.69736	1.00943e-09	2.06355e-09	1.49
1	171988600	171992799	H3K27ac_15W_peak_5007	4200	.	1.69736	1.00943e-09	2.06355e-09	1.49
1	10322400	10333199	H3K27ac_15W_peak_520	10800	.	1.69776	4.19171e-22	2.06759e-21	1.49035
1	25011000	25034799	H3K27ac_15W_peak_1243	23800	.	1.69797	4.84902e-51	6.20448e-50	1.49054
1	205360000	205361999	H3K27ac_15W_peak_5691	2000	.	1.69801	5.21181e-06	7.32658e-06	1.49057
1	34400	36399	H3K27ac_15W_peak_1	2000	.	1.6984	3.56496e-06	5.09365e-06	1.49091
1	55321200	55322999	H3K27ac_15W_peak_2545	1800	.	1.6984	3.56496e-06	5.09365e-06	1.49091
1	228217400	228221199	H3K27ac_15W_peak_6368	3800	.	1.69876	7.46987e-11	1.70477e-10	1.49123
1	60949000	60960599	H3K27ac_15W_peak_2726	11600	.	1.6989	1.71526e-24	9.52767e-24	1.49135
1	39436000	39438399	H3K27ac_15W_peak_1926	2400	.	1.6991	1.67067e-06	2.46471e-06	1.49153
1	207888800	207903199	H3K27ac_15W_peak_5831	14400	.	1.69915	1.05963e-29	7.25197e-29	1.49157
1	15436200	15440999	H3K27ac_15W_peak_723	4800	.	1.69941	1.69272e-11	4.08802e-11	1.4918
1	109081200	109083599	H3K27ac_15W_peak_3648	2400	.	1.69941	1.14454e-06	1.71603e-06	1.4918
1	156621200	156623799	H3K27ac_15W_peak_4633	2600	.	1.69941	1.14454e-06	1.71603e-06	1.4918
1	40714600	40719199	H3K27ac_15W_peak_1963	4600	.	1.69957	1.16827e-11	2.86345e-11	1.49194
1	54559800	54564199	H3K27ac_15W_peak_2512	4400	.	1.69957	1.16827e-11	2.86345e-11	1.49194
1	162781600	162784199	H3K27ac_15W_peak_4780	2600	.	1.69971	7.84456e-07	1.19511e-06	1.49206
1	202625600	202635599	H3K27ac_15W_peak_5551	10000	.	1.69971	1.15689e-21	5.58117e-21	1.49206
1	204654000	204656799	H3K27ac_15W_peak_5660	2800	.	1.69971	7.84456e-07	1.19511e-06	1.49206
1	208879000	208881399	H3K27ac_15W_peak_5864	2400	.	1.69971	7.84456e-07	1.19511e-06	1.49206
1	169918600	169926399	H3K27ac_15W_peak_4894	7800	.	1.6999	4.50242e-17	1.67342e-16	1.49223
1	45978400	45983599	H3K27ac_15W_peak_2235	5200	.	1.70025	1.83273e-12	4.82931e-12	1.49254
1	94720600	94733999	H3K27ac_15W_peak_3456	13400	.	1.70035	1.81622e-28	1.18542e-27	1.49263
1	15160400	15162799	H3K27ac_15W_peak_698	2400	.	1.7005	2.53197e-07	4.05749e-07	1.49275
1	67704800	67707599	H3K27ac_15W_peak_2978	2800	.	1.7005	2.53197e-07	4.05749e-07	1.49275
1	184556600	184559399	H3K27ac_15W_peak_5298	2800	.	1.7005	2.53197e-07	4.05749e-07	1.49275
1	85253800	85264999	H3K27ac_15W_peak_3116	11200	.	1.70056	9.83982e-24	5.26484e-23	1.49281
1	1776400	1795799	H3K27ac_15W_peak_107	19400	.	1.70059	1.73679e-45	1.94439e-44	1.49283
1	16324400	16336799	H3K27ac_15W_peak_802	12400	.	1.70059	2.91572e-29	1.96299e-28	1.49284
1	212503800	212507199	H3K27ac_15W_peak_5918	3400	.	1.70073	1.73813e-07	2.83381e-07	1.49296
1	55289000	55291799	H3K27ac_15W_peak_2542	2800	.	1.70095	1.19359e-07	1.97766e-07	1.49315
1	230113400	230116399	H3K27ac_15W_peak_6433	3000	.	1.70095	1.19359e-07	1.97766e-07	1.49315
1	87646000	87652599	H3K27ac_15W_peak_3271	6600	.	1.70106	1.37644e-13	3.97746e-13	1.49324
1	226299400	226302799	H3K27ac_15W_peak_6258	3400	.	1.70116	8.19914e-08	1.38238e-07	1.49333
1	40763400	40771999	H3K27ac_15W_peak_1968	8600	.	1.70116	1.25481e-19	5.4372e-19	1.49333
1	151024400	151029999	H3K27ac_15W_peak_4348	5600	.	1.70126	6.57462e-14	1.94531e-13	1.49342
1	154676200	154679399	H3K27ac_15W_peak_4470	3200	.	1.70135	5.63399e-08	9.65093e-08	1.49351
1	11913800	11916799	H3K27ac_15W_peak_576	3000	.	1.70154	3.87251e-08	6.74868e-08	1.49367
1	62653600	62656799	H3K27ac_15W_peak_2813	3200	.	1.70154	3.87251e-08	6.74868e-08	1.49367
1	9881400	9890799	H3K27ac_15W_peak_483	9400	.	1.7016	9.59944e-21	4.41655e-20	1.49372
1	32291400	32305999	H3K27ac_15W_peak_1685	14600	.	1.70168	3.11527e-27	1.93742e-26	1.49379
1	170134000	170137399	H3K27ac_15W_peak_4906	3400	.	1.70172	2.6625e-08	4.71903e-08	1.49383
1	45665400	45668799	H3K27ac_15W_peak_2199	3400	.	1.70189	1.83107e-08	3.29836e-08	1.49398
1	205687800	205694799	H3K27ac_15W_peak_5713	7000	.	1.70189	4.96411e-15	1.6034e-14	1.49398
1	47606800	47610599	H3K27ac_15W_peak_2312	3800	.	1.70205	1.25959e-08	2.30687e-08	1.49412
1	27970600	27974199	H3K27ac_15W_peak_1456	3600	.	1.70235	5.96477e-09	1.13095e-08	1.49438
1	87312600	87320799	H3K27ac_15W_peak_3251	8200	.	1.70263	1.24578e-16	4.49775e-16	1.49462
1	227761000	227771199	H3K27ac_15W_peak_6340	10200	.	1.70271	3.00717e-24	1.64874e-23	1.4947
1	87133400	87141599	H3K27ac_15W_peak_3246	8200	.	1.70288	2.85749e-17	1.0762e-16	1.49485
1	94681400	94685199	H3K27ac_15W_peak_3451	3800	.	1.70311	6.36653e-10	1.3293e-09	1.49505
1	167599400	167603799	H3K27ac_15W_peak_4842	4400	.	1.70311	6.36653e-10	1.3293e-09	1.49505
1	184506400	184510799	H3K27ac_15W_peak_5294	4400	.	1.70322	4.38774e-10	9.29445e-10	1.49515
1	178873400	178878399	H3K27ac_15W_peak_5099	5000	.	1.70333	3.02449e-10	6.50742e-10	1.49524
1	115236800	115240799	H3K27ac_15W_peak_3817	4000	.	1.70353	1.43776e-10	3.19114e-10	1.49541
1	102896400	102905199	H3K27ac_15W_peak_3587	8800	.	1.70401	6.09845e-21	2.83218e-20	1.49583
1	26305800	26310199	H3K27ac_15W_peak_1349	4400	.	1.70404	1.54991e-11	3.76075e-11	1.49587
1	41261400	41271599	H3K27ac_15W_peak_1997	10200	.	1.7043	3.239e-22	1.60698e-21	1.49609
1	102918800	102923399	H3K27ac_15W_peak_3589	4600	.	1.70434	3.51964e-12	9.03533e-12	1.49612
1	29210200	29219599	H3K27ac_15W_peak_1547	9400	.	1.70465	5.73947e-24	3.10428e-23	1.4964
1	43728000	43734199	H3K27ac_15W_peak_2092	6200	.	1.70482	1.82431e-13	5.21722e-13	1.49655
1	56189600	56195599	H3K27ac_15W_peak_2599	6000	.	1.70493	8.71274e-14	2.55704e-13	1.49664
1	15746000	15751399	H3K27ac_15W_peak_751	5400	.	1.70517	1.37535e-14	4.30131e-14	1.49686
1	52361800	52367399	H3K27ac_15W_peak_2394	5600	.	1.70517	1.37535e-14	4.30131e-14	1.49686
1	233664000	233671399	H3K27ac_15W_peak_6498	7400	.	1.70595	4.16079e-18	1.65153e-17	1.49754
1	156488000	156495399	H3K27ac_15W_peak_4622	7400	.	1.70613	3.17451e-19	1.34464e-18	1.4977
1	156171000	156189599	H3K27ac_15W_peak_4595	18600	.	1.70755	1.44196e-39	1.37076e-38	1.49894
1	9772400	9776199	H3K27ac_15W_peak_471	3800	.	1.70875	7.91496e-09	1.48132e-08	1.5
1	29106200	29110999	H3K27ac_15W_peak_1537	4800	.	1.70875	9.06343e-11	2.05087e-10	1.5
1	36073600	36078199	H3K27ac_15W_peak_1827	4600	.	1.70875	6.25172e-11	1.43656e-10	1.5
1	39735600	39739999	H3K27ac_15W_peak_1942	4400	.	1.70875	9.06343e-11	2.05087e-10	1.5
1	44766400	44770799	H3K27ac_15W_peak_2155	4400	.	1.70875	9.06343e-11	2.05087e-10	1.5
1	61850000	61852199	H3K27ac_15W_peak_2795	2200	.	1.70875	2.22321e-06	3.23777e-06	1.5
1	66040400	66043399	H3K27ac_15W_peak_2947	3000	.	1.70875	7.91496e-09	1.48132e-08	1.5
1	97455200	97458599	H3K27ac_15W_peak_3541	3400	.	1.70875	1.58582e-07	2.5966e-07	1.5
1	109271200	109274999	H3K27ac_15W_peak_3656	3800	.	1.70875	7.91496e-09	1.48132e-08	1.5
1	155625600	155628599	H3K27ac_15W_peak_4557	3000	.	1.70875	1.67187e-08	3.02637e-08	1.5
1	161661800	161664399	H3K27ac_15W_peak_4733	2600	.	1.70875	1.58582e-07	2.5966e-07	1.5
1	172299400	172304399	H3K27ac_15W_peak_5026	5000	.	1.70875	5.05931e-13	1.39535e-12	1.5
1	202179400	202182399	H3K27ac_15W_peak_5521	3000	.	1.70875	1.1502e-08	2.11654e-08	1.5
1	226787200	226790599	H3K27ac_15W_peak_6295	3400	.	1.70875	7.91496e-09	1.48132e-08	1.5
1	228721600	228723799	H3K27ac_15W_peak_6391	2200	.	1.70875	2.22321e-06	3.23777e-06	1.5
1	17621200	17622999	H3K27ac_15W_peak_854	1800	.	1.70875	6.94181e-06	9.63379e-06	1.5
1	19385400	19388599	H3K27ac_15W_peak_889	3200	.	1.70875	1.22529e-09	2.48321e-09	1.5
1	26842800	26845799	H3K27ac_15W_peak_1382	3000	.	1.70875	2.43075e-08	4.32578e-08	1.5
1	46077400	46081399	H3K27ac_15W_peak_2243	4000	.	1.70875	6.75234e-12	1.68967e-11	1.5
1	53895600	53900599	H3K27ac_15W_peak_2467	5000	.	1.70875	2.41516e-13	6.84475e-13	1.5
1	61711200	61714599	H3K27ac_15W_peak_2786	3400	.	1.70875	7.48274e-08	1.26676e-07	1.5
1	85270800	85273999	H3K27ac_15W_peak_3117	3200	.	1.70875	5.14238e-08	8.84536e-08	1.5
1	85557200	85562199	H3K27ac_15W_peak_3144	5000	.	1.70875	1.90577e-10	4.18234e-10	1.5
1	91858200	91861199	H3K27ac_15W_peak_3363	3000	.	1.70875	2.30975e-07	3.7178e-07	1.5
1	109348000	109351399	H3K27ac_15W_peak_3663	3400	.	1.70875	2.43075e-08	4.32578e-08	1.5
1	120207400	120210599	H3K27ac_15W_peak_3979	3200	.	1.70875	2.30975e-07	3.7178e-07	1.5
1	150453200	150455999	H3K27ac_15W_peak_4295	2800	.	1.70875	1.08915e-07	1.81324e-07	1.5
1	150943800	150948599	H3K27ac_15W_peak_4343	4800	.	1.70875	1.06023e-12	2.84746e-12	1.5
1	151957800	151962399	H3K27ac_15W_peak_4404	4600	.	1.70875	1.31416e-10	2.93075e-10	1.5
1	155959600	155961799	H3K27ac_15W_peak_4586	2200	.	1.70875	2.30975e-07	3.7178e-07	1.5
1	175033400	175036999	H3K27ac_15W_peak_5064	3600	.	1.70875	2.43075e-08	4.32578e-08	1.5
1	182707000	182708999	H3K27ac_15W_peak_5190	2000	.	1.70875	3.24768e-06	4.65799e-06	1.5
1	186845000	186849799	H3K27ac_15W_peak_5355	4800	.	1.70875	1.90577e-10	4.18234e-10	1.5
1	203211600	203214399	H3K27ac_15W_peak_5586	2800	.	1.70875	7.15245e-07	1.09361e-06	1.5
1	206628800	206631399	H3K27ac_15W_peak_5804	2600	.	1.70875	1.04336e-06	1.57035e-06	1.5
1	219673000	219677599	H3K27ac_15W_peak_6101	4600	.	1.70875	1.90577e-10	4.18234e-10	1.5
1	222797000	222798999	H3K27ac_15W_peak_6129	2000	.	1.70875	1.52267e-06	2.25597e-06	1.5
1	223117800	223120799	H3K27ac_15W_peak_6142	3000	.	1.70875	3.36535e-07	5.32388e-07	1.5
1	246589600	246593799	H3K27ac_15W_peak_6663	4200	.	1.70875	8.44218e-10	1.73946e-09	1.5
1	218920200	218926999	H3K27ac_15W_peak_6035	6800	.	1.71263	7.28415e-14	2.14866e-13	1.5034
1	93678600	93684399	H3K27ac_15W_peak_3382	5800	.	1.71268	1.05389e-13	3.07326e-13	1.50345
1	205788200	205797199	H3K27ac_15W_peak_5726	9000	.	1.7131	3.63834e-23	1.89582e-22	1.50382
1	15610000	15614999	H3K27ac_15W_peak_737	5000	.	1.71324	2.93969e-12	7.60893e-12	1.50394
1	87931600	87936199	H3K27ac_15W_peak_3294	4600	.	1.71354	1.29391e-11	3.15945e-11	1.5042
1	45935000	45939399	H3K27ac_15W_peak_2230	4400	.	1.71362	1.87469e-11	4.51175e-11	1.50427
1	62732400	62737199	H3K27ac_15W_peak_2818	4800	.	1.71362	1.87469e-11	4.51175e-11	1.50427
1	33409800	33413799	H3K27ac_15W_peak_1766	4000	.	1.71379	3.93685e-11	9.21012e-11	1.50442
1	116165400	116170599	H3K27ac_15W_peak_3850	5200	.	1.71398	8.27176e-11	1.87792e-10	1.50459
1	202105400	202109999	H3K27ac_15W_peak_5515	4600	.	1.71398	8.27176e-11	1.87792e-10	1.50459
[truncated: 62,129 more rows]

## Sheet: Table s6
Table s6 Enrichment of differential proteins in DNA pulldown
[truncated: 1,871 more rows]

[truncated: 2 more sheets: Table s7, Table s8]
