# Supplementary material for: Intergenic sequences harboring potential enhancer elements contribute to Axenfeld-Rieger syndrome by regulating PITX2
Source: JCI Insight. 2024 Apr 9;9(9):e177032. doi: 10.1172/jci.insight.177032 (PMC11141933; doi:10.1172/jci.insight.177032)
Supplement: Supporting data values [file jciinsight-9-177032-s049.xlsx]

## Sheet: Figure 2B
Male		Weeks	WT																								HET
		3	8.02	8.75	9.03	11.01	9.45	14.09	8.34	12.64	10.69	6.05	5.36	16.6	14.64	9.74	7.83	9.44	6.57	5.98	7.86	12.73	12.13	12.15	13.77		8.94	10.22	8.93	10.09	9.12	14.07	14.75	12.08	8.23	9.45	11.21	7.27	8.03	11.01	11.03	9.85	9.24	9.9	9.33	9.25	8.08	5.8	4.63
		4	15.68	16.17	18.85	21.36	14.9	18.96	13.92	19.83	17.3	8.26	7.18	22.08	21.16	13.47	12.67	13.7	11.79	11.05	13.03	19.5	18.27	18.7	18.46		18.05	19.1	17.87	15.84	14.7	18.66	19.75	18.01	13.2	15.95	16.42	11.96	12.61	16.02	15.27	17.48	15.03	16.33	15.1	14.22	14.11	7.92	5.99
		5	19.92	20.28	22.56	23.49	19.42	19.69	19.87	22.12	20.5	15.03	12.84	24.11	24.61	19.26	19.42	20.3	16.36	16.54	18.53	22.37	20.98	22.4	21.87		22.38	21.62	22.28	19.69	19.61	19.93	21.11	21.25	17.86	20.02	18.9	16.38	17.17	20.81	19.62	20.23	19.13	20.63	19.49	18.86	18.86	14.64	10.38
		6	21.72	22.49	23.64	24.14	19.72	20.34	21.45	22.37	21.1	17.41	16.19	25.23	25.7	19.93	30.34	21.24	18.93	18.67	19.78	24.03	22.37	23.21	23.29		23.44	21.89	23.96	20.78	19.82	21.23	21.66	21.51	17.87	20.73	19.7	17.5	17.73	22.12	21.1	22.65	19.4	21.09	19.6	20.44	20.02	17.65	14
		7	21.68	23.5	26.02	26.25	20.59	21.26	23.24	24.48	23.3	19.95	19.45	26.54	27.36	21.55	22.6	22.66	20.45	19.92	21.72	25.03	23.45	24.05	24.78		25.88	24.21	25.37	22.08	21.14	22.43	22.32	22.21	19.45	20.94	20.5	18.51	19.52	23.11	22.39	24.71	20.93	22.43	21.45	21.77	21.26	19.67	17.94
		8	22.97	24.93	27.2	28.66	21.2	22.46	23.23	24.9	23.41	20.98	20.44	27.77	27.95	21.64	23.02	23.25	21.32	20.68	22.58	27	24.81	25.36	25.26		27.75	25.33	27.04	22.92	21.99	23.27	23.17	23.03	20.14	21.96	21.22	19.36	20.87	24.42	23.09	25.52	21.57	23.43	22.25	22.73	21.73	20.53	18.99
Female		Weeks	WT																								HET
		3	7.98	8.72	9.09	9.53	12.55	10.44	9.04	13.84	12.88	14.7	9.64	9.33	9.71	12.03	9.07	9.64	9.75	9.52	11	9.72	5.92	7.88	8.67		8.05	8.23	8.28	8.13	12.15	9.68	5.8	9.12	9.5	9.74	9.04	11.05	6	12.78	7.89	9.17	10.42	10.06	9.79	9.23	9.96	6.81	5.15
		4	13.08	13.31	14.25	14.33	16.49	13.99	13.23	17.35	15.85	18.43	12.97	13.69	10.42	16.6	12.6	13.74	13.64	13.64	14.14	13.63	8.26	11.5	12.97		12.92	12.36	13.05	13.93	15.47	13.33	10.05	13.59	15.45	15.22	13.6	15.57	7.51	15.89	11.32	12.78	15.16	14.3	11.61	10.55	11.39	10.07	9.29
		5	15.46	15.84	16.75	18.8	17.53	15.5	16.91	18.03	17.85	19.57	17.32	17.39	14.59	18.24	14.74	15.89	16.34	17.01	15.65	16.6	11.05	14.16	17.29		14.95	15.14	15.32	15.99	17.03	15.25	14.62	17.01	15.83	15.95	18.16	18.56	13.74	16.45	15.34	17.65	19.14	18.49	15.88	14.82	16.15	14.21	13.46
		6	16.24	16.77	18.5	17.61	17.73	14.78	16.94	17.9	18.32	20.9	18	18.74	16.91	18.96	16.27	16.88	18.14	17.64	16.95	17.51	10.8	16.33	17.58		16.36	16.42	16.87	16.32	16.93	15.19	14.78	16.19	17.73	17.78	18.62	18.8	14.48	17.02	16.72	18.35	18.98	18.61	18.63	16.76	18.93	16.22	14.94
		7	17.13	17.46	19.14	20.03	19.2	15.89	18.16	18.82	19.38	21.16	19.34	19.36	17.1	19.84	17.28	17.83	19.04	18.27	16.67	17.83	8.81	17.7	18.77		16.64	16.84	17.6	16.68	17.63	16.33	15.97	17.02	18.11	17.69	19.97	20.08	16.54	16.83	17.75	19.58	20.03	19.62	18.8	17.39	18.7	16.82	15.36
		8	18.35	18.38	19.9	19.87	19.13	15.96	18.03	19.09	19.48	21.73	20.32	19.85	18.15	19.98	17.37	18.23	19.34	19.58	16.94	17.94	7.46	17.78	19.09		17.76	17.19	18.25	17.8	17.88	16.32	16.84	17.94	18.97	18.42	20.35	20.19	16.34	17.35	18.15	20.02	20.22	19.9	19.68	19.1	20.71	17.3	16.56
Full Data analysis for Figure 2B(male WT-HET)										Full Data analysis for Figure 2B(male WT-KO)										Full Data analysis for Figure 2B(female WT-HET)										Full Data analysis for Figure 2B(female WT-KO)
ANOVA results										ANOVA results										ANOVA results										ANOVA results
Two-way RM ANOVA	Matching: Stacked									Two-way RM ANOVA	Matching: Stacked									Two-way RM ANOVA	Matching: Stacked									Two-way RM ANOVA	Matching: Stacked
Assume sphericity?	Yes									Assume sphericity?	Yes									Assume sphericity?	Yes									Assume sphericity?	Yes
Alpha	0.05									Alpha	0.05									Alpha	0.05									Alpha	0.05
Source of Variation	% of total variation	P value	P value summary	Significant?						Source of Variation	% of total variation	P value	P value summary	Significant?						Source of Variation	% of total variation	P value	P value summary	Significant?						Source of Variation	% of total variation	P value	P value summary	Significant?
Interaction	0.1147	0.4092	ns	No						Interaction	0.2684	0.052	ns	No						Interaction	0.3312	0.0362	*	Yes						Interaction	0.1233	0.3248	ns	No
Time	73.76	<0.0001	****	Yes						Time	63.21	<0.0001	****	Yes						Time	72.27	<0.0001	****	Yes						Time	66.73	<0.0001	****	Yes
Column Factor	0.9606	0.1551	ns	No						Column Factor	10.55	<0.0001	****	Yes						Column Factor	0.4464	0.3382	ns	No						Column Factor	10.13	<0.0001	****	Yes
Subject	20.2	<0.0001	****	Yes						Subject	20.68	<0.0001	****	Yes						Subject	20.95	<0.0001	****	Yes						Subject	18.38	<0.0001	****	Yes
ANOVA table	SS	DF	MS	F (DFn, DFd)	P value					ANOVA table	SS	DF	MS	F (DFn, DFd)	P value					ANOVA table	SS	DF	MS	F (DFn, DFd)	P value					ANOVA table	SS	DF	MS	F (DFn, DFd)	P value
Interaction	9.276	5	1.855	F (5, 220) = 1.016	P=0.4092					Interaction	24.12	5	4.823	F (5, 220) = 2.234	P=0.0520					Interaction	12.21	5	2.442	F (5, 220) = 2.428	P=0.0362					Interaction	4.605	5	0.921	F (5, 220) = 1.170	P=0.3248
Time	5963	5	1193	F (5, 220) = 653.0	P<0.0001					Time	5679	5	1136	F (5, 220) = 526.0	P<0.0001					Time	2664	5	532.9	F (5, 220) = 529.7	P<0.0001					Time	2492	5	498.4	F (5, 220) = 633.2	P<0.0001
Column Factor	77.66	1	77.66	F (1, 44) = 2.093	P=0.1551					Column Factor	947.9	1	947.9	F (1, 44) = 22.45	P<0.0001					Column Factor	16.46	1	16.46	F (1, 44) = 0.9376	P=0.3382					Column Factor	378.4	1	378.4	F (1, 44) = 24.25	P<0.0001
Subject	1633	44	37.11	F (44, 220) = 20.32	P<0.0001					Subject	1858	44	42.23	F (44, 220) = 19.56	P<0.0001					Subject	772.4	44	17.55	F (44, 220) = 17.45	P<0.0001					Subject	686.4	44	15.6	F (44, 220) = 19.82	P<0.0001
Residual	401.8	220	1.826							Residual	475	220	2.159							Residual	221.3	220	1.006							Residual	173.2	220	0.7871
Difference between column means										Difference between column means										Difference between column means										Difference between column means
Mean of WT	19.17									Mean of WT	19.17									Mean of WT	15.65									Mean of WT	15.65
Mean of HET	18.11									Mean of KO	15.47									Mean of HET	15.16									Mean of KO	13.31
Difference between means	1.061									Difference between means	3.706									Difference between means	0.4884									Difference between means	2.342
SE of difference	0.7333									SE of difference	0.7823									SE of difference	0.5044									SE of difference	0.4755
95% CI of difference	-0.4170 to 2.539									95% CI of difference	2.130 to 5.283									95% CI of difference	-0.5281 to 1.505									95% CI of difference	1.383 to 3.300
Data summary										Data summary										Data summary										Data summary
Number of columns (Column Factor)	2									Number of columns (Column Factor)	2									Number of columns (Column Factor)	2									Number of columns (Column Factor)	2
Number of rows (Time)	6									Number of rows (Time)	6									Number of rows (Time)	6									Number of rows (Time)	6
Number of subjects (Subject)	46									Number of subjects (Subject)	46									Number of subjects (Subject)	46									Number of subjects (Subject)	46
Multiple comparisons										Multiple comparisons										Multiple comparisons										Multiple comparisons
Compare each cell mean with the other cell mean in that row										Compare each cell mean with the other cell mean in that row										Compare each cell mean with the other cell mean in that row										Compare each cell mean with the other cell mean in that row
Number of families	1									Number of families	1									Number of families	1									Number of families	1
Number of comparisons per family	6									Number of comparisons per family	6									Number of comparisons per family	6									Number of comparisons per family	6
Alpha	0.05									Alpha	0.05									Alpha	0.05									Alpha	0.05
Bonferroni's multiple comparisons test	Mean Diff.	95.00% CI of diff.	Significant?	Summary	Adjusted P Value					Bonferroni's multiple comparisons test	Mean Diff.	95.00% CI of diff.	Significant?	Summary	Adjusted P Value					Bonferroni's multiple comparisons test	Mean Diff.	95.00% CI of diff.	Significant?	Summary	Adjusted P Value					Bonferroni's multiple comparisons test	Mean Diff.	95.00% CI of diff.	Significant?	Summary	Adjusted P Value
WT - HET										WT - KO										WT - HET										WT - KO
3	0.5374	-1.639 to 2.713	No	ns	>0.9999					3	2.493	0.1623 to 4.823	Yes	*	0.0289					3	1.07	-0.4504 to 2.591	No	ns	0.3747					3	2.628	1.214 to 4.043	Yes	****	<0.0001
4	0.7261	-1.450 to 2.902	No	ns	>0.9999					4	3.762	1.432 to 6.093	Yes	***	0.0001					4	1.03	-0.4904 to 2.551	No	ns	0.437					4	2.651	1.237 to 4.066	Yes	****	<0.0001
5	0.94	-1.236 to 3.116	No	ns	>0.9999					5	3.542	1.211 to 5.872	Yes	***	0.0004					5	0.4074	-1.113 to 1.928	No	ns	>0.9999					5	2.157	0.7430 to 3.572	Yes	***	0.0004
6	1.626	-0.5500 to 3.802	No	ns	0.2881					6	4.202	1.871 to 6.532	Yes	****	<0.0001					6	0.2074	-1.313 to 1.728	No	ns	>0.9999					6	2.053	0.6382 to 3.467	Yes	***	0.0009
7	1.287	-0.8887 to 3.463	No	ns	0.702					7	4.175	1.845 to 6.506	Yes	****	<0.0001					7	0.2709	-1.250 to 1.792	No	ns	>0.9999					7	2.501	1.086 to 3.915	Yes	****	<0.0001
8	1.248	-0.9278 to 3.424	No	ns	0.7709					8	4.065	1.734 to 6.395	Yes	****	<0.0001					8	-0.05609	-1.577 to 1.465	No	ns	>0.9999					8	2.06	0.6451 to 3.474	Yes	***	0.0008
Test details	Mean 1	Mean 2	Mean Diff.	SE of diff.	N1	N2	t	DF		Test details	Mean 1	Mean 2	Mean Diff.	SE of diff.	N1	N2	t	DF		Test details	Mean 1	Mean 2	Mean Diff.	SE of diff.	N1	N2	t	DF		Test details	Mean 1	Mean 2	Mean Diff.	SE of diff.	N1	N2	t	DF
WT - HET										WT - KO										WT - HET										WT - KO
3	10.12	9.587	0.5374	0.8186	23	23	0.6565	264		3	10.12	7.632	2.493	0.8766	23	23	2.843	264		3	10.03	8.958	1.07	0.5721	23	23	1.871	264		3	10.03	7.4	2.628	0.5321	23	23	4.94	264
4	15.93	15.2	0.7261	0.8186	23	23	0.887	264		4	15.93	12.16	3.762	0.8766	23	23	4.292	264		4	13.83	12.8	1.03	0.5721	23	23	1.801	264		4	13.83	11.18	2.651	0.5321	23	23	4.983	264
5	20.11	19.17	0.94	0.8186	23	23	1.148	264		5	20.11	16.57	3.542	0.8766	23	23	4.04	264		5	16.46	16.05	0.4074	0.5721	23	23	0.7121	264		5	16.46	14.3	2.157	0.5321	23	23	4.055	264
6	21.88	20.26	1.626	0.8186	23	23	1.986	264		6	21.88	17.68	4.202	0.8766	23	23	4.793	264		6	17.23	17.03	0.2074	0.5721	23	23	0.3625	264		6	17.23	15.18	2.053	0.5321	23	23	3.858	264
7	23.04	21.75	1.287	0.8186	23	23	1.573	264		7	23.04	18.86	4.175	0.8766	23	23	4.763	264		7	18.01	17.74	0.2709	0.5721	23	23	0.4735	264		7	18.01	15.51	2.501	0.5321	23	23	4.7	264
8	23.96	22.71	1.248	0.8186	23	23	1.525	264		8	23.96	19.89	4.065	0.8766	23	23	4.637	264		8	18.35	18.4	-0.05609	0.5721	23	23	0.09804	264		8	18.35	16.29	2.06	0.5321	23	23	3.871	264

## Sheet: Figure 2E
Corneal thickness	WT	HET	KO		Corneal epithelial thickness	WT	HET	KO
	79.73	78.4	135.1			35.8	35.17	26.8
	85.57	78.57	116.33			37.07	39.3	25.9
	92.7	89.07	125.93			40.97	37.93	26.6
Full Data analysis for Figure 2E(Corneal thickness)										Full Data analysis for Figure 2E(Corneal epithelial thickness)
ANOVA results										ANOVA results
ANOVA summary										ANOVA summary
F	31.45									F	32.06
P value	0.0007									P value	0.0006
P value summary	***									P value summary	***
Significant diff. among means (P < 0.05)?	Yes									Significant diff. among means (P < 0.05)?	Yes
R square	0.9129									R square	0.9144
Brown-Forsythe test										Brown-Forsythe test
F (DFn, DFd)	0.2178 (2, 6)									F (DFn, DFd)	0.8275 (2, 6)
P value	0.8104									P value	0.4815
P value summary	ns									P value summary	ns
Are SDs significantly different (P < 0.05)?	No									Are SDs significantly different (P < 0.05)?	No
Bartlett's test										Bartlett's test
Bartlett's statistic (corrected)										Bartlett's statistic (corrected)
P value										P value
P value summary										P value summary
Are SDs significantly different (P < 0.05)?										Are SDs significantly different (P < 0.05)?
ANOVA table	SS	DF	MS	F (DFn, DFd)	P value					ANOVA table	SS	DF	MS	F (DFn, DFd)	P value
Treatment (between columns)	3515	2	1757	F (2, 6) = 31.45	P=0.0007					Treatment (between columns)	254.5	2	127.3	F (2, 6) = 32.06	P=0.0006
Residual (within columns)	335.3	6	55.88							Residual (within columns)	23.81	6	3.969
Total	3850	8								Total	278.3	8
Data summary										Data summary
Number of treatments (columns)	3									Number of treatments (columns)	3
Number of values (total)	9									Number of values (total)	9
Multiple comparisons										Multiple comparisons
Number of families	1									Number of families	1
Number of comparisons per family	2									Number of comparisons per family	2
Alpha	0.05									Alpha	0.05
Dunnett's multiple comparisons test	Mean Diff.	95.00% CI of diff.	Significant?	Summary	Adjusted P Value	A-?				Dunnett's multiple comparisons test	Mean Diff.	95.00% CI of diff.	Significant?	Summary	Adjusted P Value	A-?
WT vs. HET	3.987	-13.49 to 21.46	No	ns	0.7495	B	HET			WT vs. HET	0.48	-4.177 to 5.137	No	ns	0.9391	B	HET
WT vs. KO	-39.79	-57.26 to -22.31	Yes	**	0.0011	C	KO			WT vs. KO	11.51	6.856 to 16.17	Yes	***	0.0007	C	KO
Test details	Mean 1	Mean 2	Mean Diff.	SE of diff.	n1	n2	q	DF		Test details	Mean 1	Mean 2	Mean Diff.	SE of diff.	n1	n2	q	DF
WT vs. HET	86	82.01	3.987	6.104	3	3	0.6532	6		WT vs. HET	37.95	37.47	0.48	1.627	3	3	0.2951	6
WT vs. KO	86	125.8	-39.79	6.104	3	3	6.519	6		WT vs. KO	37.95	26.43	11.51	1.627	3	3	7.078	6

## Sheet: Figure 2G
Pitx2a	WT	HET	KO		Pitx2b	WT	HET	KO		Pitx2c	WT	HET	KO
	1	0.47172	0.2642			1	0.37897	0.20612			1	0.43984	0.28286
	1	0.5687	0.27416			1	0.66675	0.27396			1	0.39876	0.19064
	1	0.68125	0.4483			1	0.70641	0.40798			1	0.70672	0.39934
Full Data analysis for Figure 2G(Pitx2a relative express)										Full Data analysis for Figure 2G(Pitx2b relative express)										Full Data analysis for Figure 2G(Pitx2c relative express)
ANOVA results										ANOVA results										ANOVA results
ANOVA summary										ANOVA summary										ANOVA summary
F	47.8									F	26.53									F	30.39
P value	0.0002									P value	0.001									P value	0.0007
P value summary	***									P value summary	**									P value summary	***
Significant diff. among means (P < 0.05)?	Yes									Significant diff. among means (P < 0.05)?	Yes									Significant diff. among means (P < 0.05)?	Yes
R square	0.9409									R square	0.8984									R square	0.9102
Brown-Forsythe test										Brown-Forsythe test										Brown-Forsythe test
F (DFn, DFd)	0.9843 (2, 6)									F (DFn, DFd)	0.9470 (2, 6)									F (DFn, DFd)	1.012 (2, 6)
P value	0.4269									P value	0.4391									P value	0.4182
P value summary	ns									P value summary	ns									P value summary	ns
Are SDs significantly different (P < 0.05)?	No									Are SDs significantly different (P < 0.05)?	No									Are SDs significantly different (P < 0.05)?	No
Bartlett's test										Bartlett's test										Bartlett's test
Bartlett's statistic (corrected)										Bartlett's statistic (corrected)										Bartlett's statistic (corrected)
P value										P value										P value
P value summary										P value summary										P value summary
Are SDs significantly different (P < 0.05)?										Are SDs significantly different (P < 0.05)?										Are SDs significantly different (P < 0.05)?
ANOVA table	SS	DF	MS	F (DFn, DFd)	P value					ANOVA table	SS	DF	MS	F (DFn, DFd)	P value					ANOVA table	SS	DF	MS	F (DFn, DFd)	P value
Treatment (between columns)	0.692	2	0.346	F (2, 6) = 47.80	P=0.0002					Treatment (between columns)	0.7516	2	0.3758	F (2, 6) = 26.53	P=0.0010					Treatment (between columns)	0.7881	2	0.3941	F (2, 6) = 30.39	P=0.0007
Residual (within columns)	0.04343	6	0.007238							Residual (within columns)	0.08497	6	0.01416							Residual (within columns)	0.07779	6	0.01297
Total	0.7354	8								Total	0.8365	8								Total	0.8659	8
Data summary										Data summary										Data summary
Number of treatments (columns)	3									Number of treatments (columns)	3									Number of treatments (columns)	3
Number of values (total)	9									Number of values (total)	9									Number of values (total)	9
Multiple comparisons										Multiple comparisons										Multiple comparisons
Number of families	1									Number of families	1									Number of families	1
Number of comparisons per family	2									Number of comparisons per family	2									Number of comparisons per family	2
Alpha	0.05									Alpha	0.05									Alpha	0.05
Dunnett's multiple comparisons test	Mean Diff.	95.00% CI of diff.	Significant?	Summary	Adjusted P Value	A-?				Dunnett's multiple comparisons test	Mean Diff.	95.00% CI of diff.	Significant?	Summary	Adjusted P Value	A-?				Dunnett's multiple comparisons test	Mean Diff.	95.00% CI of diff.	Significant?	Summary	Adjusted P Value	A-?
WT vs. HET	0.4261	0.2272 to 0.6250	Yes	**	0.0015	B	HET			WT vs. HET	0.416	0.1378 to 0.6942	Yes	**	0.0093	B	HET			WT vs. HET	0.4849	0.2187 to 0.7511	Yes	**	0.0036	B	HET
WT vs. KO	0.6711	0.4722 to 0.8700	Yes	***	0.0001	C	KO			WT vs. KO	0.704	0.4258 to 0.9822	Yes	***	0.0007	C	KO			WT vs. KO	0.7091	0.4429 to 0.9752	Yes	***	0.0005	C	KO
Test details	Mean 1	Mean 2	Mean Diff.	SE of diff.	n1	n2	q	DF		Test details	Mean 1	Mean 2	Mean Diff.	SE of diff.	n1	n2	q	DF		Test details	Mean 1	Mean 2	Mean Diff.	SE of diff.	n1	n2	q	DF
WT vs. HET	1	0.5739	0.4261	0.06947	3	3	6.134	6		WT vs. HET	1	0.584	0.416	0.09717	3	3	4.281	6		WT vs. HET	1	0.5151	0.4849	0.09297	3	3	5.216	6
WT vs. KO	1	0.3289	0.6711	0.06947	3	3	9.661	6		WT vs. KO	1	0.296	0.704	0.09717	3	3	7.245	6		WT vs. KO	1	0.2909	0.7091	0.09297	3	3	7.627	6

## Sheet: Figure 4B
PITX2A	HEK293-NC	HEK293-KO		PITX2B	HEK293-NC	HEK293-KO		PITX2C	HEK293-NC	HEK293-KO
	1	0.66741			1	0.72371			1	1.0203
	1	0.77488			1	0.66084			1	1.17129
	1	0.7284			1	0.73176			1	1.14495
Full Data analysis for Figure 4B(PITX2A relative express)			Full Data analysis for Figure 4B(PITX2B relative express)			Full Data analysis for Figure 4B(PITX2C relative express)
Unpaired t test			Unpaired t test			Unpaired t test
P value	0.0009		P value	0.0002		P value	0.0736
P value summary	***		P value summary	***		P value summary	ns
Significantly different (P < 0.05)?	Yes		Significantly different (P < 0.05)?	Yes		Significantly different (P < 0.05)?	No
One- or two-tailed P value?	Two-tailed		One- or two-tailed P value?	Two-tailed		One- or two-tailed P value?	Two-tailed
t, df	t=8.883, df=4		t, df	t=13.14, df=4		t, df	t=2.409, df=4
How big is the difference?			How big is the difference?			How big is the difference?
Mean of column A	1		Mean of column A	1		Mean of column A	1
Mean of column B	0.7236		Mean of column B	0.7054		Mean of column B	1.112
Difference between means (B - A) ± SEM	-0.2764 ± 0.03112		Difference between means (B - A) ± SEM	-0.2946 ± 0.02242		Difference between means (B - A) ± SEM	0.1122 ± 0.04657
95% confidence interval	-0.3628 to -0.1900		95% confidence interval	-0.3568 to -0.2323		95% confidence interval	-0.01711 to 0.2415
R squared (eta squared)	0.9518		R squared (eta squared)	0.9774		R squared (eta squared)	0.592
F test to compare variances			F test to compare variances			F test to compare variances
F, DFn, Dfd	Infinity, 2, 2		F, DFn, Dfd	Infinity, 2, 2		F, DFn, Dfd	Infinity, 2, 2
P value	<0.0001		P value	<0.0001		P value	<0.0001
P value summary	****		P value summary	****		P value summary	****
Significantly different (P < 0.05)?	Yes		Significantly different (P < 0.05)?	Yes		Significantly different (P < 0.05)?	Yes
Data analyzed			Data analyzed			Data analyzed
Sample size, column A	3		Sample size, column A	3		Sample size, column A	3
Sample size, column B	3		Sample size, column B	3		Sample size, column B	3

## Sheet: Figure 4C
WB	HEK293-NC	HEK293-KO
	0.999281	0.806516
	1.03571	0.851628
	0.965008	0.76581
Full Data analysis for Figure 4C(WB)
Table Analyzed	WB
Column B	HEK293-KO
vs.	vs.
Column A	HEK293-NC
Unpaired t test
P value	0.0039
P value summary	**
Significantly different (P < 0.05)?	Yes
One- or two-tailed P value?	Two-tailed
t, df	t=5.980, df=4
How big is the difference?
Mean of column A	1
Mean of column B	0.808
Difference between means (B - A) ± SEM	-0.1920 ± 0.03211
95% confidence interval	-0.2812 to -0.1029
R squared (eta squared)	0.8994
F test to compare variances
F, DFn, Dfd	1.474, 2, 2
P value	0.8084
P value summary	ns
Significantly different (P < 0.05)?	No
Data analyzed
Sample size, column A	3
Sample size, column B	3

## Sheet: Figure 4D
	HEK293-NC								HEK293-KO
24h	0.179	0.172	0.191	0.195	0.19	0.185		24h	0.122	0.123	0.135	0.132	0.134	0.132
48h	0.42	0.42	0.447	0.46	0.432	0.405		48h	0.245	0.257	0.24	0.239	0.234	0.226
72h	1.053	1.427	1.058	1.083	1.073	1.128		72h	0.506	0.49	0.477	0.44	0.494	0.469
96h	1.941	2.031	2.218	2.039	1.993	2.098		96h	1.033	1.016	1.073	1.072	1.021	0.93
Full Data analysis for Figure 4C(CCK8)
ANOVA results
Two-way RM ANOVA	Matching: Stacked
Assume sphericity?	Yes
Alpha	0.05
Source of Variation	% of total variation	P value	P value summary	Significant?
Interaction	9.698	<0.0001	****	Yes
Time	74.21	<0.0001	****	Yes
Column Factor	15.17	<0.0001	****	Yes
Subject	0.2018	0.5937	ns	No
ANOVA table	SS	DF	MS	F (DFn, DFd)	P value
Interaction	1.791	3	0.597	F (3, 30) = 134.9	P<0.0001
Time	13.7	3	4.568	F (3, 30) = 1032	P<0.0001
Column Factor	2.802	1	2.802	F (1, 10) = 752.1	P<0.0001
Subject	0.03726	10	0.003726	F (10, 30) = 0.8419	P=0.5937
Residual	0.1328	30	0.004426
Difference between column means
Mean of HEK293-NC	0.9516
Mean of HEK293-KO	0.4683
Difference between means	0.4833
SE of difference	0.01762
95% CI of difference	0.4440 to 0.5225
Data summary
Number of columns (Column Factor)	2
Number of rows (Time)	4
Number of subjects (Subject)	12
Multiple comparisons
Compare each cell mean with the other cell mean in that row
Number of families	1
Number of comparisons per family	4
Alpha	0.05
Bonferroni's multiple comparisons test	Mean Diff.	95.00% CI of diff.	Significant?	Summary	Adjusted P Value
HEK293-NC - HEK293-KO
24h	0.05567	-0.04280 to 0.1541	No	ns	0.5881
48h	0.1905	0.09204 to 0.2890	Yes	****	<0.0001
72h	0.6577	0.5592 to 0.7561	Yes	****	<0.0001
96h	1.029	0.9307 to 1.128	Yes	****	<0.0001
Test details	Mean 1	Mean 2	Mean Diff.	SE of diff.	N1	N2	t	DF
HEK293-NC - HEK293-KO
24h	0.1853	0.1297	0.05567	0.03764	6	6	1.479	40
48h	0.4307	0.2402	0.1905	0.03764	6	6	5.061	40
72h	1.137	0.4793	0.6577	0.03764	6	6	17.47	40
96h	2.053	1.024	1.029	0.03764	6	6	27.34	40

## Sheet: Figure 4E
	HEK293-NC					HEK293-KO
G1	0.535	0.534	0.531		G1	0.487	0.471	0.495
S	0.338	0.322	0.323		S	0.362	0.359	0.343
G2/M	0.0992	0.126	0.116		G2/M	0.122	0.132	0.135
Full Data analysis for Figure 4D(cell cycle)
ANOVA results
Two-way RM ANOVA	Matching: Stacked
Assume sphericity?	Yes
Alpha	0.05
Source of Variation	% of total variation	P value	P value summary	Significant?
Interaction	1.103	0.001	***	Yes
Time	98.65	<0.0001	****	Yes
Column Factor	0.004013	0.2922	ns	No
Subject	0.01093	0.9822	ns	No
ANOVA table	SS	DF	MS	F (DFn, DFd)	P value
Interaction	0.005057	2	0.002529	F (2, 8) = 18.63	P=0.0010
Time	0.4523	2	0.2261	F (2, 8) = 1666	P<0.0001
Column Factor	1.84e-05	1	1.84e-05	F (1, 4) = 1.469	P=0.2922
Subject	5.01e-05	4	1.252e-05	F (4, 8) = 0.09226	P=0.9822
Residual	0.001086	8	0.0001358
Difference between column means
Mean of HEK293-NC	0.3249
Mean of HEK293-KO	0.3229
Difference between means	0.002022
SE of difference	0.001668
95% CI of difference	-0.002610 to 0.006654
Data summary
Number of columns (Column Factor)	2
Number of rows (Time)	3
Number of subjects (Subject)	6
Multiple comparisons
Compare each cell mean with the other cell mean in that row
Number of families	1
Number of comparisons per family	3
Alpha	0.05
Bonferroni's multiple comparisons test	Mean Diff.	95.00% CI of diff.	Significant?	Summary	Adjusted P Value
HEK293-NC - HEK293-KO
G1	0.049	0.02692 to 0.07108	Yes	***	0.0001
S	-0.027	-0.04908 to -0.004918	Yes	*	0.0159
G2/M	-0.01593	-0.03802 to 0.006149	No	ns	0.204
Test details	Mean 1	Mean 2	Mean Diff.	SE of diff.	N1	N2	t	DF
HEK293-NC - HEK293-KO
G1	0.5333	0.4843	0.049	0.007945	3	3	6.168	12
S	0.3277	0.3547	-0.027	0.007945	3	3	3.398	12
G2/M	0.1137	0.1297	-0.01593	0.007945	3	3	2.006	12

## Sheet: Figure 5C
siNC	RAD21_si2	RAD21_si3
1	0.09287	0.05291
1	0.0808	0.09727
1	0.13357	0.07979
Full Data analysis for Figure 5C(RAD21 siRNA)
ANOVA results
ANOVA summary
F	1969
P value	<0.0001
P value summary	****
Significant diff. among means (P < 0.05)?	Yes
R square	0.9985
Brown-Forsythe test
F (DFn, DFd)	1.290 (2, 6)
P value	0.3419
P value summary	ns
Are SDs significantly different (P < 0.05)?	No
Bartlett's test
Bartlett's statistic (corrected)
P value
P value summary
Are SDs significantly different (P < 0.05)?
ANOVA table	SS	DF	MS	F (DFn, DFd)	P value
Treatment (between columns)	1.659	2	0.8294	F (2, 6) = 1969	P<0.0001
Residual (within columns)	0.002528	6	0.0004213
Total	1.661	8
Data summary
Number of treatments (columns)	3
Number of values (total)	9
Multiple comparisons
Number of families	1
Number of comparisons per family	2
Alpha	0.05
Dunnett's multiple comparisons test	Mean Diff.	95.00% CI of diff.	Significant?	Summary	Adjusted P Value	A-?
siNC vs. RAD21_si2	0.8976	0.8496 to 0.9456	Yes	****	<0.0001	B	RAD21_si2
siNC vs. RAD21_si3	0.9233	0.8754 to 0.9713	Yes	****	<0.0001	C	RAD21_si3
Test details	Mean 1	Mean 2	Mean Diff.	SE of diff.	n1	n2	q	DF
siNC vs. RAD21_si2	1	0.1024	0.8976	0.01676	3	3	53.56	6
siNC vs. RAD21_si3	1	0.07666	0.9233	0.01676	3	3	55.1	6

## Sheet: Figure 5D
PITX2A	siNC	RAD21_si2	RAD21_si3		PITX2B	siNC	RAD21_si2	RAD21_si3		PITX2C	siNC	RAD21_si2	RAD21_si3
	1	0.76078	0.80412			1	0.77615	0.51158			1	0.62575	0.49309
	1	0.71331	0.73677			1	0.69799	0.48475			1	0.56046	0.43009
	1	0.76087	0.75347			1	0.63727	0.65796			1	0.5285	0.48149
Full Data analysis for Figure 5D(PITX2A relative express)										Full Data analysis for Figure 5D(PITX2B relative express)										Full Data analysis for Figure 5D(PITX2C relative express)
ANOVA results										ANOVA results										ANOVA results
ANOVA summary										ANOVA summary										ANOVA summary
F	91.36									F	34.59									F	199.8
P value	<0.0001									P value	0.0005									P value	<0.0001
P value summary	****									P value summary	***									P value summary	****
Significant diff. among means (P < 0.05)?	Yes									Significant diff. among means (P < 0.05)?	Yes									Significant diff. among means (P < 0.05)?	Yes
R square	0.9682									R square	0.9202									R square	0.9852
Brown-Forsythe test										Brown-Forsythe test										Brown-Forsythe test
F (DFn, DFd)	0.8463 (2, 6)									F (DFn, DFd)	1.084 (2, 6)									F (DFn, DFd)	1.357 (2, 6)
P value	0.4745									P value	0.3963									P value	0.3264
P value summary	ns									P value summary	ns									P value summary	ns
Are SDs significantly different (P < 0.05)?	No									Are SDs significantly different (P < 0.05)?	No									Are SDs significantly different (P < 0.05)?	No
Bartlett's test										Bartlett's test										Bartlett's test
Bartlett's statistic (corrected)										Bartlett's statistic (corrected)										Bartlett's statistic (corrected)
P value										P value										P value
P value summary										P value summary										P value summary
Are SDs significantly different (P < 0.05)?										Are SDs significantly different (P < 0.05)?										Are SDs significantly different (P < 0.05)?
ANOVA table	SS	DF	MS	F (DFn, DFd)	P value					ANOVA table	SS	DF	MS	F (DFn, DFd)	P value					ANOVA table	SS	DF	MS	F (DFn, DFd)	P value
Treatment (between columns)	0.1207	2	0.06037	F (2, 6) = 91.36	P<0.0001					Treatment (between columns)	0.3122	2	0.1561	F (2, 6) = 34.59	P=0.0005					Treatment (between columns)	0.477	2	0.2385	F (2, 6) = 199.8	P<0.0001
Residual (within columns)	0.003965	6	0.0006609							Residual (within columns)	0.02708	6	0.004513							Residual (within columns)	0.007162	6	0.001194
Total	0.1247	8								Total	0.3392	8								Total	0.4842	8
Data summary										Data summary										Data summary
Number of treatments (columns)	3									Number of treatments (columns)	3									Number of treatments (columns)	3
Number of values (total)	9									Number of values (total)	9									Number of values (total)	9
Multiple comparisons										Multiple comparisons										Multiple comparisons
Number of families	1									Number of families	1									Number of families	1
Number of comparisons per family	2									Number of comparisons per family	2									Number of comparisons per family	2
Alpha	0.05									Alpha	0.05									Alpha	0.05
Dunnett's multiple comparisons test	Mean Diff.	95.00% CI of diff.	Significant?	Summary	Adjusted P Value	A-?				Dunnett's multiple comparisons test	Mean Diff.	95.00% CI of diff.	Significant?	Summary	Adjusted P Value	A-?				Dunnett's multiple comparisons test	Mean Diff.	95.00% CI of diff.	Significant?	Summary	Adjusted P Value	A-?
siNC vs. RAD21_si2	0.255	0.1949 to 0.3151	Yes	****	<0.0001	B	RAD21_si2			siNC vs. RAD21_si2	0.2962	0.1392 to 0.4532	Yes	**	0.003	B	RAD21_si2			siNC vs. RAD21_si2	0.4284	0.3477 to 0.5092	Yes	****	<0.0001	B	RAD21_si2
siNC vs. RAD21_si3	0.2352	0.1751 to 0.2953	Yes	****	<0.0001	C	RAD21_si3			siNC vs. RAD21_si3	0.4486	0.2915 to 0.6056	Yes	***	0.0003	C	RAD21_si3			siNC vs. RAD21_si3	0.5318	0.4510 to 0.6125	Yes	****	<0.0001	C	RAD21_si3
Test details	Mean 1	Mean 2	Mean Diff.	SE of diff.	n1	n2	q	DF		Test details	Mean 1	Mean 2	Mean Diff.	SE of diff.	n1	n2	q	DF		Test details	Mean 1	Mean 2	Mean Diff.	SE of diff.	n1	n2	q	DF
siNC vs. RAD21_si2	1	0.745	0.255	0.02099	3	3	12.15	6		siNC vs. RAD21_si2	1	0.7038	0.2962	0.05485	3	3	5.4	6		siNC vs. RAD21_si2	1	0.5716	0.4284	0.02821	3	3	15.19	6
siNC vs. RAD21_si3	1	0.7648	0.2352	0.02099	3	3	11.21	6		siNC vs. RAD21_si3	1	0.5514	0.4486	0.05485	3	3	8.178	6		siNC vs. RAD21_si3	1	0.4682	0.5318	0.02821	3	3	18.85	6

## Sheet: Figure 5F
	RAD21					IgG
P1	0.16176	0.136024	0.15625		P1	0.002775	0.003122	0.004477
P2	0.371627	0.435857	0.457527		P2	0.001112	0.001427	0.000643
P3	0.076291	0.072732	0.069702		P3	0.005181	0.006153	0.00252

[truncated: 4 more sheets: Figure S2C, Figure S2F, Figure S5C, Figure S5D]
